# Supplementary material for: Engineered sex ratio distortion by X-shredding in the global agricultural pest Ceratitis capitata
Source: BMC Biol. 2021 Apr 16;19:78. doi: 10.1186/s12915-021-01010-7 (PMC8051031; doi:10.1186/s12915-021-01010-7)
Supplement: Supplementary file 1 — Additional file 1: Table S1. Kmers and gRNAs sequences shown in 5′ to 3′ orientation. [file 12915_2021_1010_MOESM1_ESM.xlsx]

## Sheet: Foglio1
Kmer-id	Kmer seq 5'-->3'	sgRNA 5'-->3'
Cas12.w	TTTCATTGGTTCGCTCACCGCACG	TTTCATTGGTTCGCTCACCGCACG
Cas12a.1	AATTCAATTCAAATTCAATTCAAAT	TTTGAATTGAATTTGAATTGAATT
Cas12a.2	ATTTACTGAAAATTCATAATATTAG	TTTACTGAAAATTCATAATATTAG
Cas9.w	CGGGTGAAGGGTTTATCGGGTGG	CGGGTGAAGGGTTTATCGGGTGG
Cas9.1	CCGGAATCATATTACTGCTTTAGAA	CTAAAGCAGTAATATGATTCCGG
Cas9.2	AAACAACGCAGAACGAAGTGTTAGG	ACAACGCAGAACGAAGTGTTAGG
