# Supplementary material for: Engineered sex ratio distortion by X-shredding in the global agricultural pest Ceratitis capitata
Source: BMC Biol. 2021 Apr 16;19:78. doi: 10.1186/s12915-021-01010-7 (PMC8051031; doi:10.1186/s12915-021-01010-7)
Supplement: Supplementary file 4 — Additional file 4: Table S3. Median CQ values for the 465 largest contigs representing 15,809 genes. [file 12915_2021_1010_MOESM4_ESM.xlsx]

## Sheet: Legend
Column Name	Explanation
gene_ID	Gene identifier for EgII_Ccap3.2.1
ID	Gene genome location
CQ_EGII	CQ calculated with the male and female WGS illumina reads of EGII strain
cqlabel	CQ classification for EgII_Ccap3.2.1 genes
g_start	Gene start position in the EgII_Ccap3.2.1 genome
g_end	Gene end position in the EgII_Ccap3.2.1 genome
scaffold	Scaffold name in the EgII_Ccap3.2.1 genome
Contig.ID	Contig name
c_start	Contig start position in the genome EgII_Ccap3.2.1
c_end	Conting end position in the genome EgII_Ccap3.2.1
CQ_median	CQ median of each conting
Gene.counts	number of genes mapping in each contig

## Sheet: Gene_CQ_class
gene_ID	ID	CQ_EGII	CQ_label	g_start	g_end	scaffold	C.label
g20	scaffold_2:7380-7805	0.873535	A	7380	7805	scaffold_2	sc2_1
g21	scaffold_2:11227-13061	0.890815	A	11227	13061	scaffold_2	sc2_1
g22	scaffold_2:41190-41990	0.94232	A	41190	41990	scaffold_2	sc2_1
g23	scaffold_2:113690-121702	0.896594	A	113690	121702	scaffold_2	sc2_1
g24	scaffold_2:128802-129096	0.838458	A	128802	129096	scaffold_2	sc2_1
g25	scaffold_2:129170-129554	0.869745	A	129170	129554	scaffold_2	sc2_1
g26	scaffold_2:241886-243215	0.196697	Y	241886	243215	scaffold_2	sc2_3
g27	scaffold_2:389897-391334	0.415342	A	389897	391334	scaffold_2	sc2_3
g28	scaffold_2:526055-526472	0.156162	Y	526055	526472	scaffold_2	sc2_5
g29	scaffold_2:548684-549152	0.270139	A	548684	549152	scaffold_2	sc2_5
g30	scaffold_2:635023-635526	0.411127	A	635023	635526	scaffold_2	sc2_5
g31	scaffold_2:658542-658779	1.10453	A	658542	658779	scaffold_2	sc2_5
g32	scaffold_2:679196-683237	0.854634	A	679196	683237	scaffold_2	sc2_5
g33	scaffold_2:781942-782449	0.743392	A	781942	782449	scaffold_2	sc2_5
g34	scaffold_2:796424-796667	0.0846941	Y	796424	796667	scaffold_2	sc2_5
g35	scaffold_2:839607-855424	1.21414	A	839607	855424	scaffold_2	sc2_7
g36	scaffold_2:881257-881646	0.905562	A	881257	881646	scaffold_2	sc2_7
g37	scaffold_2:898664-898991	0	Y	898664	898991	scaffold_2	sc2_9
g38	scaffold_2:902099-904822	1.1833	A	902099	904822	scaffold_2	sc2_9
g39	scaffold_2:915663-920744	0.831656	A	915663	920744	scaffold_2	sc2_9
g40	scaffold_2:927390-967662	0.980634	A	927390	967662	scaffold_2	sc2_9
g41	scaffold_2:984202-984547	3.47346	huh	984202	984547	scaffold_2	sc2_9
g42	scaffold_2:1007104-1007434	2.64457	X	1007104	1007434	scaffold_2	sc2_11
g43	scaffold_2:1010273-1010588	0.39929	A	1010273	1010588	scaffold_2	sc2_11
g44	scaffold_2:1072563-1072866	0.382655	A	1072563	1072866	scaffold_2	sc2_11
g45	scaffold_2:1072902-1073207	0.873081	A	1072902	1073207	scaffold_2	sc2_11
g46	scaffold_2:1111739-1112419	0.468387	A	1111739	1112419	scaffold_2	sc2_11
g48	scaffold_2:1272422-1276555	1.06384	A	1272422	1276555	scaffold_2	sc2_15
g49	scaffold_2:1413400-1417369	0.760185	A	1413400	1417369	scaffold_2	sc2_15
g50	scaffold_2:1445026-1445666	1.76301	X	1445026	1445666	scaffold_2	sc2_15
g51	scaffold_2:1563582-1568574	1.05188	A	1563582	1568574	scaffold_2	sc2_15
g52	scaffold_2:1578745-1580122	1.01832	A	1578745	1580122	scaffold_2	sc2_15
g53	scaffold_2:1592106-1592898	0.96028	A	1592106	1592898	scaffold_2	sc2_15
g54	scaffold_2:1600147-1600857	0.646811	A	1600147	1600857	scaffold_2	sc2_15
g55	scaffold_2:1619278-1619530	1.99068	X	1619278	1619530	scaffold_2	sc2_15
g56	scaffold_2:1647536-1648179	0.212126	A	1647536	1648179	scaffold_2	sc2_15
g57	scaffold_2:1785207-1798696	1.03731	A	1785207	1798696	scaffold_2	sc2_17
g58	scaffold_2:1888529-1889020	0.826481	A	1888529	1889020	scaffold_2	sc2_19
g59	scaffold_2:1905779-1906216	0.650112	A	1905779	1906216	scaffold_2	sc2_19
g60	scaffold_2:1940506-1940806	0.741459	A	1940506	1940806	scaffold_2	sc2_19
g61	scaffold_2:1971446-1972237	0.916318	A	1971446	1972237	scaffold_2	sc2_19
g62	scaffold_2:1977315-1979193	0.721766	A	1977315	1979193	scaffold_2	sc2_19
g63	scaffold_2:1991103-1993539	0.893486	A	1991103	1993539	scaffold_2	sc2_19
g64	scaffold_2:1994560-1996452	0.713489	A	1994560	1996452	scaffold_2	sc2_19
g65	scaffold_2:1997922-2010767	1.06691	A	1997922	2010767	scaffold_2	sc2_19
g66	scaffold_2:2012998-2017109	0.870785	A	2012998	2017109	scaffold_2	sc2_19
g67	scaffold_2:2085209-2085880	0.270139	A	2085209	2085880	scaffold_2	sc2_19
g70	scaffold_2:2241365-2241671	0	Y	2241365	2241671	scaffold_2	sc2_19
g71	scaffold_2:2385588-2387608	0.439012	A	2385588	2387608	scaffold_2	sc2_23
g72	scaffold_2:2395846-2396164	3.4621	huh	2395846	2396164	scaffold_2	sc2_23
g73	scaffold_2:2396207-2408447	1.10627	A	2396207	2408447	scaffold_2	sc2_23
g74	scaffold_2:2527502-2532766	1.00837	A	2527502	2532766	scaffold_2	sc2_23
g75	scaffold_2:2595493-2601816	1.21888	A	2595493	2601816	scaffold_2	sc2_25
g76	scaffold_2:2602289-2633904	1.01264	A	2602289	2633904	scaffold_2	sc2_25
g77	scaffold_2:2675977-2684754	0.91965	A	2675977	2684754	scaffold_2	sc2_25
g78	scaffold_2:2706707-2706923	0.539414	A	2706707	2706923	scaffold_2	sc2_25
g79	scaffold_2:2718312-2719230	0.552761	A	2718312	2719230	scaffold_2	sc2_27
g80	scaffold_2:2719235-2719845	1.94025	X	2719235	2719845	scaffold_2	sc2_27
g81	scaffold_2:2719922-2720584	0.500134	A	2719922	2720584	scaffold_2	sc2_27
g82	scaffold_2:2799744-2809373	0.977225	A	2799744	2809373	scaffold_2	sc2_29
g83	scaffold_2:2841870-2848199	0.804604	A	2841870	2848199	scaffold_2	sc2_31
g84	scaffold_2:2884689-2885291	0.0554637	Y	2884689	2885291	scaffold_2	sc2_31
g85	scaffold_2:2886042-2886384	0.100301	Y	2886042	2886384	scaffold_2	sc2_31
g86	scaffold_2:2886622-2889294	0.762394	A	2886622	2889294	scaffold_2	sc2_31
g87	scaffold_2:2889594-2892643	0.506953	A	2889594	2892643	scaffold_2	sc2_31
g88	scaffold_2:2896438-2931624	0.932236	A	2896438	2931624	scaffold_2	sc2_31
g90	scaffold_2:3019128-3020527	1.91055	X	3019128	3020527	scaffold_2	sc2_33
g91	scaffold_2:3037390-3038678	1.42566	A	3037390	3038678	scaffold_2	sc2_33
g92	scaffold_2:3047141-3055796	1.02157	A	3047141	3055796	scaffold_2	sc2_33
g93	scaffold_2:3060017-3060376	0.619899	A	3060017	3060376	scaffold_2	sc2_33
g94	scaffold_2:3085846-3087862	0.919923	A	3085846	3087862	scaffold_2	sc2_33
g95	scaffold_2:3089829-3111834	0.918076	A	3089829	3111834	scaffold_2	sc2_33
g96	scaffold_2:3128330-3151632	1.13687	A	3128330	3151632	scaffold_2	sc2_33
g97	scaffold_2:3173784-3185100	3.62215	huh	3173784	3185100	scaffold_2	sc2_33
g98	scaffold_2:3216111-3227724	1.0211	A	3216111	3227724	scaffold_2	sc2_33
g100	scaffold_2:3258402-3259539	1.10777	A	3258402	3259539	scaffold_2	sc2_35
g101	scaffold_2:3259949-3261682	1.08814	A	3259949	3261682	scaffold_2	sc2_35
g102	scaffold_2:3262420-3264219	1.0525	A	3262420	3264219	scaffold_2	sc2_35
g103	scaffold_2:3271321-3277607	0.883881	A	3271321	3277607	scaffold_2	sc2_35
g104	scaffold_2:3289842-3305921	0.951452	A	3289842	3305921	scaffold_2	sc2_35
g105	scaffold_2:3308349-3337182	1.22112	A	3308349	3337182	scaffold_2	sc2_35
g106	scaffold_2:3350537-3351295	0.700008	A	3350537	3351295	scaffold_2	sc2_35
g107	scaffold_2:3361236-3364020	1.14846	A	3361236	3364020	scaffold_2	sc2_35
g108	scaffold_2:3396654-3403649	1.55758	X	3396654	3403649	scaffold_2	sc2_35
g109	scaffold_2:3404668-3407024	1.25052	A	3404668	3407024	scaffold_2	sc2_35
g110	scaffold_2:3428710-3430664	0.637472	A	3428710	3430664	scaffold_2	sc2_35
g111	scaffold_2:3431652-3432861	0.583829	A	3431652	3432861	scaffold_2	sc2_35
g112	scaffold_2:3433390-3436067	1.51202	X	3433390	3436067	scaffold_2	sc2_35
g113	scaffold_2:3437859-3453391	0.974655	A	3437859	3453391	scaffold_2	sc2_35
g114	scaffold_2:3460148-3464995	3.20338	huh	3460148	3464995	scaffold_2	sc2_35
g115	scaffold_2:3469071-3478408	0.918136	A	3469071	3478408	scaffold_2	sc2_37
g116	scaffold_2:3478451-3494409	0.933646	A	3478451	3494409	scaffold_2	sc2_37
g117	scaffold_2:3521106-3522111	0.0178857	Y	3521106	3522111	scaffold_2	sc2_39
g118	scaffold_2:3524949-3526383	3.25251	huh	3524949	3526383	scaffold_2	sc2_39
g119	scaffold_2:3528856-3534222	0.978328	A	3528856	3534222	scaffold_2	sc2_39
g120	scaffold_2:3536545-3537758	1.87552	X	3536545	3537758	scaffold_2	sc2_39
g121	scaffold_2:3545146-3569291	1.23749	A	3545146	3569291	scaffold_2	sc2_39
g122	scaffold_2:3579211-3588136	0.911501	A	3579211	3588136	scaffold_2	sc2_41
g123	scaffold_2:3597801-3599469	1.17014	A	3597801	3599469	scaffold_2	sc2_41
g124	scaffold_2:3600037-3601000	0.52046	A	3600037	3601000	scaffold_2	sc2_41
g125	scaffold_2:3601864-3603496	0.905432	A	3601864	3603496	scaffold_2	sc2_41
g126	scaffold_2:3703968-3731404	1.25115	A	3703968	3731404	scaffold_2	sc2_45
g127	scaffold_2:3742844-3744404	1.15115	A	3742844	3744404	scaffold_2	sc2_45
g128	scaffold_2:3744980-3749751	0.959985	A	3744980	3749751	scaffold_2	sc2_45
g129	scaffold_2:3750273-3750615	0.416184	A	3750273	3750615	scaffold_2	sc2_45
g130	scaffold_2:3752682-3753085	0.657483	A	3752682	3753085	scaffold_2	sc2_45
g131	scaffold_2:3753130-3753364	0.66334	A	3753130	3753364	scaffold_2	sc2_45
g132	scaffold_2:3755224-3755518	0.241636	A	3755224	3755518	scaffold_2	sc2_45
g133	scaffold_2:3756311-3757339	0.985211	A	3756311	3757339	scaffold_2	sc2_45
g134	scaffold_2:3763796-3764021	1.46774	A	3763796	3764021	scaffold_2	sc2_45
g135	scaffold_2:3764389-3764680	0.513513	A	3764389	3764680	scaffold_2	sc2_45
g136	scaffold_2:3768527-3770202	0.938916	A	3768527	3770202	scaffold_2	sc2_45
g137	scaffold_2:3770475-3771593	0.724182	A	3770475	3771593	scaffold_2	sc2_45
g138	scaffold_2:3777727-3787957	1.0187	A	3777727	3787957	scaffold_2	sc2_45
g139	scaffold_2:3806612-3857461	0.927686	A	3806612	3857461	scaffold_2	sc2_45
g140	scaffold_2:3880295-3880757	1.18714	A	3880295	3880757	scaffold_2	sc2_45
g141	scaffold_2:3889897-3906942	0.760755	A	3889897	3906942	scaffold_2	sc2_45
g142	scaffold_2:3944386-3980572	0.927556	A	3944386	3980572	scaffold_2	sc2_47
g143	scaffold_2:4058882-4064407	0.987182	A	4058882	4064407	scaffold_2	sc2_49
g144	scaffold_2:4064855-4065827	0.875333	A	4064855	4065827	scaffold_2	sc2_49
g145	scaffold_2:4066458-4066938	0.708719	A	4066458	4066938	scaffold_2	sc2_49
g146	scaffold_2:4068152-4070420	0.856014	A	4068152	4070420	scaffold_2	sc2_49
g147	scaffold_2:4070864-4073049	0.93681	A	4070864	4073049	scaffold_2	sc2_49
g148	scaffold_2:4077369-4078888	1.28826	A	4077369	4078888	scaffold_2	sc2_49
g149	scaffold_2:4078959-4079960	1.50853	X	4078959	4079960	scaffold_2	sc2_49
g150	scaffold_2:4081592-4088355	1.07077	A	4081592	4088355	scaffold_2	sc2_49
g151	scaffold_2:4093443-4178711	0.989635	A	4093443	4178711	scaffold_2	sc2_49
g152	scaffold_2:4181437-4183041	0.942116	A	4181437	4183041	scaffold_2	sc2_49
g153	scaffold_2:4183513-4184683	0.773666	A	4183513	4184683	scaffold_2	sc2_49
g154	scaffold_2:4185510-4187826	1.11989	A	4185510	4187826	scaffold_2	sc2_49
g155	scaffold_2:4188299-4189737	1.03092	A	4188299	4189737	scaffold_2	sc2_49
g156	scaffold_2:4190582-4193102	1.09211	A	4190582	4193102	scaffold_2	sc2_49
g157	scaffold_2:4196312-4203682	1.12444	A	4196312	4203682	scaffold_2	sc2_49
g158	scaffold_2:4205118-4206547	0.963804	A	4205118	4206547	scaffold_2	sc2_49
g159	scaffold_2:4206812-4208050	1.06887	A	4206812	4208050	scaffold_2	sc2_49
g160	scaffold_2:4208465-4210256	0.882979	A	4208465	4210256	scaffold_2	sc2_49
g161	scaffold_2:4213619-4217700	1.02163	A	4213619	4217700	scaffold_2	sc2_49
g162	scaffold_2:4219199-4219717	0.816405	A	4219199	4219717	scaffold_2	sc2_49
g163	scaffold_2:4219903-4220824	1.08406	A	4219903	4220824	scaffold_2	sc2_49
g164	scaffold_2:4221369-4223336	1.20693	A	4221369	4223336	scaffold_2	sc2_49
g165	scaffold_2:4226560-4232986	1.23647	A	4226560	4232986	scaffold_2	sc2_49
g167	scaffold_2:4340112-4341857	2.13453	X	4340112	4341857	scaffold_2	sc2_51
g168	scaffold_2:4343301-4345939	0.833017	A	4343301	4345939	scaffold_2	sc2_51
g169	scaffold_2:4346726-4348356	0.644932	A	4346726	4348356	scaffold_2	sc2_51
g170	scaffold_2:4348964-4350624	0.744628	A	4348964	4350624	scaffold_2	sc2_51
g171	scaffold_2:4351080-4352702	0.916053	A	4351080	4352702	scaffold_2	sc2_51
g172	scaffold_2:4353259-4355440	1.05064	A	4353259	4355440	scaffold_2	sc2_51
g173	scaffold_2:4356686-4358463	0.993702	A	4356686	4358463	scaffold_2	sc2_51
g174	scaffold_2:4359061-4360904	1.05848	A	4359061	4360904	scaffold_2	sc2_51
g175	scaffold_2:4361530-4363273	1.14678	A	4361530	4363273	scaffold_2	sc2_51
g176	scaffold_2:4365334-4367213	1.04162	A	4365334	4367213	scaffold_2	sc2_51
g177	scaffold_2:4371652-4379350	1.01189	A	4371652	4379350	scaffold_2	sc2_51
g178	scaffold_2:4392741-4418890	0.915324	A	4392741	4418890	scaffold_2	sc2_51
g179	scaffold_2:4430612-4433264	0.735651	A	4430612	4433264	scaffold_2	sc2_51
g180	scaffold_2:4433305-4439399	1.19722	A	4433305	4439399	scaffold_2	sc2_51
g181	scaffold_2:4439485-4442263	0.676206	A	4439485	4442263	scaffold_2	sc2_51
g182	scaffold_2:4442304-4454422	0.862176	A	4442304	4454422	scaffold_2	sc2_51
g183	scaffold_2:4456152-4470521	0.920947	A	4456152	4470521	scaffold_2	sc2_51
g184	scaffold_2:4471851-4472237	3.35221	huh	4471851	4472237	scaffold_2	sc2_51
g185	scaffold_2:4473978-4475062	0.458845	A	4473978	4475062	scaffold_2	sc2_51
g186	scaffold_2:4475179-4475584	0	Y	4475179	4475584	scaffold_2	sc2_51
g187	scaffold_2:4475605-4477210	1.85597	X	4475605	4477210	scaffold_2	sc2_51
g188	scaffold_2:4478170-4479764	1.733	X	4478170	4479764	scaffold_2	sc2_51
g189	scaffold_2:4480455-4484828	0.900269	A	4480455	4484828	scaffold_2	sc2_53
g190	scaffold_2:4484851-4490486	0.775732	A	4484851	4490486	scaffold_2	sc2_53
g191	scaffold_2:4542127-4549993	1.00653	A	4542127	4549993	scaffold_2	sc2_53
g192	scaffold_2:4552820-4556555	0.842223	A	4552820	4556555	scaffold_2	sc2_53
g193	scaffold_2:4564602-4565336	0.531512	A	4564602	4565336	scaffold_2	sc2_53
g194	scaffold_2:4572379-4573574	0.979619	A	4572379	4573574	scaffold_2	sc2_53
g195	scaffold_2:4610194-4610401	1.4629	A	4610194	4610401	scaffold_2	sc2_55
g197	scaffold_2:4693131-4693509	1.10938	A	4693131	4693509	scaffold_2	sc2_57
g198	scaffold_2:4712020-4718827	0.889674	A	4712020	4718827	scaffold_2	sc2_57
g199	scaffold_2:4723044-4723446	1.00452	A	4723044	4723446	scaffold_2	sc2_57
g200	scaffold_2:4726320-4729365	0.918044	A	4726320	4729365	scaffold_2	sc2_57
g201	scaffold_2:4781230-4805057	0.921219	A	4781230	4805057	scaffold_2	sc2_59
g202	scaffold_2:4840082-4840364	1.26193	A	4840082	4840364	scaffold_2	sc2_59
g203	scaffold_2:4860959-4869859	0.806564	A	4860959	4869859	scaffold_2	sc2_61
g204	scaffold_2:4876055-4879549	1.29152	A	4876055	4879549	scaffold_2	sc2_61
g205	scaffold_2:4892585-4898821	1.98639	X	4892585	4898821	scaffold_2	sc2_61
g206	scaffold_2:4900490-4907780	1.23098	A	4900490	4907780	scaffold_2	sc2_61
g207	scaffold_2:4907803-4908548	0.776608	A	4907803	4908548	scaffold_2	sc2_61
g208	scaffold_2:4909487-4911002	0.99105	A	4909487	4911002	scaffold_2	sc2_61
g209	scaffold_2:4911032-4911404	0.351897	A	4911032	4911404	scaffold_2	sc2_61
g210	scaffold_2:4912170-4912768	1.91815	X	4912170	4912768	scaffold_2	sc2_61
g211	scaffold_2:4913948-4914645	1.62936	X	4913948	4914645	scaffold_2	sc2_61
g212	scaffold_2:4915302-4917057	0.803726	A	4915302	4917057	scaffold_2	sc2_61
g213	scaffold_2:4919177-4920178	2.35165	X	4919177	4920178	scaffold_2	sc2_61
g214	scaffold_2:4920267-4922004	0.904119	A	4920267	4922004	scaffold_2	sc2_61
g215	scaffold_2:4937708-4941346	1.00126	A	4937708	4941346	scaffold_2	sc2_61
g216	scaffold_2:4996108-4997171	0.875227	A	4996108	4997171	scaffold_2	sc2_63
g217	scaffold_2:4997179-4998786	0.78047	A	4997179	4998786	scaffold_2	sc2_63
g218	scaffold_2:4999508-5000355	1.21785	A	4999508	5000355	scaffold_2	sc2_63
g219	scaffold_2:5001051-5003134	1.1235	A	5001051	5003134	scaffold_2	sc2_63
g220	scaffold_2:5054601-5055431	1.94025	X	5054601	5055431	scaffold_2	sc2_63
g221	scaffold_2:5056192-5058328	0.943514	A	5056192	5058328	scaffold_2	sc2_63
g222	scaffold_2:5059530-5063318	1.20432	A	5059530	5063318	scaffold_2	sc2_63
g223	scaffold_2:5079540-5080048	0.980344	A	5079540	5080048	scaffold_2	sc2_63
g224	scaffold_2:5091847-5093965	1.22136	A	5091847	5093965	scaffold_2	sc2_65
g225	scaffold_2:5098347-5110571	1.05259	A	5098347	5110571	scaffold_2	sc2_65
g226	scaffold_2:5113677-5118076	1.15594	A	5113677	5118076	scaffold_2	sc2_65
g227	scaffold_2:5120554-5122134	1.05337	A	5120554	5122134	scaffold_2	sc2_65
g228	scaffold_2:5124345-5126310	0.835756	A	5124345	5126310	scaffold_2	sc2_65
g229	scaffold_2:5129442-5129931	0.383848	A	5129442	5129931	scaffold_2	sc2_65
g230	scaffold_2:5130902-5133908	1.04092	A	5130902	5133908	scaffold_2	sc2_65
g231	scaffold_2:5134148-5135186	0.961573	A	5134148	5135186	scaffold_2	sc2_65
g232	scaffold_2:5135381-5136581	0.980485	A	5135381	5136581	scaffold_2	sc2_65
g233	scaffold_2:5136718-5137665	0.702755	A	5136718	5137665	scaffold_2	sc2_65
g234	scaffold_2:5138687-5139314	1.06379	A	5138687	5139314	scaffold_2	sc2_65
g235	scaffold_2:5139415-5141913	0.952541	A	5139415	5141913	scaffold_2	sc2_65
g236	scaffold_2:5143944-5145238	0.985278	A	5143944	5145238	scaffold_2	sc2_65
g237	scaffold_2:5152995-5164473	0.977565	A	5152995	5164473	scaffold_2	sc2_65
g238	scaffold_2:5166339-5174005	1.00226	A	5166339	5174005	scaffold_2	sc2_65
g239	scaffold_2:5176646-5194695	1.09781	A	5176646	5194695	scaffold_2	sc2_65
g240	scaffold_2:5203894-5209017	0.842133	A	5203894	5209017	scaffold_2	sc2_65
g241	scaffold_2:5210944-5228759	1.31444	A	5210944	5228759	scaffold_2	sc2_65
g242	scaffold_2:5229672-5232929	0.922462	A	5229672	5232929	scaffold_2	sc2_65
g243	scaffold_2:5234055-5236185	1.16064	A	5234055	5236185	scaffold_2	sc2_65
g244	scaffold_2:5238368-5239007	1.4203	A	5238368	5239007	scaffold_2	sc2_65
g245	scaffold_2:5240085-5240680	0.540972	A	5240085	5240680	scaffold_2	sc2_65
g246	scaffold_2:5242660-5243403	0.712883	A	5242660	5243403	scaffold_2	sc2_65
g247	scaffold_2:5245074-5249774	0.867379	A	5245074	5249774	scaffold_2	sc2_65
g248	scaffold_2:5252545-5254955	0.46121	A	5252545	5254955	scaffold_2	sc2_65
g249	scaffold_2:5262926-5263220	0.715506	A	5262926	5263220	scaffold_2	sc2_65
g250	scaffold_2:5263330-5263732	1.8073	X	5263330	5263732	scaffold_2	sc2_65
g251	scaffold_2:5265815-5270689	1.26273	A	5265815	5270689	scaffold_2	sc2_65
g252	scaffold_2:5278389-5279514	1.37759	A	5278389	5279514	scaffold_2	sc2_65
g253	scaffold_2:5280350-5282025	0.82128	A	5280350	5282025	scaffold_2	sc2_65
g254	scaffold_2:5283001-5284066	0.724235	A	5283001	5284066	scaffold_2	sc2_65
g255	scaffold_2:5299771-5301532	1.71228	X	5299771	5301532	scaffold_2	sc2_65
g256	scaffold_2:5312670-5313133	0.524564	A	5312670	5313133	scaffold_2	sc2_67
g257	scaffold_2:5313182-5314709	1.23882	A	5313182	5314709	scaffold_2	sc2_67
g258	scaffold_2:5315796-5317902	0.910699	A	5315796	5317902	scaffold_2	sc2_67
g259	scaffold_2:5319404-5320631	0.859129	A	5319404	5320631	scaffold_2	sc2_67
g260	scaffold_2:5321329-5322943	1.01782	A	5321329	5322943	scaffold_2	sc2_67
g261	scaffold_2:5324573-5329468	0.939683	A	5324573	5329468	scaffold_2	sc2_67
g262	scaffold_2:5329500-5330868	0.852598	A	5329500	5330868	scaffold_2	sc2_67
g263	scaffold_2:5333379-5335580	1.20948	A	5333379	5335580	scaffold_2	sc2_67
g264	scaffold_2:5338053-5342364	0.984431	A	5338053	5342364	scaffold_2	sc2_67
g265	scaffold_2:5342454-5343500	1.01563	A	5342454	5343500	scaffold_2	sc2_67
g266	scaffold_2:5344721-5346252	0.670172	A	5344721	5346252	scaffold_2	sc2_67
g267	scaffold_2:5347299-5354938	0.955302	A	5347299	5354938	scaffold_2	sc2_67
g268	scaffold_2:5362021-5364636	0.988215	A	5362021	5364636	scaffold_2	sc2_67
g269	scaffold_2:5365302-5365554	0.549342	A	5365302	5365554	scaffold_2	sc2_67
g270	scaffold_2:5369693-5374756	1.23029	A	5369693	5374756	scaffold_2	sc2_67
g271	scaffold_2:5375416-5376335	1.00002	A	5375416	5376335	scaffold_2	sc2_67
g272	scaffold_2:5377568-5378258	1.46101	A	5377568	5378258	scaffold_2	sc2_67
g273	scaffold_2:5380774-5387868	0.612813	A	5380774	5387868	scaffold_2	sc2_67
g274	scaffold_2:5391306-5391759	0.87953	A	5391306	5391759	scaffold_2	sc2_67
g275	scaffold_2:5393849-5402088	0.998887	A	5393849	5402088	scaffold_2	sc2_67
g276	scaffold_2:5402135-5456812	0.999603	A	5402135	5456812	scaffold_2	sc2_67
g277	scaffold_2:5464774-5475581	0.949446	A	5464774	5475581	scaffold_2	sc2_67
g278	scaffold_2:5477935-5479911	1.1109	A	5477935	5479911	scaffold_2	sc2_67
g279	scaffold_2:5480344-5481908	2.21489	X	5480344	5481908	scaffold_2	sc2_67
g280	scaffold_2:5482892-5485950	0.864202	A	5482892	5485950	scaffold_2	sc2_67
g281	scaffold_2:5486571-5488974	0.567936	A	5486571	5488974	scaffold_2	sc2_67
g282	scaffold_2:5490608-5493823	0.76919	A	5490608	5493823	scaffold_2	sc2_67
g283	scaffold_2:5506776-5507660	0.630604	A	5506776	5507660	scaffold_2	sc2_67
g284	scaffold_2:5542166-5548762	1.04578	A	5542166	5548762	scaffold_2	sc2_67
g285	scaffold_2:5551962-5568051	1.0425	A	5551962	5568051	scaffold_2	sc2_67
g286	scaffold_2:5589617-5619669	0.93292	A	5589617	5619669	scaffold_2	sc2_69
g287	scaffold_2:5726470-5756249	0.958686	A	5726470	5756249	scaffold_2	sc2_71
g288	scaffold_2:5775141-5778224	1.3764	A	5775141	5778224	scaffold_2	sc2_73
g290	scaffold_2:5820105-5820483	1.57328	X	5820105	5820483	scaffold_2	sc2_73
g291	scaffold_2:5823540-5823849	0.742401	A	5823540	5823849	scaffold_2	sc2_73
g292	scaffold_2:5868925-5877988	0.900171	A	5868925	5877988	scaffold_2	sc2_73
g293	scaffold_2:5885379-5892009	1.22365	A	5885379	5892009	scaffold_2	sc2_73
g294	scaffold_2:5896072-5897285	1.22735	A	5896072	5897285	scaffold_2	sc2_73
g295	scaffold_2:5898596-5902352	1.04859	A	5898596	5902352	scaffold_2	sc2_73
g296	scaffold_2:5904432-5907567	0.888553	A	5904432	5907567	scaffold_2	sc2_73
g297	scaffold_2:5909294-5910242	1.06485	A	5909294	5910242	scaffold_2	sc2_73
g298	scaffold_2:5912963-5914781	12.0741	huh	5912963	5914781	scaffold_2	sc2_73
g299	scaffold_2:5916709-5917081	3.9848	huh	5916709	5917081	scaffold_2	sc2_73
g300	scaffold_2:5917608-5919187	1.27996	A	5917608	5919187	scaffold_2	sc2_73
g301	scaffold_2:5930843-5953415	1.37162	A	5930843	5953415	scaffold_2	sc2_73
g302	scaffold_2:5955052-5958121	1.06915	A	5955052	5958121	scaffold_2	sc2_73
g303	scaffold_2:5958644-5960603	1.07834	A	5958644	5960603	scaffold_2	sc2_73
g304	scaffold_2:5961589-5963603	1.12528	A	5961589	5963603	scaffold_2	sc2_73
g305	scaffold_2:5964439-5967291	0.721589	A	5964439	5967291	scaffold_2	sc2_73
g306	scaffold_2:5968213-5970047	0.95112	A	5968213	5970047	scaffold_2	sc2_73
g307	scaffold_2:5970669-5973035	0.939387	A	5970669	5973035	scaffold_2	sc2_73
g308	scaffold_2:5973803-5974493	0.702939	A	5973803	5974493	scaffold_2	sc2_73
g309	scaffold_2:5977243-5981448	1.19596	A	5977243	5981448	scaffold_2	sc2_73
g310	scaffold_2:5987957-5993517	1.31522	A	5987957	5993517	scaffold_2	sc2_73
g311	scaffold_2:5996342-6001851	1.38833	A	5996342	6001851	scaffold_2	sc2_73
g312	scaffold_2:6003068-6004143	0.762626	A	6003068	6004143	scaffold_2	sc2_73
g313	scaffold_2:6007738-6010703	1.11589	A	6007738	6010703	scaffold_2	sc2_73
g314	scaffold_2:6011078-6011609	0.84092	A	6011078	6011609	scaffold_2	sc2_73
g315	scaffold_2:6011738-6012500	0.461528	A	6011738	6012500	scaffold_2	sc2_73
g316	scaffold_2:6012504-6015758	1.34228	A	6012504	6015758	scaffold_2	sc2_73
g317	scaffold_2:6017851-6026356	1.04497	A	6017851	6026356	scaffold_2	sc2_73
g318	scaffold_2:6033094-6033898	1.70086	X	6033094	6033898	scaffold_2	sc2_73
g319	scaffold_2:6039258-6050285	1.2677	A	6039258	6050285	scaffold_2	sc2_73
g320	scaffold_2:6050655-6051962	1.40836	A	6050655	6051962	scaffold_2	sc2_73
g321	scaffold_2:6054894-6060332	0.952421	A	6054894	6060332	scaffold_2	sc2_73
g322	scaffold_2:6061157-6063296	0.835365	A	6061157	6063296	scaffold_2	sc2_73
g323	scaffold_2:6065685-6066322	0.583264	A	6065685	6066322	scaffold_2	sc2_73
g324	scaffold_2:6077005-6077367	0.905562	A	6077005	6077367	scaffold_2	sc2_75
g325	scaffold_2:6077373-6088813	1.70584	X	6077373	6088813	scaffold_2	sc2_75
g326	scaffold_2:6091015-6091660	1.01347	A	6091015	6091660	scaffold_2	sc2_75
g327	scaffold_2:6091761-6094474	1.64056	X	6091761	6094474	scaffold_2	sc2_75
g328	scaffold_2:6096945-6104402	2.97545	X	6096945	6104402	scaffold_2	sc2_75
g329	scaffold_2:6111479-6122962	1.24282	A	6111479	6122962	scaffold_2	sc2_75
g330	scaffold_2:6127254-6128776	1.20419	A	6127254	6128776	scaffold_2	sc2_75
g331	scaffold_2:6131303-6137215	1.27577	A	6131303	6137215	scaffold_2	sc2_75
g332	scaffold_2:6139676-6140252	14.4284	huh	6139676	6140252	scaffold_2	sc2_75
g333	scaffold_2:6142964-6148636	0.933788	A	6142964	6148636	scaffold_2	sc2_75
g334	scaffold_2:6149469-6150899	1.14412	A	6149469	6150899	scaffold_2	sc2_75
g335	scaffold_2:6155285-6156347	0.741267	A	6155285	6156347	scaffold_2	sc2_75
g336	scaffold_2:6156809-6184023	1.07148	A	6156809	6184023	scaffold_2	sc2_75
g337	scaffold_2:6184653-6190014	1.28515	A	6184653	6190014	scaffold_2	sc2_75
g338	scaffold_2:6198604-6204185	0.98945	A	6198604	6204185	scaffold_2	sc2_75
g339	scaffold_2:6205345-6208147	1.2263	A	6205345	6208147	scaffold_2	sc2_75
g340	scaffold_2:6209577-6212461	0.801264	A	6209577	6212461	scaffold_2	sc2_75
g341	scaffold_2:6215278-6218584	1.21766	A	6215278	6218584	scaffold_2	sc2_75
g342	scaffold_2:6218949-6223236	1.18474	A	6218949	6223236	scaffold_2	sc2_75
g343	scaffold_2:6224624-6227676	0.922036	A	6224624	6227676	scaffold_2	sc2_75
g344	scaffold_2:6227765-6229206	0.982169	A	6227765	6229206	scaffold_2	sc2_75
g345	scaffold_2:6236237-6236855	0.663687	A	6236237	6236855	scaffold_2	sc2_75
g346	scaffold_2:6260866-6266585	1.26329	A	6260866	6266585	scaffold_2	sc2_75
g347	scaffold_2:6269027-6269426	2.58516	X	6269027	6269426	scaffold_2	sc2_75
g348	scaffold_2:6272884-6273526	1.05458	A	6272884	6273526	scaffold_2	sc2_75
g349	scaffold_2:6278182-6281971	1.19158	A	6278182	6281971	scaffold_2	sc2_75
g350	scaffold_2:6282361-6284395	1.07834	A	6282361	6284395	scaffold_2	sc2_75
g351	scaffold_2:6285317-6292127	1.12511	A	6285317	6292127	scaffold_2	sc2_75
g352	scaffold_2:6292577-6300470	1.20724	A	6292577	6300470	scaffold_2	sc2_75
g353	scaffold_2:6301055-6307379	0.986878	A	6301055	6307379	scaffold_2	sc2_75
g354	scaffold_2:6315498-6319003	0.942065	A	6315498	6319003	scaffold_2	sc2_75
g355	scaffold_2:6321483-6348400	1.27785	A	6321483	6348400	scaffold_2	sc2_75
g356	scaffold_2:6366114-6388869	1.33422	A	6366114	6388869	scaffold_2	sc2_75
g357	scaffold_2:6401865-6419997	1.25851	A	6401865	6419997	scaffold_2	sc2_75
g358	scaffold_2:6428800-6442999	1.68578	X	6428800	6442999	scaffold_2	sc2_75
g359	scaffold_2:6488601-6493407	0.829789	A	6488601	6493407	scaffold_2	sc2_77
g360	scaffold_2:6508675-6508906	0.338832	A	6508675	6508906	scaffold_2	sc2_77
g361	scaffold_2:6509105-6514647	0.947823	A	6509105	6514647	scaffold_2	sc2_77
g362	scaffold_2:6515043-6515346	1.46774	A	6515043	6515346	scaffold_2	sc2_77
g363	scaffold_2:6516312-6516803	5.70442	huh	6516312	6516803	scaffold_2	sc2_77
g364	scaffold_2:6530987-6537710	0.937856	A	6530987	6537710	scaffold_2	sc2_77
g365	scaffold_2:6540165-6540390	0.231043	A	6540165	6540390	scaffold_2	sc2_77
g366	scaffold_2:6542061-6542412	0.400159	A	6542061	6542412	scaffold_2	sc2_77
g367	scaffold_2:6550561-6551383	0.656138	A	6550561	6551383	scaffold_2	sc2_77
g368	scaffold_2:6573720-6574275	1.14745	A	6573720	6574275	scaffold_2	sc2_79
g369	scaffold_2:6575909-6576803	0.637576	A	6575909	6576803	scaffold_2	sc2_79
g370	scaffold_2:6607119-6610357	1.22139	A	6607119	6610357	scaffold_2	sc2_81
g371	scaffold_2:6694333-6695386	0.826612	A	6694333	6695386	scaffold_2	sc2_81
g372	scaffold_2:6695556-6696259	1.7372	X	6695556	6696259	scaffold_2	sc2_81
g373	scaffold_2:6696768-6698002	1.67853	X	6696768	6698002	scaffold_2	sc2_81
g374	scaffold_2:6698788-6700576	0.940455	A	6698788	6700576	scaffold_2	sc2_81
g375	scaffold_2:6701376-6704351	0.886845	A	6701376	6704351	scaffold_2	sc2_81
g376	scaffold_2:6705712-6708330	1.07367	A	6705712	6708330	scaffold_2	sc2_81
g377	scaffold_2:6710187-6714402	1.19597	A	6710187	6714402	scaffold_2	sc2_81
g378	scaffold_2:6717202-6718680	1.24813	A	6717202	6718680	scaffold_2	sc2_81
g379	scaffold_2:6719399-6722021	1.96371	X	6719399	6722021	scaffold_2	sc2_81
g380	scaffold_2:6723129-6724368	0.893078	A	6723129	6724368	scaffold_2	sc2_81
g381	scaffold_2:6725192-6726814	1.49661	A	6725192	6726814	scaffold_2	sc2_81
g382	scaffold_2:6729290-6764920	1.24376	A	6729290	6764920	scaffold_2	sc2_81
g383	scaffold_2:6775949-6777694	2.15942	X	6775949	6777694	scaffold_2	sc2_81
g384	scaffold_2:6796089-6796647	0.709884	A	6796089	6796647	scaffold_2	sc2_81
g385	scaffold_2:6800782-6807797	0.976949	A	6800782	6807797	scaffold_2	sc2_81
g386	scaffold_2:6812526-6815016	1.21786	A	6812526	6815016	scaffold_2	sc2_81
g387	scaffold_2:6819542-6829506	0.848818	A	6819542	6829506	scaffold_2	sc2_81
g388	scaffold_2:6856622-6862790	1.2998	A	6856622	6862790	scaffold_2	sc2_81
g389	scaffold_2:6865852-6868965	1.04275	A	6865852	6868965	scaffold_2	sc2_81
g390	scaffold_2:6873261-6890149	1.19952	A	6873261	6890149	scaffold_2	sc2_81
g391	scaffold_2:6901995-6912406	0.950993	A	6901995	6912406	scaffold_2	sc2_81
g392	scaffold_2:6923584-6925883	1.25092	A	6923584	6925883	scaffold_2	sc2_81
g393	scaffold_2:6929590-6930413	1.51044	X	6929590	6930413	scaffold_2	sc2_81
g394	scaffold_2:6930962-6931932	0.636462	A	6930962	6931932	scaffold_2	sc2_81
g395	scaffold_2:6933052-6936069	1.20394	A	6933052	6936069	scaffold_2	sc2_81
g396	scaffold_2:6939566-6940496	0.452613	A	6939566	6940496	scaffold_2	sc2_81
g397	scaffold_2:6945236-6962634	0.84891	A	6945236	6962634	scaffold_2	sc2_81
g398	scaffold_2:6974619-6976707	1.36977	A	6974619	6976707	scaffold_2	sc2_81
g399	scaffold_2:6978188-6985264	0.834364	A	6978188	6985264	scaffold_2	sc2_81
g400	scaffold_2:7054517-7065931	0.80821	A	7054517	7065931	scaffold_2	sc2_81
g401	scaffold_2:7080604-7081898	1.02795	A	7080604	7081898	scaffold_2	sc2_81
g402	scaffold_2:7101153-7101399	0.678843	A	7101153	7101399	scaffold_2	sc2_81
g403	scaffold_2:7105027-7112797	1.01865	A	7105027	7112797	scaffold_2	sc2_81
g404	scaffold_2:7117464-7117686	0.258546	A	7117464	7117686	scaffold_2	sc2_81
g405	scaffold_2:7117885-7118431	1.49958	A	7117885	7118431	scaffold_2	sc2_81
g406	scaffold_2:7127953-7134117	1.18319	A	7127953	7134117	scaffold_2	sc2_81
g407	scaffold_2:7150629-7150983	0.881567	A	7150629	7150983	scaffold_2	sc2_81
g408	scaffold_2:7159732-7165714	1.16982	A	7159732	7165714	scaffold_2	sc2_81
g409	scaffold_2:7169390-7188014	1.09506	A	7169390	7188014	scaffold_2	sc2_81
g410	scaffold_2:7223867-7225494	0.755062	A	7223867	7225494	scaffold_2	sc2_81
g411	scaffold_2:7226958-7231052	1.06816	A	7226958	7231052	scaffold_2	sc2_81
g412	scaffold_2:7236432-7249954	0.99784	A	7236432	7249954	scaffold_2	sc2_81
g413	scaffold_2:7266055-7266280	0.791369	A	7266055	7266280	scaffold_2	sc2_81
g414	scaffold_2:7266319-7271032	0.859709	A	7266319	7271032	scaffold_2	sc2_81
g415	scaffold_2:7271307-7282034	1.00565	A	7271307	7282034	scaffold_2	sc2_81
g416	scaffold_2:7286117-7300257	0.867507	A	7286117	7300257	scaffold_2	sc2_81
g417	scaffold_2:7307921-7310971	1.09881	A	7307921	7310971	scaffold_2	sc2_81
g418	scaffold_2:7313841-7356066	1.16609	A	7313841	7356066	scaffold_2	sc2_81
g419	scaffold_2:7361892-7364840	1.15177	A	7361892	7364840	scaffold_2	sc2_81
g420	scaffold_2:7367419-7370797	1.15932	A	7367419	7370797	scaffold_2	sc2_81
g421	scaffold_2:7371112-7377956	1.05816	A	7371112	7377956	scaffold_2	sc2_81
g422	scaffold_2:7378237-7378886	1.31019	A	7378237	7378886	scaffold_2	sc2_81
g423	scaffold_2:7379804-7380877	1.58855	X	7379804	7380877	scaffold_2	sc2_81
g424	scaffold_2:7383399-7392144	1.12561	A	7383399	7392144	scaffold_2	sc2_81
g425	scaffold_2:7405470-7426755	1.06082	A	7405470	7426755	scaffold_2	sc2_81
g427	scaffold_2:7442173-7442670	1.50042	X	7442173	7442670	scaffold_2	sc2_81
g428	scaffold_2:7454839-7455937	0.906812	A	7454839	7455937	scaffold_2	sc2_81
g429	scaffold_2:7461839-7463435	1.57411	X	7461839	7463435	scaffold_2	sc2_81
g430	scaffold_2:7467166-7467584	0.286473	A	7467166	7467584	scaffold_2	sc2_81
g431	scaffold_2:7478687-7485104	1.10865	A	7478687	7485104	scaffold_2	sc2_81
g432	scaffold_2:7504379-7529012	1.04812	A	7504379	7529012	scaffold_2	sc2_81
g433	scaffold_2:7602109-7603298	0.967982	A	7602109	7603298	scaffold_2	sc2_81
g434	scaffold_2:7609803-7647972	0.89979	A	7609803	7647972	scaffold_2	sc2_81
g435	scaffold_2:7671494-7697818	1.02064	A	7671494	7697818	scaffold_2	sc2_81
g436	scaffold_2:7700894-7704369	1.01373	A	7700894	7704369	scaffold_2	sc2_81
g437	scaffold_2:7706113-7707265	1.34056	A	7706113	7707265	scaffold_2	sc2_81
g438	scaffold_2:7707517-7710602	1.74052	X	7707517	7710602	scaffold_2	sc2_81
g439	scaffold_2:7710952-7713787	1.04982	A	7710952	7713787	scaffold_2	sc2_81
g440	scaffold_2:7716626-7718532	1.08507	A	7716626	7718532	scaffold_2	sc2_81
g441	scaffold_2:7719585-7737057	1.43613	A	7719585	7737057	scaffold_2	sc2_81
g442	scaffold_2:7737088-7740258	1.7533	X	7737088	7740258	scaffold_2	sc2_81
g443	scaffold_2:7753577-7769557	1.22993	A	7753577	7769557	scaffold_2	sc2_81
g444	scaffold_2:7772052-7773105	0.914405	A	7772052	7773105	scaffold_2	sc2_81
g445	scaffold_2:7796419-7818900	1.03542	A	7796419	7818900	scaffold_2	sc2_81
g446	scaffold_2:7839932-7848934	0.971805	A	7839932	7848934	scaffold_2	sc2_81
g447	scaffold_2:7869234-7873903	0.686088	A	7869234	7873903	scaffold_2	sc2_81
g448	scaffold_2:7874090-7885717	0.953935	A	7874090	7885717	scaffold_2	sc2_81
g449	scaffold_2:7902039-7903224	0.877655	A	7902039	7903224	scaffold_2	sc2_81
g450	scaffold_2:7946487-7977117	0.959928	A	7946487	7977117	scaffold_2	sc2_81
g451	scaffold_2:7990679-8084694	1.0967	A	7990679	8084694	scaffold_2	sc2_81
g452	scaffold_2:8077824-8078118	1.49544	A	8077824	8078118	scaffold_2	sc2_81
g453	scaffold_2:8091668-8093732	1.17824	A	8091668	8093732	scaffold_2	sc2_81
g454	scaffold_2:8124922-8131528	0.927381	A	8124922	8131528	scaffold_2	sc2_81
g455	scaffold_2:8154814-8155159	1.36749	A	8154814	8155159	scaffold_2	sc2_81
g456	scaffold_2:8235360-8236316	0.465453	A	8235360	8236316	scaffold_2	sc2_81
g457	scaffold_2:8263083-8293739	1.17597	A	8263083	8293739	scaffold_2	sc2_81
g458	scaffold_2:8296562-8338736	1.04687	A	8296562	8338736	scaffold_2	sc2_81
g459	scaffold_2:8355507-8360403	0.8042	A	8355507	8360403	scaffold_2	sc2_81
g460	scaffold_2:8370794-8375338	1.00931	A	8370794	8375338	scaffold_2	sc2_81
g461	scaffold_2:8399141-8405054	1.05735	A	8399141	8405054	scaffold_2	sc2_81
g462	scaffold_2:8408578-8409024	1.05581	A	8408578	8409024	scaffold_2	sc2_81
g463	scaffold_2:8409080-8410559	1.32561	A	8409080	8410559	scaffold_2	sc2_81
g464	scaffold_2:8410645-8411265	1.77265	X	8410645	8411265	scaffold_2	sc2_81
g465	scaffold_2:8420610-8423698	1.24213	A	8420610	8423698	scaffold_2	sc2_81
g466	scaffold_2:8424997-8426071	0.620224	A	8424997	8426071	scaffold_2	sc2_81
g467	scaffold_2:8426375-8432145	1.06441	A	8426375	8432145	scaffold_2	sc2_81
g468	scaffold_2:8436769-8449194	1.1642	A	8436769	8449194	scaffold_2	sc2_81
g470	scaffold_2:8462629-8464084	1.05041	A	8462629	8464084	scaffold_2	sc2_81
g471	scaffold_2:8474503-8475795	0.984502	A	8474503	8475795	scaffold_2	sc2_81
g472	scaffold_2:8476322-8477681	1.20168	A	8476322	8477681	scaffold_2	sc2_81
g473	scaffold_2:8480553-8490315	1.06722	A	8480553	8490315	scaffold_2	sc2_81
g474	scaffold_2:8500837-8503815	0.923481	A	8500837	8503815	scaffold_2	sc2_81
g475	scaffold_2:8514729-8523948	1.00951	A	8514729	8523948	scaffold_2	sc2_81
g476	scaffold_2:8524891-8525101	0.270139	A	8524891	8525101	scaffold_2	sc2_81
g477	scaffold_2:8555160-8556204	1.32378	A	8555160	8556204	scaffold_2	sc2_81
g478	scaffold_2:8558514-8563114	1.12998	A	8558514	8563114	scaffold_2	sc2_81
g479	scaffold_2:8580171-8586739	1.03474	A	8580171	8586739	scaffold_2	sc2_81
g480	scaffold_2:8594356-8594961	1.20496	A	8594356	8594961	scaffold_2	sc2_81
g481	scaffold_2:8595045-8595837	1.03704	A	8595045	8595837	scaffold_2	sc2_81
g482	scaffold_2:8605768-8606278	0.564291	A	8605768	8606278	scaffold_2	sc2_81
g483	scaffold_2:8606741-8607543	15.1133	huh	8606741	8607543	scaffold_2	sc2_81
g484	scaffold_2:8607585-8609085	0.867157	A	8607585	8609085	scaffold_2	sc2_81
g485	scaffold_2:8611715-8619605	1.1174	A	8611715	8619605	scaffold_2	sc2_81
g486	scaffold_2:8678284-8681675	0.961774	A	8678284	8681675	scaffold_2	sc2_81
g487	scaffold_2:8681752-8686194	1.15205	A	8681752	8686194	scaffold_2	sc2_81
g488	scaffold_2:8705903-8709902	1.14505	A	8705903	8709902	scaffold_2	sc2_81
g489	scaffold_2:8739292-8740048	0.975946	A	8739292	8740048	scaffold_2	sc2_81
g490	scaffold_2:8740084-8740457	1.43082	A	8740084	8740457	scaffold_2	sc2_81
g491	scaffold_2:8745689-8748905	1.04945	A	8745689	8748905	scaffold_2	sc2_81
g492	scaffold_2:8749048-8749743	1.05293	A	8749048	8749743	scaffold_2	sc2_81
g493	scaffold_2:8749828-8751965	1.57411	X	8749828	8751965	scaffold_2	sc2_81
g494	scaffold_2:8753144-8758068	1.17972	A	8753144	8758068	scaffold_2	sc2_81
g495	scaffold_2:8758093-8759114	0.523488	A	8758093	8759114	scaffold_2	sc2_81
g496	scaffold_2:8759156-8763697	0.789967	A	8759156	8763697	scaffold_2	sc2_81
g497	scaffold_2:8777503-8786514	1.01851	A	8777503	8786514	scaffold_2	sc2_81
g498	scaffold_2:8786537-8788627	1.47507	A	8786537	8788627	scaffold_2	sc2_81
g499	scaffold_2:8789121-8789901	1.4247	A	8789121	8789901	scaffold_2	sc2_81
g500	scaffold_2:8789909-8795293	1.08635	A	8789909	8795293	scaffold_2	sc2_81
g501	scaffold_2:8812386-8812767	1.55735	X	8812386	8812767	scaffold_2	sc2_81
g502	scaffold_2:8884019-8904793	1.03109	A	8884019	8904793	scaffold_2	sc2_81
g503	scaffold_2:8912450-8921816	1.09873	A	8912450	8921816	scaffold_2	sc2_81
g504	scaffold_2:8933103-8937757	0.909953	A	8933103	8937757	scaffold_2	sc2_81
g505	scaffold_2:8946886-8948429	1.49331	A	8946886	8948429	scaffold_2	sc2_81
g506	scaffold_2:8958086-8958929	3.56985	huh	8958086	8958929	scaffold_2	sc2_81
g507	scaffold_2:8958976-8959660	0.871501	A	8958976	8959660	scaffold_2	sc2_81
g508	scaffold_2:8959853-8960746	0.884043	A	8959853	8960746	scaffold_2	sc2_81
g509	scaffold_2:8970104-8977415	0.771489	A	8970104	8977415	scaffold_2	sc2_81
g510	scaffold_2:8979940-8980174	0.270139	A	8979940	8980174	scaffold_2	sc2_81
g511	scaffold_2:8982561-8991925	1.3034	A	8982561	8991925	scaffold_2	sc2_81
g512	scaffold_2:8992013-8992946	1.47064	A	8992013	8992946	scaffold_2	sc2_81
g513	scaffold_2:8993826-8994498	0.753466	A	8993826	8994498	scaffold_2	sc2_81
g514	scaffold_2:8994798-9001849	1.07604	A	8994798	9001849	scaffold_2	sc2_81
g515	scaffold_2:9003818-9005754	0.879409	A	9003818	9005754	scaffold_2	sc2_81
g516	scaffold_2:9010642-9012368	0.915982	A	9010642	9012368	scaffold_2	sc2_81
g517	scaffold_2:9036195-9047323	1.026	A	9036195	9047323	scaffold_2	sc2_81
g518	scaffold_2:9077993-9078899	1.249	A	9077993	9078899	scaffold_2	sc2_81
g519	scaffold_2:9079624-9080915	1.22752	A	9079624	9080915	scaffold_2	sc2_81
g520	scaffold_2:9081934-9083617	1.45281	A	9081934	9083617	scaffold_2	sc2_81
g521	scaffold_2:9083658-9087774	1.02706	A	9083658	9087774	scaffold_2	sc2_81
g522	scaffold_2:9087809-9088208	0.85519	A	9087809	9088208	scaffold_2	sc2_81
g523	scaffold_2:9088216-9093352	1.237	A	9088216	9093352	scaffold_2	sc2_81
g524	scaffold_2:9093496-9098236	1.21338	A	9093496	9098236	scaffold_2	sc2_81
g526	scaffold_2:9115783-9116691	1.2997	A	9115783	9116691	scaffold_2	sc2_83
g527	scaffold_2:9117419-9118711	1.12468	A	9117419	9118711	scaffold_2	sc2_83
g528	scaffold_2:9119731-9120905	1.0637	A	9119731	9120905	scaffold_2	sc2_83
g529	scaffold_2:9121273-9131165	1.09582	A	9121273	9131165	scaffold_2	sc2_83
g530	scaffold_2:9131310-9133954	1.19996	A	9131310	9133954	scaffold_2	sc2_83
g531	scaffold_2:9133965-9138027	1.68435	X	9133965	9138027	scaffold_2	sc2_83
g532	scaffold_2:9140248-9140603	1.01098	A	9140248	9140603	scaffold_2	sc2_83
g533	scaffold_2:9143672-9149860	1.04269	A	9143672	9149860	scaffold_2	sc2_83
g534	scaffold_2:9150646-9153281	0.790965	A	9150646	9153281	scaffold_2	sc2_83
g535	scaffold_2:9153661-9154528	0.454612	A	9153661	9154528	scaffold_2	sc2_83
g536	scaffold_2:9154620-9190486	1.08132	A	9154620	9190486	scaffold_2	sc2_83
g537	scaffold_2:9199102-9250185	1.06893	A	9199102	9250185	scaffold_2	sc2_83
g538	scaffold_2:9256228-9257558	1.04375	A	9256228	9257558	scaffold_2	sc2_83
g539	scaffold_2:9259160-9260879	0.72856	A	9259160	9260879	scaffold_2	sc2_83
g540	scaffold_2:9264226-9264757	0.651774	A	9264226	9264757	scaffold_2	sc2_83
g541	scaffold_2:9282530-9286626	0.889178	A	9282530	9286626	scaffold_2	sc2_83
g542	scaffold_2:9295215-9298782	1.05345	A	9295215	9298782	scaffold_2	sc2_85
g543	scaffold_2:9298832-9299855	0.733199	A	9298832	9299855	scaffold_2	sc2_85
g544	scaffold_2:9303205-9303736	0.651774	A	9303205	9303736	scaffold_2	sc2_85
g545	scaffold_2:9321471-9327740	0.98501	A	9321471	9327740	scaffold_2	sc2_85
g546	scaffold_2:9331834-9333883	0.963057	A	9331834	9333883	scaffold_2	sc2_85
g547	scaffold_2:9334518-9339353	0.915449	A	9334518	9339353	scaffold_2	sc2_85
g548	scaffold_2:9341341-9342491	0.718564	A	9341341	9342491	scaffold_2	sc2_85
g549	scaffold_2:9343353-9344586	0.93738	A	9343353	9344586	scaffold_2	sc2_85
g550	scaffold_2:9345784-9348834	0.773837	A	9345784	9348834	scaffold_2	sc2_85
g551	scaffold_2:9357188-9364098	0.953137	A	9357188	9364098	scaffold_2	sc2_85
g552	scaffold_2:9378849-9380321	1.58779	X	9378849	9380321	scaffold_2	sc2_85
g553	scaffold_2:9381330-9381907	1.20623	A	9381330	9381907	scaffold_2	sc2_85
g554	scaffold_2:9437263-9447501	0.944778	A	9437263	9447501	scaffold_2	sc2_85
g555	scaffold_2:9485293-9486474	0.363939	A	9485293	9486474	scaffold_2	sc2_85
g556	scaffold_2:9560102-9623158	1.18608	A	9560102	9623158	scaffold_2	sc2_85
g557	scaffold_2:9673210-9673517	0.980344	A	9673210	9673517	scaffold_2	sc2_85
g558	scaffold_2:9787970-9788435	3.35221	huh	9787970	9788435	scaffold_2	sc2_85
g559	scaffold_2:9876827-9877175	1.55402	X	9876827	9877175	scaffold_2	sc2_85
g560	scaffold_2:9999281-10013194	1.18984	A	9999281	10013194	scaffold_2	sc2_85
g561	scaffold_2:10189406-10190113	0.682349	A	10189406	10190113	scaffold_2	sc2_85
g562	scaffold_2:10209098-10210672	0.83064	A	10209098	10210672	scaffold_2	sc2_85
g563	scaffold_2:10229968-10231652	0.0448495	Y	10229968	10231652	scaffold_2	sc2_85
g564	scaffold_2:10261150-10267616	0.884356	A	10261150	10267616	scaffold_2	sc2_85
g565	scaffold_2:10273903-10379708	0.957982	A	10273903	10379708	scaffold_2	sc2_85
g566	scaffold_2:10451972-10452478	3.35221	huh	10451972	10452478	scaffold_2	sc2_85
g567	scaffold_2:10484996-10485230	0.468115	A	10484996	10485230	scaffold_2	sc2_85
g570	scaffold_2:10649554-10653905	0.00571605	Y	10649554	10653905	scaffold_2	sc2_89
g571	scaffold_2:10649658-10663436	0.513065	A	10649658	10663436	scaffold_2	sc2_89
g572	scaffold_2:10682000-10684231	0.123777	Y	10682000	10684231	scaffold_2	sc2_89
g573	scaffold_2:10685035-10685416	0.471174	A	10685035	10685416	scaffold_2	sc2_89
g574	scaffold_2:10696271-10706233	0.00980396	Y	10696271	10706233	scaffold_2	sc2_89
g575	scaffold_2:10763201-10763474	1.16956	A	10763201	10763474	scaffold_2	sc2_89
g576	scaffold_2:10822042-10826187	0.725621	A	10822042	10826187	scaffold_2	sc2_89
g577	scaffold_2:10827479-10827872	1.51561	X	10827479	10827872	scaffold_2	sc2_89
g578	scaffold_2:10919381-10920443	0.0138831	Y	10919381	10920443	scaffold_2	sc2_89
g579	scaffold_2:10920533-10921480	0.036802	Y	10920533	10921480	scaffold_2	sc2_89
g580	scaffold_2:10929441-10936063	0.334464	A	10929441	10936063	scaffold_2	sc2_89
g581	scaffold_2:10942075-10954517	0.0569394	Y	10942075	10954517	scaffold_2	sc2_89
g582	scaffold_2:10972792-10973119	0.00853403	Y	10972792	10973119	scaffold_2	sc2_89
g583	scaffold_2:10973400-10974509	0.0364458	Y	10973400	10974509	scaffold_2	sc2_89
g584	scaffold_2:10980601-11001493	0.113143	Y	10980601	11001493	scaffold_2	sc2_89
g585	scaffold_2:11011095-11011449	0.0475848	Y	11011095	11011449	scaffold_2	sc2_89
g586	scaffold_2:11026890-11027472	0.0704773	Y	11026890	11027472	scaffold_2	sc2_89
g587	scaffold_2:11056509-11056842	0.11308	Y	11056509	11056842	scaffold_2	sc2_89
g588	scaffold_2:11058661-11070278	0.80168	A	11058661	11070278	scaffold_2	sc2_89
g589	scaffold_2:11134783-11145806	0.103405	Y	11134783	11145806	scaffold_2	sc2_89
g590	scaffold_2:11147313-11147541	0.0130462	Y	11147313	11147541	scaffold_2	sc2_89
g591	scaffold_2:11298749-11300613	1.03665	A	11298749	11300613	scaffold_2	sc2_89
g592	scaffold_2:11309339-11318597	0.885795	A	11309339	11318597	scaffold_2	sc2_89
g593	scaffold_2:11362342-11362654	0.0927989	Y	11362342	11362654	scaffold_2	sc2_89
g594	scaffold_2:11422767-11423040	1.16956	A	11422767	11423040	scaffold_2	sc2_89
g595	scaffold_2:11468544-11468871	2.28208	X	11468544	11468871	scaffold_2	sc2_91
g596	scaffold_2:11469055-11469319	7.87001	huh	11469055	11469319	scaffold_2	sc2_91
g597	scaffold_2:11513051-11513396	1.01555	A	11513051	11513396	scaffold_2	sc2_91
g598	scaffold_2:11554092-11555397	0.819131	A	11554092	11555397	scaffold_2	sc2_91
g599	scaffold_2:11564460-11564823	0	Y	11564460	11564823	scaffold_2	sc2_93
g600	scaffold_2:11621862-11623221	1.26686	A	11621862	11623221	scaffold_2	sc2_93
g601	scaffold_2:11885584-11885803	0.4046	A	11885584	11885803	scaffold_2	sc2_93
g602	scaffold_2:11928657-11928903	0.270139	A	11928657	11928903	scaffold_2	sc2_93
g603	scaffold_2:11929569-11930929	0.103092	Y	11929569	11930929	scaffold_2	sc2_93
g604	scaffold_2:11935106-11935487	0.0299208	Y	11935106	11935487	scaffold_2	sc2_93
g605	scaffold_2:11936239-11937010	0.257112	A	11936239	11937010	scaffold_2	sc2_93
g606	scaffold_2:12121754-12122939	1.93018	X	12121754	12122939	scaffold_2	sc2_93
g607	scaffold_2:12123482-12123902	0	Y	12123482	12123902	scaffold_2	sc2_93
g608	scaffold_2:12136685-12137462	0.45352	A	12136685	12137462	scaffold_2	sc2_93
g609	scaffold_2:12206217-12244345	0.510436	A	12206217	12244345	scaffold_2	sc2_93
g610	scaffold_2:12289524-12290448	2.79747	X	12289524	12290448	scaffold_2	sc2_93
g611	scaffold_2:12318056-12318326	4.75979	huh	12318056	12318326	scaffold_2	sc2_93
g612	scaffold_2:12494560-12496116	1.7366	X	12494560	12496116	scaffold_2	sc2_93
g613	scaffold_2:12589933-12590224	0.572639	A	12589933	12590224	scaffold_2	sc2_93
g614	scaffold_2:12696132-12705315	0.783062	A	12696132	12705315	scaffold_2	sc2_93
g615	scaffold_2:12779089-12779896	1.06924	A	12779089	12779896	scaffold_2	sc2_93
g616	scaffold_2:12872557-12872947	1.25406	A	12872557	12872947	scaffold_2	sc2_93
g617	scaffold_2:12921196-12926181	1.14907	A	12921196	12926181	scaffold_2	sc2_93
g618	scaffold_2:12936243-12979425	1.04802	A	12936243	12979425	scaffold_2	sc2_93
g619	scaffold_2:13368502-13408944	1.06815	A	13368502	13408944	scaffold_2	sc2_93
g620	scaffold_2:13446528-13446795	1.00118	A	13446528	13446795	scaffold_2	sc2_93
g621	scaffold_2:13572573-13572792	3.35221	huh	13572573	13572792	scaffold_2	sc2_93
g622	scaffold_2:13856529-13857769	151.541	huh	13856529	13857769	scaffold_2	sc2_93
g623	scaffold_2:13917653-13923915	0.699711	A	13917653	13923915	scaffold_2	sc2_93
g624	scaffold_2:13924085-13924542	0.570521	A	13924085	13924542	scaffold_2	sc2_93
g625	scaffold_2:13928990-13939304	1.2211	A	13928990	13939304	scaffold_2	sc2_93
g626	scaffold_2:13942719-13952942	1.0468	A	13942719	13952942	scaffold_2	sc2_93
g627	scaffold_2:13952979-13976860	0.808588	A	13952979	13976860	scaffold_2	sc2_93
g628	scaffold_2:14024444-14029445	1.2258	A	14024444	14029445	scaffold_2	sc2_93
g629	scaffold_2:14029543-14030479	1.40149	A	14029543	14030479	scaffold_2	sc2_93
g630	scaffold_2:14046003-14046780	1.94635	X	14046003	14046780	scaffold_2	sc2_93
g631	scaffold_2:14068200-14079418	0.870687	A	14068200	14079418	scaffold_2	sc2_93
g632	scaffold_2:14079556-14080018	2.17651	X	14079556	14080018	scaffold_2	sc2_93
g633	scaffold_2:14107202-14127616	1.04241	A	14107202	14127616	scaffold_2	sc2_93
g634	scaffold_2:14127792-14158683	1.15884	A	14127792	14158683	scaffold_2	sc2_93
g635	scaffold_2:14173715-14174384	0.616609	A	14173715	14174384	scaffold_2	sc2_93
g636	scaffold_2:14193209-14199803	0.934675	A	14193209	14199803	scaffold_2	sc2_93
g637	scaffold_2:14223051-14223576	0.892283	A	14223051	14223576	scaffold_2	sc2_93
g638	scaffold_2:14225783-14226191	3.35777	huh	14225783	14226191	scaffold_2	sc2_93
g639	scaffold_2:14226379-14233237	1.23531	A	14226379	14233237	scaffold_2	sc2_93
g640	scaffold_2:14280803-14281307	0.522395	A	14280803	14281307	scaffold_2	sc2_93
g641	scaffold_2:14336491-14340415	1.25315	A	14336491	14340415	scaffold_2	sc2_93
g642	scaffold_2:14422248-14423169	3.35221	huh	14422248	14423169	scaffold_2	sc2_93
g645	scaffold_2:14723709-14724239	1.93719	X	14723709	14724239	scaffold_2	sc2_105
g646	scaffold_2:14724806-14725175	0.270139	A	14724806	14725175	scaffold_2	sc2_105
g647	scaffold_2:14760101-14763200	0.905562	A	14760101	14763200	scaffold_2	sc2_107
g648	scaffold_2:14891337-14892067	0.4046	A	14891337	14892067	scaffold_2	sc2_111
g649	scaffold_2:14964104-14964503	0.682792	A	14964104	14964503	scaffold_2	sc2_111
g650	scaffold_2:15177778-15225048	1.12091	A	15177778	15225048	scaffold_2	sc2_111
g651	scaffold_2:15320190-15321187	0.395537	A	15320190	15321187	scaffold_2	sc2_111
g652	scaffold_2:15452660-15454083	1.00327	A	15452660	15454083	scaffold_2	sc2_113
g653	scaffold_2:15462385-15467304	0.71796	A	15462385	15467304	scaffold_2	sc2_113
g654	scaffold_2:15480721-15507262	0.546281	A	15480721	15507262	scaffold_2	sc2_113
g655	scaffold_2:15507312-15567476	0.9343	A	15507312	15567476	scaffold_2	sc2_113
g656	scaffold_2:15650573-15651434	1.83298	X	15650573	15651434	scaffold_2	sc2_113
g657	scaffold_2:15652397-15653464	0.809794	A	15652397	15653464	scaffold_2	sc2_113
g658	scaffold_2:15654180-15655251	0.718564	A	15654180	15655251	scaffold_2	sc2_113
g659	scaffold_2:15659034-15659912	0.640393	A	15659034	15659912	scaffold_2	sc2_113
g660	scaffold_2:15661770-15664271	0.802668	A	15661770	15664271	scaffold_2	sc2_113
g661	scaffold_2:15775374-15776833	1.19363	A	15775374	15776833	scaffold_2	sc2_113
g662	scaffold_2:15790806-15792853	0.963518	A	15790806	15792853	scaffold_2	sc2_113
g663	scaffold_2:15796710-15797181	1.29063	A	15796710	15797181	scaffold_2	sc2_113
g664	scaffold_2:15804757-15806803	0.97946	A	15804757	15806803	scaffold_2	sc2_113
g665	scaffold_2:15810661-15812522	1.14756	A	15810661	15812522	scaffold_2	sc2_113
g666	scaffold_2:15821219-15821570	0.778702	A	15821219	15821570	scaffold_2	sc2_113
g667	scaffold_2:15901222-15901633	0.755012	A	15901222	15901633	scaffold_2	sc2_113
g668	scaffold_2:15905987-15908563	1.02591	A	15905987	15908563	scaffold_2	sc2_113
g669	scaffold_2:15917779-15920071	1.06377	A	15917779	15920071	scaffold_2	sc2_113
g670	scaffold_2:15929084-15931985	1.14268	A	15929084	15931985	scaffold_2	sc2_113
g671	scaffold_2:15953004-15958423	1.20488	A	15953004	15958423	scaffold_2	sc2_113
g672	scaffold_2:15978092-15981505	1.07217	A	15978092	15981505	scaffold_2	sc2_113
g673	scaffold_2:16034553-16040057	0.97051	A	16034553	16040057	scaffold_2	sc2_113
g674	scaffold_2:16109378-16112811	1.03573	A	16109378	16112811	scaffold_2	sc2_113
g675	scaffold_2:16168862-16169237	17.4655	huh	16168862	16169237	scaffold_2	sc2_113
g676	scaffold_2:16204069-16204671	0.283912	A	16204069	16204671	scaffold_2	sc2_115
g677	scaffold_2:16220148-16220580	1.06035	A	16220148	16220580	scaffold_2	sc2_115
g678	scaffold_2:16241337-16251199	1.00206	A	16241337	16251199	scaffold_2	sc2_115
g679	scaffold_2:16254778-16259749	0.928238	A	16254778	16259749	scaffold_2	sc2_115
g680	scaffold_2:16266998-16268848	1.24863	A	16266998	16268848	scaffold_2	sc2_115
g681	scaffold_2:16268955-16277553	0.938907	A	16268955	16277553	scaffold_2	sc2_115
g682	scaffold_2:16280161-16282336	0.231868	A	16280161	16282336	scaffold_2	sc2_115
g683	scaffold_2:16285038-16286659	1.24847	A	16285038	16286659	scaffold_2	sc2_115
g684	scaffold_2:16290603-16293592	1.03776	A	16290603	16293592	scaffold_2	sc2_115
g685	scaffold_2:16298829-16302300	1.25161	A	16298829	16302300	scaffold_2	sc2_115
g686	scaffold_2:16309226-16315336	0.909991	A	16309226	16315336	scaffold_2	sc2_115
g687	scaffold_2:16321222-16322035	1.17201	A	16321222	16322035	scaffold_2	sc2_115
g688	scaffold_2:16331103-16331739	1.07045	A	16331103	16331739	scaffold_2	sc2_115
g689	scaffold_2:16337880-16338504	0.368156	A	16337880	16338504	scaffold_2	sc2_115
g690	scaffold_2:16346898-16355909	0.919669	A	16346898	16355909	scaffold_2	sc2_115
g691	scaffold_2:16370542-16371393	2.91981	X	16370542	16371393	scaffold_2	sc2_115
g692	scaffold_2:16384885-16390981	1.06003	A	16384885	16390981	scaffold_2	sc2_115
g693	scaffold_2:16393026-16397092	0.940439	A	16393026	16397092	scaffold_2	sc2_115
g694	scaffold_2:16407185-16412283	1.05454	A	16407185	16412283	scaffold_2	sc2_115
g695	scaffold_2:16419167-16441994	1.58167	X	16419167	16441994	scaffold_2	sc2_115
g696	scaffold_2:16442277-16488321	0.948259	A	16442277	16488321	scaffold_2	sc2_115
g697	scaffold_2:16590369-16606398	1.25152	A	16590369	16606398	scaffold_2	sc2_115
g698	scaffold_2:16627575-16639417	1.74265	X	16627575	16639417	scaffold_2	sc2_115
g699	scaffold_2:16639480-16643950	1.44406	A	16639480	16643950	scaffold_2	sc2_115
g700	scaffold_2:16653599-16655931	1.13915	A	16653599	16655931	scaffold_2	sc2_115
g701	scaffold_2:16660779-16678353	1.47762	A	16660779	16678353	scaffold_2	sc2_115
g702	scaffold_2:16737266-16738576	1.14268	A	16737266	16738576	scaffold_2	sc2_115
g703	scaffold_2:16818700-16979494	0.940334	A	16818700	16979494	scaffold_2	sc2_117
g704	scaffold_2:17023959-17024424	0.462251	A	17023959	17024424	scaffold_2	sc2_117
g705	scaffold_2:17067588-17089799	1.11454	A	17067588	17089799	scaffold_2	sc2_117
g706	scaffold_2:17091216-17091567	1.24055	A	17091216	17091567	scaffold_2	sc2_117
g707	scaffold_2:17093886-17096835	0.929459	A	17093886	17096835	scaffold_2	sc2_117
g708	scaffold_2:17096897-17100853	1.21764	A	17096897	17100853	scaffold_2	sc2_117
g709	scaffold_2:17103688-17114429	0.987699	A	17103688	17114429	scaffold_2	sc2_117
g710	scaffold_2:17114605-17117464	0.89056	A	17114605	17117464	scaffold_2	sc2_117
g711	scaffold_2:17117795-17123989	1.06321	A	17117795	17123989	scaffold_2	sc2_117
g712	scaffold_2:17127377-17184587	1.07135	A	17127377	17184587	scaffold_2	sc2_117
g713	scaffold_2:17185527-17187516	0.811144	A	17185527	17187516	scaffold_2	sc2_117
g714	scaffold_2:17191908-17192767	0.84738	A	17191908	17192767	scaffold_2	sc2_117
g715	scaffold_2:17201602-17202411	1.30903	A	17201602	17202411	scaffold_2	sc2_117
g716	scaffold_2:17205861-17241801	0.842924	A	17205861	17241801	scaffold_2	sc2_117
g717	scaffold_2:17274174-17280985	0.907344	A	17274174	17280985	scaffold_2	sc2_117
g718	scaffold_2:17308973-17309399	0.771339	A	17308973	17309399	scaffold_2	sc2_117
g719	scaffold_2:17310256-17314143	0.960125	A	17310256	17314143	scaffold_2	sc2_117
g720	scaffold_2:17320396-17324504	1.17458	A	17320396	17324504	scaffold_2	sc2_117
g721	scaffold_2:17326862-17334208	1.15887	A	17326862	17334208	scaffold_2	sc2_117
g722	scaffold_2:17338476-17339756	0.86677	A	17338476	17339756	scaffold_2	sc2_117
g723	scaffold_2:17355868-17359213	0.971023	A	17355868	17359213	scaffold_2	sc2_117
g724	scaffold_2:17362855-17368346	1.06947	A	17362855	17368346	scaffold_2	sc2_117
g725	scaffold_2:17369766-17370576	0.851091	A	17369766	17370576	scaffold_2	sc2_117
g726	scaffold_2:17383087-17414715	0.953612	A	17383087	17414715	scaffold_2	sc2_117
g727	scaffold_2:17415898-17416510	0.896775	A	17415898	17416510	scaffold_2	sc2_117
g728	scaffold_2:17417386-17417695	0.672805	A	17417386	17417695	scaffold_2	sc2_117
g729	scaffold_2:17420503-17421362	1.40438	A	17420503	17421362	scaffold_2	sc2_117
g730	scaffold_2:17439995-17443386	0.818071	A	17439995	17443386	scaffold_2	sc2_117
g731	scaffold_2:17447492-17453801	1.01672	A	17447492	17453801	scaffold_2	sc2_117
g732	scaffold_2:17457686-17460672	0.92291	A	17457686	17460672	scaffold_2	sc2_117
g733	scaffold_2:17464981-17466610	1.09919	A	17464981	17466610	scaffold_2	sc2_117
g734	scaffold_2:17480996-17489038	1.03653	A	17480996	17489038	scaffold_2	sc2_117
g735	scaffold_2:17490991-17492526	1.37955	A	17490991	17492526	scaffold_2	sc2_117
g736	scaffold_2:17498646-17504541	1.08219	A	17498646	17504541	scaffold_2	sc2_117
g737	scaffold_2:17508876-17509670	1.33486	A	17508876	17509670	scaffold_2	sc2_117
g739	scaffold_2:17582487-17582763	2.79151	X	17582487	17582763	scaffold_2	sc2_119
g740	scaffold_2:17625220-17626679	0.648841	A	17625220	17626679	scaffold_2	sc2_119
g741	scaffold_2:17680830-17681517	1.23038	A	17680830	17681517	scaffold_2	sc2_119
g742	scaffold_2:17703935-17714750	1.12888	A	17703935	17714750	scaffold_2	sc2_119
g743	scaffold_2:17720850-17722796	1.25376	A	17720850	17722796	scaffold_2	sc2_119
g744	scaffold_2:17726643-17741075	1.05769	A	17726643	17741075	scaffold_2	sc2_119
g745	scaffold_2:17748144-17755648	1.04394	A	17748144	17755648	scaffold_2	sc2_119
g746	scaffold_2:17862326-17864609	0.756947	A	17862326	17864609	scaffold_2	sc2_119
g747	scaffold_2:17904709-17905597	0.250652	A	17904709	17905597	scaffold_2	sc2_119
g748	scaffold_2:17930315-17942855	0.798209	A	17930315	17942855	scaffold_2	sc2_119
g749	scaffold_2:17948285-17950523	0.958515	A	17948285	17950523	scaffold_2	sc2_119
g752	scaffold_2:17958333-17972107	1.0516	A	17958333	17972107	scaffold_2	sc2_119
g753	scaffold_2:17998799-18000407	1.44071	A	17998799	18000407	scaffold_2	sc2_119
g754	scaffold_2:18087986-18089458	1.10252	A	18087986	18089458	scaffold_2	sc2_119
g755	scaffold_2:18123632-18124502	0.427153	A	18123632	18124502	scaffold_2	sc2_119
g756	scaffold_2:18140425-18149560	0.883165	A	18140425	18149560	scaffold_2	sc2_119
g757	scaffold_2:18150431-18157547	1.15107	A	18150431	18157547	scaffold_2	sc2_119
g758	scaffold_2:18210916-18211219	2.10816	X	18210916	18211219	scaffold_2	sc2_119
g759	scaffold_2:18258549-18266516	7.1729	huh	18258549	18266516	scaffold_2	sc2_119
g760	scaffold_2:18274757-18282067	1.97874	X	18274757	18282067	scaffold_2	sc2_119
g761	scaffold_2:18299168-18301054	2.4119	X	18299168	18301054	scaffold_2	sc2_119
g762	scaffold_2:18301940-18309625	1.7603	X	18301940	18309625	scaffold_2	sc2_119
g763	scaffold_2:18312738-18324767	2.33288	X	18312738	18324767	scaffold_2	sc2_119
g764	scaffold_2:18328502-18372192	1.01424	A	18328502	18372192	scaffold_2	sc2_119
g765	scaffold_2:18378207-18381185	1.34186	A	18378207	18381185	scaffold_2	sc2_119
g766	scaffold_2:18384407-18387674	1.70719	X	18384407	18387674	scaffold_2	sc2_119
g767	scaffold_2:18388625-18391159	2.90628	X	18388625	18391159	scaffold_2	sc2_119
g768	scaffold_2:18391319-18396599	2.37465	X	18391319	18396599	scaffold_2	sc2_119
g769	scaffold_2:18397518-18398467	0.43693	A	18397518	18398467	scaffold_2	sc2_119
g770	scaffold_2:18436166-18436400	1.27433	A	18436166	18436400	scaffold_2	sc2_119
g771	scaffold_2:18498385-18509220	1.06859	A	18498385	18509220	scaffold_2	sc2_119
g772	scaffold_2:18513120-18515331	1.33051	A	18513120	18515331	scaffold_2	sc2_119
g773	scaffold_2:18590065-18590632	14.0597	huh	18590065	18590632	scaffold_2	sc2_119
g774	scaffold_2:18590694-18590982	0.109122	Y	18590694	18590982	scaffold_2	sc2_119
g775	scaffold_2:18611899-18653453	0.941446	A	18611899	18653453	scaffold_2	sc2_119
g776	scaffold_2:18663848-18666139	1.11121	A	18663848	18666139	scaffold_2	sc2_119
g777	scaffold_2:18666148-18670963	1.8443	X	18666148	18670963	scaffold_2	sc2_119
g778	scaffold_2:18712500-18721980	1.10318	A	18712500	18721980	scaffold_2	sc2_119
g779	scaffold_2:18748080-18841218	0.915982	A	18748080	18841218	scaffold_2	sc2_119
g780	scaffold_2:18846353-18846905	0.440063	A	18846353	18846905	scaffold_2	sc2_119
g781	scaffold_2:18847671-18849602	0.936903	A	18847671	18849602	scaffold_2	sc2_119
g782	scaffold_2:18870385-18879055	0.680371	A	18870385	18879055	scaffold_2	sc2_119
g783	scaffold_2:18880951-18936172	0.951099	A	18880951	18936172	scaffold_2	sc2_119
g784	scaffold_2:18938617-18941214	0.814988	A	18938617	18941214	scaffold_2	sc2_119
g785	scaffold_2:18942088-18944273	0.846176	A	18942088	18944273	scaffold_2	sc2_119
g786	scaffold_2:18945102-18945989	0.785333	A	18945102	18945989	scaffold_2	sc2_119
g787	scaffold_2:18949546-18950971	0.403146	A	18949546	18950971	scaffold_2	sc2_119
g788	scaffold_2:18951086-18951602	0.549058	A	18951086	18951602	scaffold_2	sc2_119
g789	scaffold_2:18952316-18953551	0.915114	A	18952316	18953551	scaffold_2	sc2_119
g790	scaffold_2:18955149-18958281	0.843493	A	18955149	18958281	scaffold_2	sc2_119
g791	scaffold_2:19073649-19073994	0.242873	A	19073649	19073994	scaffold_2	sc2_119
g792	scaffold_2:19098641-19135802	0.980549	A	19098641	19135802	scaffold_2	sc2_119
g793	scaffold_2:19142051-19147585	0.96634	A	19142051	19147585	scaffold_2	sc2_119
g794	scaffold_2:19148072-19148371	0.596108	A	19148072	19148371	scaffold_2	sc2_119
g795	scaffold_2:19206968-19207660	1.22014	A	19206968	19207660	scaffold_2	sc2_119
g796	scaffold_2:19207922-19208381	0.771339	A	19207922	19208381	scaffold_2	sc2_119
g797	scaffold_2:19212064-19212385	0.445565	A	19212064	19212385	scaffold_2	sc2_119
g798	scaffold_2:19227175-19227511	0.563649	A	19227175	19227511	scaffold_2	sc2_119
g799	scaffold_2:19238369-19238817	1.04418	A	19238369	19238817	scaffold_2	sc2_119
g800	scaffold_2:19282619-19283444	0.626822	A	19282619	19283444	scaffold_2	sc2_119
g801	scaffold_2:19287984-19289024	0.678463	A	19287984	19289024	scaffold_2	sc2_119
g802	scaffold_2:19289519-19300803	0.606413	A	19289519	19300803	scaffold_2	sc2_119
g803	scaffold_2:19324295-19324715	0.694382	A	19324295	19324715	scaffold_2	sc2_119
g804	scaffold_2:19325335-19331299	0.613941	A	19325335	19331299	scaffold_2	sc2_119
g805	scaffold_2:19332564-19333173	0.872848	A	19332564	19333173	scaffold_2	sc2_119
g806	scaffold_2:19349313-19349577	0.146926	Y	19349313	19349577	scaffold_2	sc2_119
g807	scaffold_2:19369025-19379992	0.901289	A	19369025	19379992	scaffold_2	sc2_119
g808	scaffold_2:19380262-19456155	1.0675	A	19380262	19456155	scaffold_2	sc2_119
g809	scaffold_2:19506533-19506899	1.0314	A	19506533	19506899	scaffold_2	sc2_119
g810	scaffold_2:19531273-19531732	1.66757	X	19531273	19531732	scaffold_2	sc2_119
g811	scaffold_2:19543369-19543870	1.21462	A	19543369	19543870	scaffold_2	sc2_119
g812	scaffold_2:19544270-19544657	0.856751	A	19544270	19544657	scaffold_2	sc2_119
g813	scaffold_2:19544679-19544982	1.45597	A	19544679	19544982	scaffold_2	sc2_119
g814	scaffold_2:19616507-19616744	1.704	X	19616507	19616744	scaffold_2	sc2_119
g815	scaffold_2:19660175-19661468	1.14876	A	19660175	19661468	scaffold_2	sc2_119
g816	scaffold_2:19808761-19809705	0.774801	A	19808761	19809705	scaffold_2	sc2_119
g817	scaffold_2:19870645-19872049	0.811466	A	19870645	19872049	scaffold_2	sc2_119
g818	scaffold_2:19872492-19881187	0.849435	A	19872492	19881187	scaffold_2	sc2_119
g819	scaffold_2:19889149-19889743	0.640536	A	19889149	19889743	scaffold_2	sc2_119
g820	scaffold_2:19916253-19922947	1.07648	A	19916253	19922947	scaffold_2	sc2_119
g821	scaffold_2:19933145-19956170	1.00626	A	19933145	19956170	scaffold_2	sc2_119
g822	scaffold_2:19960000-19967438	1.12944	A	19960000	19967438	scaffold_2	sc2_119
g823	scaffold_2:19973152-19979076	0.892581	A	19973152	19979076	scaffold_2	sc2_119
g824	scaffold_2:19979979-19980653	0.597572	A	19979979	19980653	scaffold_2	sc2_119
g825	scaffold_2:20001136-20031280	1.08429	A	20001136	20031280	scaffold_2	sc2_119
g826	scaffold_2:20046253-20091404	1.03004	A	20046253	20091404	scaffold_2	sc2_119
g827	scaffold_2:20111537-20131091	1.08091	A	20111537	20131091	scaffold_2	sc2_119
g828	scaffold_2:20132114-20133844	0.733468	A	20132114	20133844	scaffold_2	sc2_119
g829	scaffold_2:20147115-20173448	0.939258	A	20147115	20173448	scaffold_2	sc2_119
g830	scaffold_2:20193563-20200014	1.06354	A	20193563	20200014	scaffold_2	sc2_119
g831	scaffold_2:20213978-20214308	1.28723	A	20213978	20214308	scaffold_2	sc2_119
g832	scaffold_2:20216072-20216874	1.16023	A	20216072	20216874	scaffold_2	sc2_119
g833	scaffold_2:20257496-20257937	1.85277	X	20257496	20257937	scaffold_2	sc2_119
g834	scaffold_2:20260973-20273656	1.03254	A	20260973	20273656	scaffold_2	sc2_119
g835	scaffold_2:20287078-20302287	0.937964	A	20287078	20302287	scaffold_2	sc2_119
g836	scaffold_2:20392404-20394385	1.02811	A	20392404	20394385	scaffold_2	sc2_119
g837	scaffold_2:20408670-20434612	1.1638	A	20408670	20434612	scaffold_2	sc2_119
g838	scaffold_2:20444843-20447283	0.717095	A	20444843	20447283	scaffold_2	sc2_119
g839	scaffold_2:20448696-20449071	0.600802	A	20448696	20449071	scaffold_2	sc2_119
g840	scaffold_2:20450519-20452956	0.760551	A	20450519	20452956	scaffold_2	sc2_119
g841	scaffold_2:20454462-20454741	0.667714	A	20454462	20454741	scaffold_2	sc2_119
g842	scaffold_2:20458297-20458609	1.13898	A	20458297	20458609	scaffold_2	sc2_119
g843	scaffold_2:20460110-20460389	0.681663	A	20460110	20460389	scaffold_2	sc2_119
g844	scaffold_2:20469291-20469603	1.13898	A	20469291	20469603	scaffold_2	sc2_121
g845	scaffold_2:20471003-20471378	0.600802	A	20471003	20471378	scaffold_2	sc2_121
g846	scaffold_2:20472817-20475256	0.639002	A	20472817	20475256	scaffold_2	sc2_121
g847	scaffold_2:20476957-20477332	0.600802	A	20476957	20477332	scaffold_2	sc2_121
g848	scaffold_2:20478786-20481225	0.677329	A	20478786	20481225	scaffold_2	sc2_121
g849	scaffold_2:20482632-20483007	0.600802	A	20482632	20483007	scaffold_2	sc2_121
g850	scaffold_2:20484458-20486894	0.730986	A	20484458	20486894	scaffold_2	sc2_121
g851	scaffold_2:20488282-20488657	0.600802	A	20488282	20488657	scaffold_2	sc2_121
g852	scaffold_2:20490098-20492538	0.762572	A	20490098	20492538	scaffold_2	sc2_121
g853	scaffold_2:20499855-20500230	0.600802	A	20499855	20500230	scaffold_2	sc2_121
g854	scaffold_2:20501671-20504110	0.734231	A	20501671	20504110	scaffold_2	sc2_121
g855	scaffold_2:20515143-20580561	0.99271	A	20515143	20580561	scaffold_2	sc2_121
g856	scaffold_2:20607512-20607841	0.979669	A	20607512	20607841	scaffold_2	sc2_121
g857	scaffold_2:20608332-20632679	1.06261	A	20608332	20632679	scaffold_2	sc2_121
g858	scaffold_2:20646382-20683957	1.1662	A	20646382	20683957	scaffold_2	sc2_121
g859	scaffold_2:20693575-20694220	0.859973	A	20693575	20694220	scaffold_2	sc2_121
g860	scaffold_2:20704445-20704907	1.18714	A	20704445	20704907	scaffold_2	sc2_121
g861	scaffold_2:20785128-20785656	2.59151	X	20785128	20785656	scaffold_2	sc2_121
g862	scaffold_2:20795381-20820534	1.16443	A	20795381	20820534	scaffold_2	sc2_121
g863	scaffold_2:20843876-20846442	1.00454	A	20843876	20846442	scaffold_2	sc2_121
g864	scaffold_2:20860615-20860867	3.26865	huh	20860615	20860867	scaffold_2	sc2_121
g865	scaffold_2:20873164-20885435	0.815081	A	20873164	20885435	scaffold_2	sc2_121
g866	scaffold_2:20886615-20886957	1.4968	A	20886615	20886957	scaffold_2	sc2_121
g867	scaffold_2:20887228-20888041	0.817451	A	20887228	20888041	scaffold_2	sc2_121
g868	scaffold_2:20889285-20890570	0.688835	A	20889285	20890570	scaffold_2	sc2_121
g869	scaffold_2:20890603-20891623	1.04457	A	20890603	20891623	scaffold_2	sc2_121
g870	scaffold_2:20914448-20915006	5.3606	huh	20914448	20915006	scaffold_2	sc2_121
g871	scaffold_2:20995242-20996994	0.596687	A	20995242	20996994	scaffold_2	sc2_123
g872	scaffold_2:21017980-21018500	1.10051	A	21017980	21018500	scaffold_2	sc2_123
g873	scaffold_2:21019792-21022193	1.24568	A	21019792	21022193	scaffold_2	sc2_123
g874	scaffold_2:21045359-21061001	0.989694	A	21045359	21061001	scaffold_2	sc2_123
g875	scaffold_2:21080791-21081451	1.18149	A	21080791	21081451	scaffold_2	sc2_123
g876	scaffold_2:21091068-21106498	1.10601	A	21091068	21106498	scaffold_2	sc2_123
g877	scaffold_2:21121121-21122357	1.1674	A	21121121	21122357	scaffold_2	sc2_123
g878	scaffold_2:21138665-21165347	1.004	A	21138665	21165347	scaffold_2	sc2_123
g879	scaffold_2:21165755-21166067	2.06476	X	21165755	21166067	scaffold_2	sc2_123
g880	scaffold_2:21193936-21194733	1.26312	A	21193936	21194733	scaffold_2	sc2_123
g881	scaffold_2:21204321-21209292	0.866024	A	21204321	21209292	scaffold_2	sc2_123
g882	scaffold_2:21224665-21230716	1.11629	A	21224665	21230716	scaffold_2	sc2_123
g883	scaffold_2:21232555-21238586	0.924185	A	21232555	21238586	scaffold_2	sc2_123
g884	scaffold_2:21268438-21269145	1.64749	X	21268438	21269145	scaffold_2	sc2_123
g885	scaffold_2:21269373-21269736	0.440482	A	21269373	21269736	scaffold_2	sc2_123
g886	scaffold_2:21296759-21298535	0.845915	A	21296759	21298535	scaffold_2	sc2_123
g887	scaffold_2:21304356-21305958	1.37259	A	21304356	21305958	scaffold_2	sc2_123
g888	scaffold_2:21371578-21383116	0.953035	A	21371578	21383116	scaffold_2	sc2_123
g889	scaffold_2:21391172-21395340	0.566168	A	21391172	21395340	scaffold_2	sc2_123
g890	scaffold_2:21447110-21447592	0.915652	A	21447110	21447592	scaffold_2	sc2_123
g891	scaffold_2:21461566-21466253	1.05387	A	21461566	21466253	scaffold_2	sc2_123
g892	scaffold_2:21474346-21474766	1.2445	A	21474346	21474766	scaffold_2	sc2_123
g893	scaffold_2:21505407-21505659	0.500126	A	21505407	21505659	scaffold_2	sc2_123
g894	scaffold_2:21509033-21512125	0.348029	A	21509033	21512125	scaffold_2	sc2_123
g895	scaffold_2:21592181-21597760	0.895179	A	21592181	21597760	scaffold_2	sc2_123
g896	scaffold_2:21617491-21618365	0.710378	A	21617491	21618365	scaffold_2	sc2_123
g897	scaffold_2:21633296-21638898	0.910133	A	21633296	21638898	scaffold_2	sc2_123
g898	scaffold_2:21639783-21649265	0.890572	A	21639783	21649265	scaffold_2	sc2_123
g899	scaffold_2:21660411-21661228	0.949944	A	21660411	21661228	scaffold_2	sc2_123
g900	scaffold_2:21684756-21685017	0.62276	A	21684756	21685017	scaffold_2	sc2_123
g901	scaffold_2:21726835-21728005	0.648016	A	21726835	21728005	scaffold_2	sc2_123
g902	scaffold_2:21817849-21818086	0.980344	A	21817849	21818086	scaffold_2	sc2_123
g903	scaffold_2:21830306-21830645	1.30218	A	21830306	21830645	scaffold_2	sc2_123
g904	scaffold_2:21836371-21836756	0.675048	A	21836371	21836756	scaffold_2	sc2_123
g905	scaffold_2:21855313-21855724	1.77368	X	21855313	21855724	scaffold_2	sc2_123
g906	scaffold_2:21856371-21856755	1.21049	A	21856371	21856755	scaffold_2	sc2_123
g907	scaffold_2:22044240-22044840	0.476053	A	22044240	22044840	scaffold_2	sc2_127
g908	scaffold_2:22057784-22058096	1.17214	A	22057784	22058096	scaffold_2	sc2_127
g909	scaffold_2:22139536-22166762	0.913021	A	22139536	22166762	scaffold_2	sc2_127
g910	scaffold_2:22179692-22180874	0.844599	A	22179692	22180874	scaffold_2	sc2_127
g911	scaffold_2:22194083-22199379	0.86936	A	22194083	22199379	scaffold_2	sc2_127
g912	scaffold_2:22321435-22322607	1.00508	A	22321435	22322607	scaffold_2	sc2_129
g913	scaffold_2:22355015-22356188	0.864574	A	22355015	22356188	scaffold_2	sc2_129
g914	scaffold_2:22539479-22540496	9.8015	huh	22539479	22540496	scaffold_2	sc2_133
g915	scaffold_2:22568040-22574529	0.527244	A	22568040	22574529	scaffold_2	sc2_133
g916	scaffold_2:22619006-22620274	0.626487	A	22619006	22620274	scaffold_2	sc2_133
g917	scaffold_2:22662354-22673354	1.36658	A	22662354	22673354	scaffold_2	sc2_133
g918	scaffold_2:22761777-22762240	1.2395	A	22761777	22762240	scaffold_2	sc2_133
g919	scaffold_2:22764887-22765367	1.06155	A	22764887	22765367	scaffold_2	sc2_133
g920	scaffold_2:22809924-22810402	2.27609	X	22809924	22810402	scaffold_2	sc2_135
g921	scaffold_2:22880015-22881242	1.50871	X	22880015	22881242	scaffold_2	sc2_135
g922	scaffold_2:22884688-22895119	1.07956	A	22884688	22895119	scaffold_2	sc2_135
g923	scaffold_2:23002325-23005112	1.1915	A	23002325	23005112	scaffold_2	sc2_135
g924	scaffold_2:23063683-23064699	3.35221	huh	23063683	23064699	scaffold_2	sc2_135
g925	scaffold_2:23188021-23194052	0.696041	A	23188021	23194052	scaffold_2	sc2_135
g926	scaffold_2:23241227-23241488	5.70442	huh	23241227	23241488	scaffold_2	sc2_137
g927	scaffold_2:23297926-23298721	0.573121	A	23297926	23298721	scaffold_2	sc2_139
g928	scaffold_2:23315048-23315511	0.299801	A	23315048	23315511	scaffold_2	sc2_139
g929	scaffold_2:23383780-23384167	0.4046	A	23383780	23384167	scaffold_2	sc2_139
g930	scaffold_2:23384207-23384789	1.96325	X	23384207	23384789	scaffold_2	sc2_139
g931	scaffold_2:23488764-23489246	0.270139	A	23488764	23489246	scaffold_2	sc2_139
g932	scaffold_2:23500012-23500470	0.987011	A	23500012	23500470	scaffold_2	sc2_139
g933	scaffold_2:23538408-23552733	1.24266	A	23538408	23552733	scaffold_2	sc2_139
g934	scaffold_2:23552780-23554967	0.898983	A	23552780	23554967	scaffold_2	sc2_139
g935	scaffold_2:23573122-23573981	0.969668	A	23573122	23573981	scaffold_2	sc2_139
g936	scaffold_2:23589652-23589946	0.678157	A	23589652	23589946	scaffold_2	sc2_139
g937	scaffold_2:23594916-23595352	0.663326	A	23594916	23595352	scaffold_2	sc2_139
g938	scaffold_2:23595879-23596420	1.40246	A	23595879	23596420	scaffold_2	sc2_139
g939	scaffold_2:23598621-23599544	0.593138	A	23598621	23599544	scaffold_2	sc2_139
g940	scaffold_2:23609084-23610309	1.38352	A	23609084	23610309	scaffold_2	sc2_139
g941	scaffold_2:23614265-23615090	1.52103	X	23614265	23615090	scaffold_2	sc2_139
g942	scaffold_2:23618829-23619581	1.93712	X	23618829	23619581	scaffold_2	sc2_139
g943	scaffold_2:23627637-23628428	1.13934	A	23627637	23628428	scaffold_2	sc2_139
g944	scaffold_2:23634845-23638986	0.827629	A	23634845	23638986	scaffold_2	sc2_139
g945	scaffold_2:23639213-23639519	0.509834	A	23639213	23639519	scaffold_2	sc2_139
g946	scaffold_2:23642755-23645730	0.870752	A	23642755	23645730	scaffold_2	sc2_139
g947	scaffold_2:23655697-23656502	0.781582	A	23655697	23656502	scaffold_2	sc2_139
g948	scaffold_2:23662275-23668754	1.03405	A	23662275	23668754	scaffold_2	sc2_139
g949	scaffold_2:23685693-23686118	1.50718	X	23685693	23686118	scaffold_2	sc2_139
g950	scaffold_2:23688777-23689569	0.954997	A	23688777	23689569	scaffold_2	sc2_139
g951	scaffold_2:23691195-23691486	1.96325	X	23691195	23691486	scaffold_2	sc2_139
g952	scaffold_2:23694296-23695083	0.896588	A	23694296	23695083	scaffold_2	sc2_139
g953	scaffold_2:23701357-23702137	0.788016	A	23701357	23702137	scaffold_2	sc2_139
g954	scaffold_2:23710981-23712452	0.937952	A	23710981	23712452	scaffold_2	sc2_139
g955	scaffold_2:23723329-23724861	0.936156	A	23723329	23724861	scaffold_2	sc2_139
g956	scaffold_2:23729793-23731246	0.630028	A	23729793	23731246	scaffold_2	sc2_139
g957	scaffold_2:23737805-23786129	1.09118	A	23737805	23786129	scaffold_2	sc2_139
g958	scaffold_2:23853912-23854539	1.70223	X	23853912	23854539	scaffold_2	sc2_139
g959	scaffold_2:23861785-23865179	1.13823	A	23861785	23865179	scaffold_2	sc2_139
g960	scaffold_2:23869969-23871652	0.842072	A	23869969	23871652	scaffold_2	sc2_139
g961	scaffold_2:23877309-23884894	0.936481	A	23877309	23884894	scaffold_2	sc2_139
g962	scaffold_2:23930069-23930534	0.692187	A	23930069	23930534	scaffold_2	sc2_139
g963	scaffold_2:23930794-23931208	1.9928	X	23930794	23931208	scaffold_2	sc2_139
g964	scaffold_2:23933949-23947282	1.0916	A	23933949	23947282	scaffold_2	sc2_139
g965	scaffold_2:24029286-24036117	1.25478	A	24029286	24036117	scaffold_2	sc2_139
g966	scaffold_2:24042851-24043154	2.43481	X	24042851	24043154	scaffold_2	sc2_139
g967	scaffold_2:24056412-24056625	1.25814	A	24056412	24056625	scaffold_2	sc2_139
g970	scaffold_2:24191646-24194421	0.604785	A	24191646	24194421	scaffold_2	sc2_141
g971	scaffold_2:24194429-24222578	0.904458	A	24194429	24222578	scaffold_2	sc2_141
g972	scaffold_2:24261213-24263628	2.03662	X	24261213	24263628	scaffold_2	sc2_141
g973	scaffold_2:24309130-24345676	1.04015	A	24309130	24345676	scaffold_2	sc2_141
g974	scaffold_2:24356127-24356583	2.68044	X	24356127	24356583	scaffold_2	sc2_141
g975	scaffold_2:24359828-24360284	0.270139	A	24359828	24360284	scaffold_2	sc2_141
g976	scaffold_2:24362767-24363331	0	Y	24362767	24363331	scaffold_2	sc2_141
g977	scaffold_2:24368802-24369998	0.500851	A	24368802	24369998	scaffold_2	sc2_141
g978	scaffold_2:24370013-24370862	0.187001	Y	24370013	24370862	scaffold_2	sc2_141
g979	scaffold_2:24370897-24389196	1.12132	A	24370897	24389196	scaffold_2	sc2_141
g980	scaffold_2:24393172-24394254	1.50767	X	24393172	24394254	scaffold_2	sc2_141
g981	scaffold_2:24394302-24396455	0.896388	A	24394302	24396455	scaffold_2	sc2_141
g982	scaffold_2:24432763-24446876	1.38277	A	24432763	24446876	scaffold_2	sc2_141
g983	scaffold_2:24452941-24487743	0.73562	A	24452941	24487743	scaffold_2	sc2_141
g984	scaffold_2:24487774-24518846	1.07424	A	24487774	24518846	scaffold_2	sc2_141
g985	scaffold_2:24555934-24557530	2.08359	X	24555934	24557530	scaffold_2	sc2_141
g986	scaffold_2:24560498-24563312	0.931267	A	24560498	24563312	scaffold_2	sc2_141
g987	scaffold_2:24565635-24570564	0.381568	A	24565635	24570564	scaffold_2	sc2_141
g988	scaffold_2:24595985-24609289	1.47195	A	24595985	24609289	scaffold_2	sc2_141
g989	scaffold_2:24618209-24621810	1.73427	X	24618209	24621810	scaffold_2	sc2_141
g990	scaffold_2:24622367-24623474	1.65911	X	24622367	24623474	scaffold_2	sc2_141
g991	scaffold_2:24628010-24648057	1.16628	A	24628010	24648057	scaffold_2	sc2_141
g992	scaffold_2:24660611-24673010	0.948864	A	24660611	24673010	scaffold_2	sc2_141
g993	scaffold_2:24683245-24685991	1.34918	A	24683245	24685991	scaffold_2	sc2_141
g994	scaffold_2:24686620-24690374	0.79238	A	24686620	24690374	scaffold_2	sc2_141
g995	scaffold_2:24693961-24700382	0.920371	A	24693961	24700382	scaffold_2	sc2_141
g996	scaffold_2:24700584-24711421	0.958893	A	24700584	24711421	scaffold_2	sc2_141
g997	scaffold_2:24711532-24711946	0.468115	A	24711532	24711946	scaffold_2	sc2_141
g998	scaffold_2:24723978-24768892	0.908132	A	24723978	24768892	scaffold_2	sc2_141
g999	scaffold_2:24788731-24809945	1.48003	A	24788731	24809945	scaffold_2	sc2_141
g1000	scaffold_2:24830388-24844798	0.747653	A	24830388	24844798	scaffold_2	sc2_141
g1001	scaffold_2:24854409-24892598	1.04533	A	24854409	24892598	scaffold_2	sc2_141
g1002	scaffold_2:24923350-24937622	1.19749	A	24923350	24937622	scaffold_2	sc2_141
g1003	scaffold_2:24956354-24956555	1.67844	X	24956354	24956555	scaffold_2	sc2_141
g1004	scaffold_2:24989745-24999451	1.24565	A	24989745	24999451	scaffold_2	sc2_141
g1005	scaffold_2:25046823-25109263	0.996862	A	25046823	25109263	scaffold_2	sc2_141
g1006	scaffold_2:25163675-25167967	0.809188	A	25163675	25167967	scaffold_2	sc2_141
g1007	scaffold_2:25217422-25240711	0.933873	A	25217422	25240711	scaffold_2	sc2_141
g1008	scaffold_2:25255784-25256694	1.04748	A	25255784	25256694	scaffold_2	sc2_141
g1009	scaffold_2:25446552-25449758	1.1708	A	25446552	25449758	scaffold_2	sc2_143
g1010	scaffold_2:25774673-25775782	0.270139	A	25774673	25775782	scaffold_2	sc2_145
g1011	scaffold_2:25777661-25780572	1.27929	A	25777661	25780572	scaffold_2	sc2_145
g1012	scaffold_2:25791031-25807911	0.933533	A	25791031	25807911	scaffold_2	sc2_147
g1013	scaffold_2:25898480-25899201	0.881567	A	25898480	25899201	scaffold_2	sc2_149
g1014	scaffold_2:25914366-25914771	0.773125	A	25914366	25914771	scaffold_2	sc2_149
g1015	scaffold_2:25960747-25963128	1.57076	X	25960747	25963128	scaffold_2	sc2_149
g1016	scaffold_2:25963338-25963602	2.27609	X	25963338	25963602	scaffold_2	sc2_149
g1017	scaffold_2:25993360-25993645	0.645112	A	25993360	25993645	scaffold_2	sc2_149
g1018	scaffold_2:26051735-26051990	0	Y	26051735	26051990	scaffold_2	sc2_149
g1019	scaffold_2:26065498-26071705	1.27267	A	26065498	26071705	scaffold_2	sc2_149
g1020	scaffold_2:26089438-26089881	1.08859	A	26089438	26089881	scaffold_2	sc2_149
g1021	scaffold_2:26100498-26101342	1.14652	A	26100498	26101342	scaffold_2	sc2_149
g1022	scaffold_2:26145933-26147634	1.16739	A	26145933	26147634	scaffold_2	sc2_149
g1023	scaffold_2:26147751-26148558	1.06516	A	26147751	26148558	scaffold_2	sc2_149
g1024	scaffold_2:26181615-26181843	0	Y	26181615	26181843	scaffold_2	sc2_151
g1025	scaffold_2:26238692-26239052	0	Y	26238692	26239052	scaffold_2	sc2_151
g1026	scaffold_2:26331207-26332405	0.855009	A	26331207	26332405	scaffold_2	sc2_153
g1027	scaffold_2:26370106-26370778	1.61724	X	26370106	26370778	scaffold_2	sc2_153
g1028	scaffold_2:26401490-26401754	12.7611	huh	26401490	26401754	scaffold_2	sc2_153
g1029	scaffold_2:26401833-26402118	5.70442	huh	26401833	26402118	scaffold_2	sc2_153
g1030	scaffold_2:26449507-26456128	1.03392	A	26449507	26456128	scaffold_2	sc2_153
g1031	scaffold_2:26458290-26461327	0.746188	A	26458290	26461327	scaffold_2	sc2_153
g1032	scaffold_2:26461696-26462663	0.698949	A	26461696	26462663	scaffold_2	sc2_153
g1033	scaffold_2:26465302-26467445	1.07653	A	26465302	26467445	scaffold_2	sc2_153
g1034	scaffold_2:26467638-26468016	1.25954	A	26467638	26468016	scaffold_2	sc2_153
g1035	scaffold_2:26468272-26469104	0.745349	A	26468272	26469104	scaffold_2	sc2_153
g1036	scaffold_2:26469788-26474043	0.98012	A	26469788	26474043	scaffold_2	sc2_153
g1037	scaffold_2:26474512-26478488	1.03648	A	26474512	26478488	scaffold_2	sc2_153
g1038	scaffold_2:26479354-26479897	0.809141	A	26479354	26479897	scaffold_2	sc2_153
g1039	scaffold_2:26483804-26484883	0.867143	A	26483804	26484883	scaffold_2	sc2_153
g1040	scaffold_2:26493552-26494446	0.73965	A	26493552	26494446	scaffold_2	sc2_153
g1041	scaffold_2:26497602-26498682	0.672929	A	26497602	26498682	scaffold_2	sc2_153
g1042	scaffold_2:26505281-26510426	0.94127	A	26505281	26510426	scaffold_2	sc2_153
g1043	scaffold_2:26510434-26532300	1.00616	A	26510434	26532300	scaffold_2	sc2_153
g1044	scaffold_2:26578454-26582149	1.01057	A	26578454	26582149	scaffold_2	sc2_153
g1045	scaffold_2:26583230-26585430	1.18132	A	26583230	26585430	scaffold_2	sc2_153
g1046	scaffold_2:26602403-26603095	1.83772	X	26602403	26603095	scaffold_2	sc2_153
g1047	scaffold_2:26603843-26604576	1.35956	A	26603843	26604576	scaffold_2	sc2_153
g1048	scaffold_2:26607231-26617985	1.22167	A	26607231	26617985	scaffold_2	sc2_153
g1049	scaffold_2:26618532-26619639	1.04025	A	26618532	26619639	scaffold_2	sc2_153
g1050	scaffold_2:26620300-26622082	1.36238	A	26620300	26622082	scaffold_2	sc2_153
g1051	scaffold_2:26622435-26625541	0.928418	A	26622435	26625541	scaffold_2	sc2_153
g1052	scaffold_2:26627695-26630379	0.997003	A	26627695	26630379	scaffold_2	sc2_153
g1053	scaffold_2:26630604-26630915	0	Y	26630604	26630915	scaffold_2	sc2_153
g1054	scaffold_2:26630975-26634273	0.798101	A	26630975	26634273	scaffold_2	sc2_153
g1055	scaffold_2:26634361-26634736	0.735721	A	26634361	26634736	scaffold_2	sc2_153
g1056	scaffold_2:26634753-26636120	0.996632	A	26634753	26636120	scaffold_2	sc2_153
g1057	scaffold_2:26637129-26638014	1.34991	A	26637129	26638014	scaffold_2	sc2_153
g1058	scaffold_2:26638324-26641216	0.889159	A	26638324	26641216	scaffold_2	sc2_153
g1059	scaffold_2:26641454-26646375	1.42233	A	26641454	26646375	scaffold_2	sc2_153
g1060	scaffold_2:26655718-26660738	0.967567	A	26655718	26660738	scaffold_2	sc2_153
g1061	scaffold_2:26661223-26666974	1.05157	A	26661223	26666974	scaffold_2	sc2_153
g1062	scaffold_2:26667499-26668470	1.19289	A	26667499	26668470	scaffold_2	sc2_153
g1063	scaffold_2:26670612-26678660	1.04093	A	26670612	26678660	scaffold_2	sc2_153
g1064	scaffold_2:26678965-26688283	0.996313	A	26678965	26688283	scaffold_2	sc2_153
g1065	scaffold_2:26690561-26719453	1.03151	A	26690561	26719453	scaffold_2	sc2_153
g1066	scaffold_2:26746884-26752575	1.20165	A	26746884	26752575	scaffold_2	sc2_153
g1067	scaffold_2:26755663-26758097	0.821996	A	26755663	26758097	scaffold_2	sc2_153
g1068	scaffold_2:26759142-26760193	0.870865	A	26759142	26760193	scaffold_2	sc2_153
g1069	scaffold_2:26764978-26766119	0.947031	A	26764978	26766119	scaffold_2	sc2_153
g1070	scaffold_2:26768299-26793847	0.928474	A	26768299	26793847	scaffold_2	sc2_153
g1071	scaffold_2:26794444-26809720	0.916073	A	26794444	26809720	scaffold_2	sc2_153
g1073	scaffold_2:26920653-26928056	0.837373	A	26920653	26928056	scaffold_2	sc2_155
g1074	scaffold_2:27001340-27060538	1.09094	A	27001340	27060538	scaffold_2	sc2_155
g1075	scaffold_2:27197310-27231162	0.993666	A	27197310	27231162	scaffold_2	sc2_157
g1076	scaffold_2:27233928-27235775	1.06801	A	27233928	27235775	scaffold_2	sc2_157
g1077	scaffold_2:27244119-27246802	1.05041	A	27244119	27246802	scaffold_2	sc2_157
g1078	scaffold_2:27248619-27249369	1.53646	X	27248619	27249369	scaffold_2	sc2_157
g1079	scaffold_2:27249427-27250752	0.740799	A	27249427	27250752	scaffold_2	sc2_157
g1080	scaffold_2:27251596-27253696	0.901819	A	27251596	27253696	scaffold_2	sc2_157
g1081	scaffold_2:27258242-27261293	0.441051	A	27258242	27261293	scaffold_2	sc2_157
g1082	scaffold_2:27268099-27269635	1.35624	A	27268099	27269635	scaffold_2	sc2_157
g1083	scaffold_2:27269664-27270141	0.773582	A	27269664	27270141	scaffold_2	sc2_157
g1084	scaffold_2:27276868-27277658	1.41415	A	27276868	27277658	scaffold_2	sc2_157
g1085	scaffold_2:27281212-27283513	1.0646	A	27281212	27283513	scaffold_2	sc2_157
g1086	scaffold_2:27284021-27287790	1.06712	A	27284021	27287790	scaffold_2	sc2_157
g1087	scaffold_2:27291491-27292739	1.3919	A	27291491	27292739	scaffold_2	sc2_157
g1088	scaffold_2:27302049-27305374	0.987424	A	27302049	27305374	scaffold_2	sc2_157
g1089	scaffold_2:27311659-27312850	1.48394	A	27311659	27312850	scaffold_2	sc2_157
g1090	scaffold_2:27320690-27321881	1.35105	A	27320690	27321881	scaffold_2	sc2_157
g1091	scaffold_2:27329651-27330047	3.31134	huh	27329651	27330047	scaffold_2	sc2_157
g1092	scaffold_2:27330078-27330467	2.17641	X	27330078	27330467	scaffold_2	sc2_157
g1093	scaffold_2:27333348-27333855	0.156162	Y	27333348	27333855	scaffold_2	sc2_157
g1094	scaffold_2:27338243-27338765	1.65982	X	27338243	27338765	scaffold_2	sc2_159
g1095	scaffold_2:27347733-27363173	0.933014	A	27347733	27363173	scaffold_2	sc2_159
g1096	scaffold_2:27383718-27395890	0.924136	A	27383718	27395890	scaffold_2	sc2_159
g1097	scaffold_2:27403940-27404273	2.51817	X	27403940	27404273	scaffold_2	sc2_159
g1098	scaffold_2:27412872-27413247	5.70442	huh	27412872	27413247	scaffold_2	sc2_159
g1099	scaffold_2:27422425-27429896	0.800291	A	27422425	27429896	scaffold_2	sc2_159
g1100	scaffold_2:27456142-27482122	0.902417	A	27456142	27482122	scaffold_2	sc2_159
g1101	scaffold_2:27543788-27546646	0.921499	A	27543788	27546646	scaffold_2	sc2_159
g1103	scaffold_2:27612314-27616988	0.89848	A	27612314	27616988	scaffold_2	sc2_161
g1104	scaffold_2:27618988-27619843	0.702624	A	27618988	27619843	scaffold_2	sc2_161
g1105	scaffold_2:27669349-27683968	1.11222	A	27669349	27683968	scaffold_2	sc2_161
g1106	scaffold_2:27689204-27689741	0.270139	A	27689204	27689741	scaffold_2	sc2_161
g1107	scaffold_2:27704753-27709813	1.18009	A	27704753	27709813	scaffold_2	sc2_161
g1108	scaffold_2:27709852-27710793	0.630856	A	27709852	27710793	scaffold_2	sc2_161
g1109	scaffold_2:27719251-27723929	1.13793	A	27719251	27723929	scaffold_2	sc2_161
g1110	scaffold_2:27749494-27750034	1.13466	A	27749494	27750034	scaffold_2	sc2_161
g1111	scaffold_2:27774444-27774789	0.905562	A	27774444	27774789	scaffold_2	sc2_161
g1112	scaffold_2:27805295-27806123	1.34473	A	27805295	27806123	scaffold_2	sc2_161
g1113	scaffold_2:27814719-27815478	1.52611	X	27814719	27815478	scaffold_2	sc2_161
g1114	scaffold_2:27876572-27876830	0	Y	27876572	27876830	scaffold_2	sc2_161
g1115	scaffold_2:28007853-28063723	1.04026	A	28007853	28063723	scaffold_2	sc2_161
g1116	scaffold_2:28074132-28084840	1.17844	A	28074132	28084840	scaffold_2	sc2_161
g1117	scaffold_2:28085922-28087644	1.07554	A	28085922	28087644	scaffold_2	sc2_161
g1118	scaffold_2:28089897-28093197	1.21572	A	28089897	28093197	scaffold_2	sc2_161
g1119	scaffold_2:28093313-28095757	0.994337	A	28093313	28095757	scaffold_2	sc2_161
g1120	scaffold_2:28100671-28107596	0.949182	A	28100671	28107596	scaffold_2	sc2_161
g1121	scaffold_2:28112732-28117064	1.05387	A	28112732	28117064	scaffold_2	sc2_161
g1122	scaffold_2:28139741-28140290	0.678843	A	28139741	28140290	scaffold_2	sc2_161
g1123	scaffold_2:28143221-28143833	0.969795	A	28143221	28143833	scaffold_2	sc2_161
g1124	scaffold_2:28145926-28147478	1.07315	A	28145926	28147478	scaffold_2	sc2_161
g1125	scaffold_2:28147854-28149441	1.1513	A	28147854	28149441	scaffold_2	sc2_161
g1126	scaffold_2:28171113-28342108	0.933294	A	28171113	28342108	scaffold_2	sc2_161
g1128	scaffold_2:28541000-28547849	0.934144	A	28541000	28547849	scaffold_2	sc2_165
g1129	scaffold_2:28550192-28552039	1.04624	A	28550192	28552039	scaffold_2	sc2_165
g1130	scaffold_2:28565727-28565982	2.36013	X	28565727	28565982	scaffold_2	sc2_165
g1132	scaffold_2:28793893-28851491	1.09976	A	28793893	28851491	scaffold_2	sc2_167
g1133	scaffold_2:28917288-28922503	0.966875	A	28917288	28922503	scaffold_2	sc2_169
g1134	scaffold_2:28922516-28924762	1.10676	A	28922516	28924762	scaffold_2	sc2_169
g1135	scaffold_2:28937819-28995599	1.06662	A	28937819	28995599	scaffold_2	sc2_169
g1136	scaffold_2:29106362-29108594	0.984414	A	29106362	29108594	scaffold_2	sc2_169
g1137	scaffold_2:29114254-29119503	1.05742	A	29114254	29119503	scaffold_2	sc2_169
g1138	scaffold_2:29176382-29187438	1.05078	A	29176382	29187438	scaffold_2	sc2_169
g1139	scaffold_2:29364278-29364739	0	Y	29364278	29364739	scaffold_2	sc2_171
g1140	scaffold_2:29371102-29373041	0.588859	A	29371102	29373041	scaffold_2	sc2_171
g1142	scaffold_2:29441646-29442291	0.905562	A	29441646	29442291	scaffold_2	sc2_173
g1143	scaffold_2:29446148-29446784	1.14157	A	29446148	29446784	scaffold_2	sc2_173
g1144	scaffold_2:29510623-29554043	0.771542	A	29510623	29554043	scaffold_2	sc2_173
g1145	scaffold_2:29591339-29591582	2.25308	X	29591339	29591582	scaffold_2	sc2_175
g1146	scaffold_2:29639597-29639894	10.4088	huh	29639597	29639894	scaffold_2	sc2_175
g1148	scaffold_2:29796870-29820533	1.01104	A	29796870	29820533	scaffold_2	sc2_179
g1149	scaffold_2:29978816-29980517	0.750978	A	29978816	29980517	scaffold_2	sc2_185
g1150	scaffold_2:30037198-30042489	1.13575	A	30037198	30042489	scaffold_2	sc2_185
g1151	scaffold_2:30218786-30219092	1.30404	A	30218786	30219092	scaffold_2	sc2_187
g1152	scaffold_2:30258592-30258886	0.558459	A	30258592	30258886	scaffold_2	sc2_187
g1153	scaffold_2:30277556-30278846	1.12738	A	30277556	30278846	scaffold_2	sc2_187
g1154	scaffold_2:30304131-30311570	1.04822	A	30304131	30311570	scaffold_2	sc2_187
g1155	scaffold_2:30312181-30313032	0.687184	A	30312181	30313032	scaffold_2	sc2_187
g1156	scaffold_2:30315410-30316148	1.05247	A	30315410	30316148	scaffold_2	sc2_187
g1157	scaffold_2:30316898-30329697	0.922644	A	30316898	30329697	scaffold_2	sc2_187
g1158	scaffold_2:30337140-30346814	0.939511	A	30337140	30346814	scaffold_2	sc2_187
g1159	scaffold_2:30346870-30362191	1.00392	A	30346870	30362191	scaffold_2	sc2_187
g1161	scaffold_2:30488395-30488689	2.02337	X	30488395	30488689	scaffold_2	sc2_191
g1162	scaffold_2:30496702-30509944	0.951729	A	30496702	30509944	scaffold_2	sc2_191
g1163	scaffold_2:30511910-30513961	1.1	A	30511910	30513961	scaffold_2	sc2_191
g1164	scaffold_2:30515413-30518059	0.919798	A	30515413	30518059	scaffold_2	sc2_191
g1165	scaffold_2:30597118-30597358	1.82212	X	30597118	30597358	scaffold_2	sc2_191
g1166	scaffold_2:30613326-30613593	2.66286	X	30613326	30613593	scaffold_2	sc2_191
g1167	scaffold_2:30775708-30776044	10.4088	huh	30775708	30776044	scaffold_2	sc2_197
g1168	scaffold_2:30843024-30872710	0.997349	A	30843024	30872710	scaffold_2	sc2_199
g1170	scaffold_2:30901557-30902403	12.8963	huh	30901557	30902403	scaffold_2	sc2_201
g1171	scaffold_2:30905907-30910248	3.6498	huh	30905907	30910248	scaffold_2	sc2_201
g1172	scaffold_2:30913191-30914798	6.97735	huh	30913191	30914798	scaffold_2	sc2_201
g1173	scaffold_2:30917728-30920575	1.90952	X	30917728	30920575	scaffold_2	sc2_201
g1174	scaffold_2:30923028-30958372	0.99762	A	30923028	30958372	scaffold_2	sc2_201
g1175	scaffold_2:30985819-31008146	0.906951	A	30985819	31008146	scaffold_2	sc2_201
g1176	scaffold_2:31008579-31009014	0.616631	A	31008579	31009014	scaffold_2	sc2_201
g1177	scaffold_2:31032664-31041292	0.900172	A	31032664	31041292	scaffold_2	sc2_201
g1178	scaffold_2:31080295-31108863	0.929145	A	31080295	31108863	scaffold_2	sc2_201
g1179	scaffold_2:31139217-31153565	0.99556	A	31139217	31153565	scaffold_2	sc2_203
g1180	scaffold_2:31155298-31157337	1.30779	A	31155298	31157337	scaffold_2	sc2_203
g1181	scaffold_2:31159080-31170343	1.18163	A	31159080	31170343	scaffold_2	sc2_203
g1182	scaffold_2:31174211-31176319	1.24462	A	31174211	31176319	scaffold_2	sc2_203
g1183	scaffold_2:31176819-31180047	1.13839	A	31176819	31180047	scaffold_2	sc2_203
g1184	scaffold_2:31183865-31184211	0.602951	A	31183865	31184211	scaffold_2	sc2_203
g1185	scaffold_2:31187501-31216341	0.867348	A	31187501	31216341	scaffold_2	sc2_203
g1186	scaffold_2:31378895-31379126	0.876331	A	31378895	31379126	scaffold_2	sc2_205
g1187	scaffold_2:31389403-31400099	1.07345	A	31389403	31400099	scaffold_2	sc2_207
g1188	scaffold_2:31400116-31400365	3.35221	huh	31400116	31400365	scaffold_2	sc2_207
g1189	scaffold_2:31400648-31403288	0.662611	A	31400648	31403288	scaffold_2	sc2_207
g1190	scaffold_2:31406846-31422195	1.19844	A	31406846	31422195	scaffold_2	sc2_207
g1191	scaffold_2:31424924-31428576	0.835155	A	31424924	31428576	scaffold_2	sc2_207
g1192	scaffold_2:31437249-31437549	0.995067	A	31437249	31437549	scaffold_2	sc2_207
g1193	scaffold_2:31438285-31438750	0.7283	A	31438285	31438750	scaffold_2	sc2_207
g1194	scaffold_2:31463123-31464982	0.837981	A	31463123	31464982	scaffold_2	sc2_207
g1195	scaffold_2:31496313-31497001	0.820352	A	31496313	31497001	scaffold_2	sc2_207
g1196	scaffold_2:31522147-31522492	1.27022	A	31522147	31522492	scaffold_2	sc2_207
g1197	scaffold_2:31547897-31550255	1.05857	A	31547897	31550255	scaffold_2	sc2_207
g1198	scaffold_2:31584248-31592893	0.965994	A	31584248	31592893	scaffold_2	sc2_209
g1199	scaffold_2:31614148-31621421	1.11048	A	31614148	31621421	scaffold_2	sc2_209
g1200	scaffold_2:31635494-31635800	0.944859	A	31635494	31635800	scaffold_2	sc2_209
g1201	scaffold_2:31636984-31637422	1.02573	A	31636984	31637422	scaffold_2	sc2_209
g1202	scaffold_2:31670821-31674803	0.91278	A	31670821	31674803	scaffold_2	sc2_209
g1203	scaffold_2:31675985-31690952	1.23143	A	31675985	31690952	scaffold_2	sc2_209
g1204	scaffold_2:31687418-31688158	1.0444	A	31687418	31688158	scaffold_2	sc2_209
g1205	scaffold_2:31695654-31696026	1.40246	A	31695654	31696026	scaffold_2	sc2_209
g1206	scaffold_2:31696427-31711491	1.02185	A	31696427	31711491	scaffold_2	sc2_209
g1207	scaffold_2:31724638-31726149	0.831692	A	31724638	31726149	scaffold_2	sc2_209
g1208	scaffold_2:31728000-31729986	0.937425	A	31728000	31729986	scaffold_2	sc2_209
g1209	scaffold_2:31733425-31735183	0.722577	A	31733425	31735183	scaffold_2	sc2_209
g1210	scaffold_2:31738681-31739949	1.60462	X	31738681	31739949	scaffold_2	sc2_209
g1211	scaffold_2:31739978-31740719	1.96607	X	31739978	31740719	scaffold_2	sc2_209
g1212	scaffold_2:31740941-31742658	0.99499	A	31740941	31742658	scaffold_2	sc2_209
g1213	scaffold_2:31743202-31743868	0.429084	A	31743202	31743868	scaffold_2	sc2_209
g1214	scaffold_2:31759351-31776690	0.980108	A	31759351	31776690	scaffold_2	sc2_209
g1215	scaffold_2:31777851-31780367	0.974178	A	31777851	31780367	scaffold_2	sc2_209
g1216	scaffold_2:31780561-31783526	1.16236	A	31780561	31783526	scaffold_2	sc2_209
g1217	scaffold_2:31784240-31784621	1.08725	A	31784240	31784621	scaffold_2	sc2_209
g1218	scaffold_2:31786192-31787000	0.919705	A	31786192	31787000	scaffold_2	sc2_209
g1219	scaffold_2:31788192-31790643	0.860055	A	31788192	31790643	scaffold_2	sc2_209
g1220	scaffold_2:31791365-31793899	1.09505	A	31791365	31793899	scaffold_2	sc2_209
g1221	scaffold_2:31794459-31797773	1.03464	A	31794459	31797773	scaffold_2	sc2_209
g1222	scaffold_2:31797795-31813909	0.923214	A	31797795	31813909	scaffold_2	sc2_209
g1223	scaffold_2:31818022-31818535	0.420582	A	31818022	31818535	scaffold_2	sc2_209
g1224	scaffold_2:31818555-31820103	0.981062	A	31818555	31820103	scaffold_2	sc2_209
g1225	scaffold_2:31849720-31849963	3.35221	huh	31849720	31849963	scaffold_2	sc2_209
g1226	scaffold_2:31854300-31856542	0.962736	A	31854300	31856542	scaffold_2	sc2_209
g1227	scaffold_2:31859639-31860192	1.22172	A	31859639	31860192	scaffold_2	sc2_209
g1228	scaffold_2:31860209-31861697	1.34581	A	31860209	31861697	scaffold_2	sc2_209
g1229	scaffold_2:31865338-31868567	0.938904	A	31865338	31868567	scaffold_2	sc2_209
g1230	scaffold_2:31967999-31968239	0.717075	A	31967999	31968239	scaffold_2	sc2_211
g1231	scaffold_2:32000456-32001802	0.516527	A	32000456	32001802	scaffold_2	sc2_213
g1232	scaffold_2:32036720-32036972	0.678843	A	32036720	32036972	scaffold_2	sc2_213
g1234	scaffold_2:32172069-32172935	1.81343	X	32172069	32172935	scaffold_2	sc2_217
g1235	scaffold_2:32191185-32194227	0.786558	A	32191185	32194227	scaffold_2	sc2_217
g1236	scaffold_2:32235698-32238818	1.22638	A	32235698	32238818	scaffold_2	sc2_217
g1237	scaffold_2:32264332-32264587	0.231043	A	32264332	32264587	scaffold_2	sc2_217
g1238	scaffold_2:32345499-32348010	0.936735	A	32345499	32348010	scaffold_2	sc2_219
g1239	scaffold_2:32430510-32430804	1.51173	X	32430510	32430804	scaffold_2	sc2_219
g1240	scaffold_2:32463105-32464168	0.992845	A	32463105	32464168	scaffold_2	sc2_221
g1241	scaffold_2:32469940-32471329	1.27552	A	32469940	32471329	scaffold_2	sc2_221
g1242	scaffold_2:32474131-32475183	0.920074	A	32474131	32475183	scaffold_2	sc2_221
g1243	scaffold_2:32476434-32477825	1.21618	A	32476434	32477825	scaffold_2	sc2_221
g1244	scaffold_2:32480557-32480860	0.371505	A	32480557	32480860	scaffold_2	sc2_221
g1245	scaffold_2:32480943-32481986	0.877108	A	32480943	32481986	scaffold_2	sc2_221
g1246	scaffold_2:32487925-32488360	0.0581031	Y	32487925	32488360	scaffold_2	sc2_221
g1247	scaffold_2:32492792-32494345	0.810683	A	32492792	32494345	scaffold_2	sc2_221
g1248	scaffold_2:32494357-32498471	1.01112	A	32494357	32498471	scaffold_2	sc2_221
g1249	scaffold_2:32500569-32504048	1.30132	A	32500569	32504048	scaffold_2	sc2_221
g1250	scaffold_2:32504438-32525729	1.22884	A	32504438	32525729	scaffold_2	sc2_221
g1251	scaffold_2:32535833-32536124	0.270139	A	32535833	32536124	scaffold_2	sc2_221
g1252	scaffold_2:32538236-32545810	1.05425	A	32538236	32545810	scaffold_2	sc2_221
g1253	scaffold_2:32552491-32552842	0.786185	A	32552491	32552842	scaffold_2	sc2_221
g1254	scaffold_2:32552974-32553349	0.944859	A	32552974	32553349	scaffold_2	sc2_221
g1255	scaffold_2:32553469-32553976	0.79143	A	32553469	32553976	scaffold_2	sc2_221
g1256	scaffold_2:32555609-32559562	0.926812	A	32555609	32559562	scaffold_2	sc2_221
g1257	scaffold_2:32564992-32566181	0.704532	A	32564992	32566181	scaffold_2	sc2_221
g1258	scaffold_2:32577598-32595614	0.800301	A	32577598	32595614	scaffold_2	sc2_221
g1259	scaffold_2:32614318-32628309	1.03512	A	32614318	32628309	scaffold_2	sc2_221
g1260	scaffold_2:32630029-32630554	0.842236	A	32630029	32630554	scaffold_2	sc2_221
g1261	scaffold_2:32632321-32632570	3.35221	huh	32632321	32632570	scaffold_2	sc2_221
g1262	scaffold_2:32642187-32643271	1.46774	A	32642187	32643271	scaffold_2	sc2_221
g1263	scaffold_2:32656930-32657744	0.917245	A	32656930	32657744	scaffold_2	sc2_221
g1264	scaffold_2:32657802-32660599	1.2186	A	32657802	32660599	scaffold_2	sc2_221
g1265	scaffold_2:32685650-32686250	1.0607	A	32685650	32686250	scaffold_2	sc2_221
g1266	scaffold_2:32795229-32796423	0.675981	A	32795229	32796423	scaffold_2	sc2_223
g1267	scaffold_2:32798773-32800936	0.852535	A	32798773	32800936	scaffold_2	sc2_223
g1268	scaffold_2:32802312-32803541	3.5228	huh	32802312	32803541	scaffold_2	sc2_223
g1269	scaffold_2:32821120-32825286	0.94356	A	32821120	32825286	scaffold_2	sc2_223
g1270	scaffold_2:32828143-32828581	0.626487	A	32828143	32828581	scaffold_2	sc2_223
g1271	scaffold_2:32842365-32875211	1.65275	X	32842365	32875211	scaffold_2	sc2_225
g1272	scaffold_2:32886239-32899371	1.26981	A	32886239	32899371	scaffold_2	sc2_225
g1273	scaffold_2:32910546-32913589	0.872423	A	32910546	32913589	scaffold_2	sc2_225
g1274	scaffold_2:32913920-32917445	1.1156	A	32913920	32917445	scaffold_2	sc2_225
g1275	scaffold_2:32917616-32918200	1.57244	X	32917616	32918200	scaffold_2	sc2_225
g1276	scaffold_2:32918418-32919237	1.59157	X	32918418	32919237	scaffold_2	sc2_225
g1277	scaffold_2:32919557-32921076	0.881766	A	32919557	32921076	scaffold_2	sc2_225
g1278	scaffold_2:32921287-32922007	0.552059	A	32921287	32922007	scaffold_2	sc2_225
g1279	scaffold_2:32922350-32952363	1.18327	A	32922350	32952363	scaffold_2	sc2_225
g1280	scaffold_2:32953967-32954471	2.06551	X	32953967	32954471	scaffold_2	sc2_225
g1282	scaffold_2:33042767-33043166	0.270139	A	33042767	33043166	scaffold_2	sc2_227
g1283	scaffold_2:33084500-33086843	0.866094	A	33084500	33086843	scaffold_2	sc2_227
g1284	scaffold_2:33096168-33098204	1.05101	A	33096168	33098204	scaffold_2	sc2_227
g1287	scaffold_2:33124088-33153174	1.16396	A	33124088	33153174	scaffold_2	sc2_227
g1288	scaffold_2:33158166-33158694	0.148233	Y	33158166	33158694	scaffold_2	sc2_227
g1289	scaffold_2:33160080-33160468	3.44727	huh	33160080	33160468	scaffold_2	sc2_227
g1290	scaffold_2:33160473-33165637	0.861273	A	33160473	33165637	scaffold_2	sc2_227
g1291	scaffold_2:33167497-33170144	0.741624	A	33167497	33170144	scaffold_2	sc2_227
g1292	scaffold_2:33175017-33207993	0.912318	A	33175017	33207993	scaffold_2	sc2_227
g1293	scaffold_2:33219297-33223572	0.984911	A	33219297	33223572	scaffold_2	sc2_227
g1294	scaffold_2:33236001-33236388	0.0257565	Y	33236001	33236388	scaffold_2	sc2_227
g1295	scaffold_2:33290852-33291074	0.876331	A	33290852	33291074	scaffold_2	sc2_229
g1296	scaffold_2:33297824-33298046	3.35221	huh	33297824	33298046	scaffold_2	sc2_229
g1297	scaffold_2:33301210-33301489	1.35952	A	33301210	33301489	scaffold_2	sc2_229
g1298	scaffold_2:33303342-33303636	1.3964	A	33303342	33303636	scaffold_2	sc2_229
g1299	scaffold_2:33305539-33310057	1.12358	A	33305539	33310057	scaffold_2	sc2_229
g1300	scaffold_2:33310525-33335906	1.41015	A	33310525	33335906	scaffold_2	sc2_229
g1301	scaffold_2:33341566-33351990	0.743297	A	33341566	33351990	scaffold_2	sc2_229
g1302	scaffold_2:33366102-33366387	0.0689227	Y	33366102	33366387	scaffold_2	sc2_229
g1304	scaffold_2:33398621-33400196	0.854898	A	33398621	33400196	scaffold_2	sc2_231
g1305	scaffold_2:33403503-33403806	0.148233	Y	33403503	33403806	scaffold_2	sc2_231
g1307	scaffold_2:33452728-33465931	1.23791	A	33452728	33465931	scaffold_2	sc2_231
g1309	scaffold_2:33486566-33486968	1.02398	A	33486566	33486968	scaffold_2	sc2_231
g1310	scaffold_2:33525358-33530465	0.769789	A	33525358	33530465	scaffold_2	sc2_233
g1311	scaffold_2:33552823-33553147	1.02842	A	33552823	33553147	scaffold_2	sc2_233
g1312	scaffold_2:33573516-33574614	0.929716	A	33573516	33574614	scaffold_2	sc2_233
g1313	scaffold_2:33580278-33581670	0.898299	A	33580278	33581670	scaffold_2	sc2_233
g1314	scaffold_2:33595992-33596418	3.35221	huh	33595992	33596418	scaffold_2	sc2_233
g1315	scaffold_2:33598104-33598434	1.56148	X	33598104	33598434	scaffold_2	sc2_233
g1316	scaffold_2:33619395-33621297	1.08079	A	33619395	33621297	scaffold_2	sc2_233
g1317	scaffold_2:33621743-33622431	1.12397	A	33621743	33622431	scaffold_2	sc2_233
g1318	scaffold_2:33625974-33666784	1.0777	A	33625974	33666784	scaffold_2	sc2_233
g1319	scaffold_2:33667045-33670076	1.0207	A	33667045	33670076	scaffold_2	sc2_233
g1320	scaffold_2:33689459-33690494	0.752943	A	33689459	33690494	scaffold_2	sc2_233
g1321	scaffold_2:33694681-33695291	1.27433	A	33694681	33695291	scaffold_2	sc2_233
g1322	scaffold_2:33695353-33696571	0.958704	A	33695353	33696571	scaffold_2	sc2_233
g1323	scaffold_2:33698986-33699529	1.14272	A	33698986	33699529	scaffold_2	sc2_233
g1324	scaffold_2:33699600-33703950	0.914566	A	33699600	33703950	scaffold_2	sc2_233
g1325	scaffold_2:33704562-33706950	0.870915	A	33704562	33706950	scaffold_2	sc2_233
g1326	scaffold_2:33707439-33708153	0.871501	A	33707439	33708153	scaffold_2	sc2_233
g1327	scaffold_2:33709184-33709646	1.01524	A	33709184	33709646	scaffold_2	sc2_233
g1328	scaffold_2:33710886-33712079	2.14417	X	33710886	33712079	scaffold_2	sc2_233
g1329	scaffold_2:33712616-33713433	0.979746	A	33712616	33713433	scaffold_2	sc2_233
g1330	scaffold_2:33716713-33717468	1.57214	X	33716713	33717468	scaffold_2	sc2_233
g1331	scaffold_2:33729409-33766216	0.91358	A	33729409	33766216	scaffold_2	sc2_233
g1332	scaffold_2:33785961-33790242	1.09166	A	33785961	33790242	scaffold_2	sc2_233
g1333	scaffold_2:33844733-33846080	1.22651	A	33844733	33846080	scaffold_2	sc2_233
g1334	scaffold_2:33856611-33862723	1.54552	X	33856611	33862723	scaffold_2	sc2_233
g1335	scaffold_2:33865473-33865734	4.9314	huh	33865473	33865734	scaffold_2	sc2_233
g1336	scaffold_2:33885912-33895013	1.14055	A	33885912	33895013	scaffold_2	sc2_235
g1337	scaffold_2:33895512-33895821	2.05058	X	33895512	33895821	scaffold_2	sc2_235
g1338	scaffold_2:33898080-33913544	0.779752	A	33898080	33913544	scaffold_2	sc2_235
g1339	scaffold_2:33916919-33917640	1.30323	A	33916919	33917640	scaffold_2	sc2_237
g1340	scaffold_2:33917710-33919840	0.195734	Y	33917710	33919840	scaffold_2	sc2_237
g1341	scaffold_2:33952249-33952474	0.717406	A	33952249	33952474	scaffold_2	sc2_237
g1342	scaffold_2:33960229-33961285	0.717406	A	33960229	33961285	scaffold_2	sc2_237
g1343	scaffold_2:33963793-33978288	1.18702	A	33963793	33978288	scaffold_2	sc2_237
g1344	scaffold_2:33996411-33997052	0.747901	A	33996411	33997052	scaffold_2	sc2_237
g1345	scaffold_2:33997160-33998858	0.260155	A	33997160	33998858	scaffold_2	sc2_237
g1346	scaffold_2:34000223-34001589	0.206768	A	34000223	34001589	scaffold_2	sc2_237
g1347	scaffold_2:34005005-34111608	0.93917	A	34005005	34111608	scaffold_2	sc2_237
g1348	scaffold_2:34111883-34128554	1.21411	A	34111883	34128554	scaffold_2	sc2_237
g1349	scaffold_2:34151303-34154100	1.13	A	34151303	34154100	scaffold_2	sc2_237
g1350	scaffold_2:34157167-34171640	0.930695	A	34157167	34171640	scaffold_2	sc2_237
g1351	scaffold_2:34183613-34183868	0.798251	A	34183613	34183868	scaffold_2	sc2_237
g1352	scaffold_2:34189302-34189646	0	Y	34189302	34189646	scaffold_2	sc2_237
g1353	scaffold_2:34191765-34192083	0.918027	A	34191765	34192083	scaffold_2	sc2_237
g1354	scaffold_2:34192845-34193127	0	Y	34192845	34193127	scaffold_2	sc2_237
g1355	scaffold_2:34203843-34204074	0.934527	A	34203843	34204074	scaffold_2	sc2_237
g1356	scaffold_2:34208561-34216581	1.1552	A	34208561	34216581	scaffold_2	sc2_237
g1357	scaffold_2:34240943-34251811	0.863413	A	34240943	34251811	scaffold_2	sc2_237
g1359	scaffold_2:34252285-34330816	0.927998	A	34252285	34330816	scaffold_2	sc2_237
g1360	scaffold_2:34376755-34387380	0.97192	A	34376755	34387380	scaffold_2	sc2_237
g1361	scaffold_2:34388335-34389138	0.972662	A	34388335	34389138	scaffold_2	sc2_237
g1362	scaffold_2:34389777-34390219	1.43145	A	34389777	34390219	scaffold_2	sc2_237
g1363	scaffold_2:34391155-34392459	0.744453	A	34391155	34392459	scaffold_2	sc2_237
g1364	scaffold_2:34393585-34397351	0.997503	A	34393585	34397351	scaffold_2	sc2_237
g1365	scaffold_2:34409511-34455464	0.926929	A	34409511	34455464	scaffold_2	sc2_237
g1366	scaffold_2:34436875-34437202	0.984416	A	34436875	34437202	scaffold_2	sc2_237
g1367	scaffold_2:34458277-34466185	1.0535	A	34458277	34466185	scaffold_2	sc2_237
g1368	scaffold_2:34470396-34473670	2.19789	X	34470396	34473670	scaffold_2	sc2_237
g1369	scaffold_2:34483099-34491665	1.0027	A	34483099	34491665	scaffold_2	sc2_237
g1370	scaffold_2:34491739-34494073	0.813212	A	34491739	34494073	scaffold_2	sc2_237
g1371	scaffold_2:34494111-34511925	0.967408	A	34494111	34511925	scaffold_2	sc2_237
g1372	scaffold_2:34518312-34518603	0.674334	A	34518312	34518603	scaffold_2	sc2_237
g1373	scaffold_2:34539029-34556903	1.07421	A	34539029	34556903	scaffold_2	sc2_237
g1374	scaffold_2:34560229-34563071	0.870689	A	34560229	34563071	scaffold_2	sc2_237
g1375	scaffold_2:34563078-34571784	1.08489	A	34563078	34571784	scaffold_2	sc2_237
g1376	scaffold_2:34571923-34572822	1.08663	A	34571923	34572822	scaffold_2	sc2_237
g1377	scaffold_2:34572854-34582913	1.04908	A	34572854	34582913	scaffold_2	sc2_237
g1378	scaffold_2:34584072-34587858	1.05628	A	34584072	34587858	scaffold_2	sc2_237
g1379	scaffold_2:34588606-34589810	1.20091	A	34588606	34589810	scaffold_2	sc2_237
g1380	scaffold_2:34594387-34600348	1.12533	A	34594387	34600348	scaffold_2	sc2_237
g1381	scaffold_2:34604344-34615850	0.923028	A	34604344	34615850	scaffold_2	sc2_237
g1382	scaffold_2:34628183-34628399	0.749546	A	34628183	34628399	scaffold_2	sc2_237
g1383	scaffold_2:34632132-34635678	0.973051	A	34632132	34635678	scaffold_2	sc2_237
g1384	scaffold_2:34635818-34636612	1.51838	X	34635818	34636612	scaffold_2	sc2_237
g1385	scaffold_2:34637154-34638391	1.86137	X	34637154	34638391	scaffold_2	sc2_237
g1386	scaffold_2:34639342-34639798	1.1375	A	34639342	34639798	scaffold_2	sc2_237
g1387	scaffold_2:34639868-34662814	1.01632	A	34639868	34662814	scaffold_2	sc2_237
g1388	scaffold_2:34666501-34687312	0.978221	A	34666501	34687312	scaffold_2	sc2_237
g1389	scaffold_2:34671664-34671877	1.06155	A	34671664	34671877	scaffold_2	sc2_237
g1390	scaffold_2:34689738-34690967	1.04237	A	34689738	34690967	scaffold_2	sc2_237
g1391	scaffold_2:34691890-34692840	0.907897	A	34691890	34692840	scaffold_2	sc2_237
g1392	scaffold_2:34698607-34698907	0.649696	A	34698607	34698907	scaffold_2	sc2_237
g1393	scaffold_2:34705358-34705832	0.524878	A	34705358	34705832	scaffold_2	sc2_237
g1394	scaffold_2:34705887-34726266	0.980387	A	34705887	34726266	scaffold_2	sc2_237
g1395	scaffold_2:34727874-34728156	0.757519	A	34727874	34728156	scaffold_2	sc2_237
g1396	scaffold_2:34732655-34733768	1.37326	A	34732655	34733768	scaffold_2	sc2_237
g1397	scaffold_2:34741524-34750533	0.850652	A	34741524	34750533	scaffold_2	sc2_237
g1398	scaffold_2:34755140-34757243	1.22335	A	34755140	34757243	scaffold_2	sc2_237
g1399	scaffold_2:34765977-34766607	0.721681	A	34765977	34766607	scaffold_2	sc2_237
g1400	scaffold_2:34769384-34775474	0.971369	A	34769384	34775474	scaffold_2	sc2_237
g1401	scaffold_2:34789736-34791806	1.15977	A	34789736	34791806	scaffold_2	sc2_239
g1402	scaffold_2:34800588-34800933	2.81183	X	34800588	34800933	scaffold_2	sc2_239
g1403	scaffold_2:34803657-34809195	0.949126	A	34803657	34809195	scaffold_2	sc2_239
g1404	scaffold_2:34809329-34809611	1.9928	X	34809329	34809611	scaffold_2	sc2_239
g1405	scaffold_2:34861964-34862273	0.395227	A	34861964	34862273	scaffold_2	sc2_239
g1406	scaffold_2:34868579-34882979	0.840887	A	34868579	34882979	scaffold_2	sc2_239
g1407	scaffold_2:34915819-34916398	0.623367	A	34915819	34916398	scaffold_2	sc2_239
g1408	scaffold_2:34916406-34916802	1.91815	X	34916406	34916802	scaffold_2	sc2_239
g1409	scaffold_2:34924749-34925202	1.52611	X	34924749	34925202	scaffold_2	sc2_239
g1410	scaffold_2:34927206-34927779	0.578516	A	34927206	34927779	scaffold_2	sc2_239
g1411	scaffold_2:34965932-34985028	1.05797	A	34965932	34985028	scaffold_2	sc2_239
g1412	scaffold_2:34991536-34991899	1.95385	X	34991536	34991899	scaffold_2	sc2_239
g1413	scaffold_2:34992842-34995303	1.51502	X	34992842	34995303	scaffold_2	sc2_239
g1414	scaffold_2:34996996-34997512	0.981269	A	34996996	34997512	scaffold_2	sc2_239
g1415	scaffold_2:35005772-35007281	0.883475	A	35005772	35007281	scaffold_2	sc2_239
g1416	scaffold_2:35007990-35009824	1.12649	A	35007990	35009824	scaffold_2	sc2_239
g1417	scaffold_2:35010614-35011495	1.37425	A	35010614	35011495	scaffold_2	sc2_239
g1418	scaffold_2:35012349-35013227	1.29689	A	35012349	35013227	scaffold_2	sc2_239
g1419	scaffold_2:35013432-35014186	1.03238	A	35013432	35014186	scaffold_2	sc2_239
g1420	scaffold_2:35016290-35018370	0.956053	A	35016290	35018370	scaffold_2	sc2_239
g1421	scaffold_2:35019209-35020281	1.42351	A	35019209	35020281	scaffold_2	sc2_239
g1423	scaffold_2:35024612-35027049	0.793559	A	35024612	35027049	scaffold_2	sc2_239
g1424	scaffold_2:35030911-35042152	1.1422	A	35030911	35042152	scaffold_2	sc2_239
g1425	scaffold_2:35049735-35050357	0.860973	A	35049735	35050357	scaffold_2	sc2_239
g1426	scaffold_2:35070756-35072179	1.21165	A	35070756	35072179	scaffold_2	sc2_239
g1427	scaffold_2:35072228-35072578	0.998306	A	35072228	35072578	scaffold_2	sc2_239
g1428	scaffold_2:35073184-35075493	0.715966	A	35073184	35075493	scaffold_2	sc2_239
g1429	scaffold_2:35078938-35083960	1.06429	A	35078938	35083960	scaffold_2	sc2_239
g1431	scaffold_2:35118767-35122201	1.14337	A	35118767	35122201	scaffold_2	sc2_241
g1432	scaffold_2:35122249-35122598	0.841608	A	35122249	35122598	scaffold_2	sc2_241
g1433	scaffold_2:35123202-35123601	0.468729	A	35123202	35123601	scaffold_2	sc2_241
g1434	scaffold_2:35123868-35125319	0.758752	A	35123868	35125319	scaffold_2	sc2_241
g1435	scaffold_2:35128947-35130272	0.913653	A	35128947	35130272	scaffold_2	sc2_241
g1436	scaffold_2:35153165-35153471	1.04408	A	35153165	35153471	scaffold_2	sc2_241
g1437	scaffold_2:35171813-35172074	2.21848	X	35171813	35172074	scaffold_2	sc2_241
g1438	scaffold_2:35187087-35192211	0.912401	A	35187087	35192211	scaffold_2	sc2_241
g1439	scaffold_2:35206388-35229788	1.08917	A	35206388	35229788	scaffold_2	sc2_241
g1440	scaffold_2:35237984-35244697	1.12261	A	35237984	35244697	scaffold_2	sc2_241
g1441	scaffold_2:35250666-35251058	0.706208	A	35250666	35251058	scaffold_2	sc2_241
g1442	scaffold_2:35251534-35253118	0.878782	A	35251534	35253118	scaffold_2	sc2_241
g1443	scaffold_2:35253398-35254125	1.298	A	35253398	35254125	scaffold_2	sc2_241
g1444	scaffold_2:35255268-35256597	0.88357	A	35255268	35256597	scaffold_2	sc2_241
g1445	scaffold_2:35257125-35258247	1.32916	A	35257125	35258247	scaffold_2	sc2_241
g1446	scaffold_2:35258600-35259518	0.708899	A	35258600	35259518	scaffold_2	sc2_241
g1447	scaffold_2:35259607-35260097	0.673608	A	35259607	35260097	scaffold_2	sc2_241
g1448	scaffold_2:35269331-35271235	0.866023	A	35269331	35271235	scaffold_2	sc2_241
g1449	scaffold_2:35273275-35274618	0.738444	A	35273275	35274618	scaffold_2	sc2_241
g1450	scaffold_2:35279417-35281091	1.20925	A	35279417	35281091	scaffold_2	sc2_241
g1451	scaffold_2:35281974-35284258	1.05597	A	35281974	35284258	scaffold_2	sc2_241
g1452	scaffold_2:35284330-35285400	0.637455	A	35284330	35285400	scaffold_2	sc2_241
g1453	scaffold_2:35289370-35293970	0.948239	A	35289370	35293970	scaffold_2	sc2_241
g1454	scaffold_2:35317915-35319124	0.875238	A	35317915	35319124	scaffold_2	sc2_241
g1455	scaffold_2:35325733-35335668	1.11476	A	35325733	35335668	scaffold_2	sc2_241
g1456	scaffold_2:35337982-35339522	0.85827	A	35337982	35339522	scaffold_2	sc2_241
g1457	scaffold_2:35340860-35343164	0.807059	A	35340860	35343164	scaffold_2	sc2_241
g1458	scaffold_2:35343610-35344360	1.1683	A	35343610	35344360	scaffold_2	sc2_241
g1459	scaffold_2:35344383-35351479	1.18818	A	35344383	35351479	scaffold_2	sc2_241
g1462	scaffold_2:35370684-35371026	0.420582	A	35370684	35371026	scaffold_2	sc2_241
g1463	scaffold_2:35380022-35409193	1.03181	A	35380022	35409193	scaffold_2	sc2_241
g1464	scaffold_2:35414353-35414674	0.647697	A	35414353	35414674	scaffold_2	sc2_241
g1465	scaffold_2:35415368-35415815	1.24581	A	35415368	35415815	scaffold_2	sc2_241
g1466	scaffold_2:35416236-35416926	0.683985	A	35416236	35416926	scaffold_2	sc2_241
g1467	scaffold_2:35423424-35424183	1.51888	X	35423424	35424183	scaffold_2	sc2_241
g1468	scaffold_2:35425449-35426504	0.930356	A	35425449	35426504	scaffold_2	sc2_241
g1469	scaffold_2:35426551-35427074	1.25181	A	35426551	35427074	scaffold_2	sc2_241
g1470	scaffold_2:35443820-35445678	0.363107	A	35443820	35445678	scaffold_2	sc2_241
g1471	scaffold_2:35448542-35467428	1.19016	A	35448542	35467428	scaffold_2	sc2_241
g1472	scaffold_2:35468740-35472755	0.946757	A	35468740	35472755	scaffold_2	sc2_241
g1473	scaffold_2:35475409-35486017	1.216	A	35475409	35486017	scaffold_2	sc2_241
g1474	scaffold_2:35492748-35496585	1.14023	A	35492748	35496585	scaffold_2	sc2_241
g1475	scaffold_2:35500405-35502093	0.758209	A	35500405	35502093	scaffold_2	sc2_241
g1476	scaffold_2:35502165-35503363	1.07172	A	35502165	35503363	scaffold_2	sc2_241
g1477	scaffold_2:35503633-35504182	1.24608	A	35503633	35504182	scaffold_2	sc2_241
g1478	scaffold_2:35505267-35514146	0.948407	A	35505267	35514146	scaffold_2	sc2_241
g1479	scaffold_2:35520410-35554423	1.13319	A	35520410	35554423	scaffold_2	sc2_241
g1480	scaffold_2:35555072-35555598	0.822438	A	35555072	35555598	scaffold_2	sc2_241
g1481	scaffold_2:35556729-35560202	0.886898	A	35556729	35560202	scaffold_2	sc2_241
g1482	scaffold_2:35564601-35567584	0.798592	A	35564601	35567584	scaffold_2	sc2_241
g1483	scaffold_2:35567765-35577026	1.02764	A	35567765	35577026	scaffold_2	sc2_241
g1484	scaffold_2:35586443-35587603	1.23802	A	35586443	35587603	scaffold_2	sc2_241
g1485	scaffold_2:35587611-35590920	1.30642	A	35587611	35590920	scaffold_2	sc2_241
g1486	scaffold_2:35591703-35595678	0.985168	A	35591703	35595678	scaffold_2	sc2_241
g1487	scaffold_2:35596479-35600217	0.949561	A	35596479	35600217	scaffold_2	sc2_241
g1488	scaffold_2:35620006-35621777	1.24609	A	35620006	35621777	scaffold_2	sc2_241
g1489	scaffold_2:35624995-35629498	0.894342	A	35624995	35629498	scaffold_2	sc2_241
g1490	scaffold_2:35635567-35640844	1.14201	A	35635567	35640844	scaffold_2	sc2_241
g1491	scaffold_2:35647835-35651956	0.885521	A	35647835	35651956	scaffold_2	sc2_241
g1492	scaffold_2:35652223-35653719	0.831419	A	35652223	35653719	scaffold_2	sc2_241
g1493	scaffold_2:35660524-35662942	0.775312	A	35660524	35662942	scaffold_2	sc2_241
g1494	scaffold_2:35663208-35669106	1.01612	A	35663208	35669106	scaffold_2	sc2_241
g1495	scaffold_2:35671358-35671814	1.07721	A	35671358	35671814	scaffold_2	sc2_241
g1496	scaffold_2:35672175-35674494	0.919297	A	35672175	35674494	scaffold_2	sc2_241
g1497	scaffold_2:35675946-35696451	1.04696	A	35675946	35696451	scaffold_2	sc2_241
g1498	scaffold_2:35706570-35724197	1.02194	A	35706570	35724197	scaffold_2	sc2_241
g1499	scaffold_2:35727997-35728331	1.55592	X	35727997	35728331	scaffold_2	sc2_241
g1500	scaffold_2:35743953-35745666	0.815144	A	35743953	35745666	scaffold_2	sc2_241
g1501	scaffold_2:35757588-35776987	1.05466	A	35757588	35776987	scaffold_2	sc2_241
g1502	scaffold_2:35785562-35787376	1.07367	A	35785562	35787376	scaffold_2	sc2_241
g1503	scaffold_2:35790359-35791361	0.853274	A	35790359	35791361	scaffold_2	sc2_241
g1504	scaffold_2:35793260-35803789	0.978574	A	35793260	35803789	scaffold_2	sc2_241
g1505	scaffold_2:35809381-35810020	1.24416	A	35809381	35810020	scaffold_2	sc2_241
g1506	scaffold_2:35813648-35814494	1.12628	A	35813648	35814494	scaffold_2	sc2_241
g1507	scaffold_2:35821613-35832311	1.00643	A	35821613	35832311	scaffold_2	sc2_241
g1508	scaffold_2:35839223-35839580	0.717032	A	35839223	35839580	scaffold_2	sc2_241
g1509	scaffold_2:35863781-35880783	1.00735	A	35863781	35880783	scaffold_2	sc2_241
g1510	scaffold_2:35880809-35881700	0.990499	A	35880809	35881700	scaffold_2	sc2_241
g1511	scaffold_2:35884177-35887014	0.74619	A	35884177	35887014	scaffold_2	sc2_241
g1512	scaffold_2:35891491-35899357	0.945501	A	35891491	35899357	scaffold_2	sc2_241
g1513	scaffold_2:35900934-35904496	0.932107	A	35900934	35904496	scaffold_2	sc2_241
g1514	scaffold_2:36050035-36055176	0.870684	A	36050035	36055176	scaffold_2	sc2_243
g1515	scaffold_2:36062160-36067591	1.26589	A	36062160	36067591	scaffold_2	sc2_243
g1516	scaffold_2:36069308-36072531	1.18693	A	36069308	36072531	scaffold_2	sc2_243
g1517	scaffold_2:36077845-36125518	1.21351	A	36077845	36125518	scaffold_2	sc2_243
g1518	scaffold_2:36127436-36128424	1.04455	A	36127436	36128424	scaffold_2	sc2_243
g1519	scaffold_2:36143692-36162836	1.04544	A	36143692	36162836	scaffold_2	sc2_243
g1520	scaffold_2:36162983-36163772	2.15042	X	36162983	36163772	scaffold_2	sc2_243
g1521	scaffold_2:36163897-36166779	1.36061	A	36163897	36166779	scaffold_2	sc2_243
g1522	scaffold_2:36170508-36172292	1.04069	A	36170508	36172292	scaffold_2	sc2_243
g1523	scaffold_2:36173329-36175198	0.783486	A	36173329	36175198	scaffold_2	sc2_243
g1524	scaffold_2:36182531-36182845	1.9928	X	36182531	36182845	scaffold_2	sc2_243
g1525	scaffold_2:36185075-36188554	0.895738	A	36185075	36188554	scaffold_2	sc2_243
g1526	scaffold_2:36194477-36199744	0.962757	A	36194477	36199744	scaffold_2	sc2_243
g1527	scaffold_2:36203030-36204600	0.942311	A	36203030	36204600	scaffold_2	sc2_243
g1528	scaffold_2:36208215-36217466	0.904905	A	36208215	36217466	scaffold_2	sc2_243
g1529	scaffold_2:36218307-36224631	1.21901	A	36218307	36224631	scaffold_2	sc2_243
g1530	scaffold_2:36225930-36233897	1.13063	A	36225930	36233897	scaffold_2	sc2_243
g1531	scaffold_2:36266262-36303773	1.21653	A	36266262	36303773	scaffold_2	sc2_243
g1532	scaffold_2:36312771-36314625	0.677224	A	36312771	36314625	scaffold_2	sc2_243
g1533	scaffold_2:36315660-36316618	0.888085	A	36315660	36316618	scaffold_2	sc2_243
g1534	scaffold_2:36323675-36327058	1.08412	A	36323675	36327058	scaffold_2	sc2_243
g1535	scaffold_2:36328155-36329451	1.44093	A	36328155	36329451	scaffold_2	sc2_243
g1536	scaffold_2:36330280-36331580	0.764819	A	36330280	36331580	scaffold_2	sc2_243
g1537	scaffold_2:36347264-36351813	0.94038	A	36347264	36351813	scaffold_2	sc2_243
g1538	scaffold_2:36366482-36373456	1.10155	A	36366482	36373456	scaffold_2	sc2_243
g1539	scaffold_2:36376596-36382165	0.984268	A	36376596	36382165	scaffold_2	sc2_243
g1540	scaffold_2:36385458-36388777	1.20002	A	36385458	36388777	scaffold_2	sc2_243
g1541	scaffold_2:36388863-36396514	1.11157	A	36388863	36396514	scaffold_2	sc2_243
g1542	scaffold_2:36396594-36398259	0.772817	A	36396594	36398259	scaffold_2	sc2_243
g1543	scaffold_2:36402029-36402400	1.295	A	36402029	36402400	scaffold_2	sc2_243
g1544	scaffold_2:36419043-36422138	0.861124	A	36419043	36422138	scaffold_2	sc2_243
g1545	scaffold_2:36443907-36452630	1.03418	A	36443907	36452630	scaffold_2	sc2_243
g1546	scaffold_2:36472314-36516341	1.02466	A	36472314	36516341	scaffold_2	sc2_243
g1547	scaffold_2:36571903-36575757	1.29333	A	36571903	36575757	scaffold_2	sc2_243
g1548	scaffold_2:36598400-36598643	0.723645	A	36598400	36598643	scaffold_2	sc2_243
g1549	scaffold_2:36606822-36614545	0.946604	A	36606822	36614545	scaffold_2	sc2_243
g1550	scaffold_2:36638093-36654842	1.21585	A	36638093	36654842	scaffold_2	sc2_243
g1551	scaffold_2:36667091-36671757	0.946241	A	36667091	36671757	scaffold_2	sc2_243
g1552	scaffold_2:36679244-36681698	0.863068	A	36679244	36681698	scaffold_2	sc2_243
g1553	scaffold_2:36692723-36693347	1.08369	A	36692723	36693347	scaffold_2	sc2_243
g1554	scaffold_2:36718401-36718719	0.574633	A	36718401	36718719	scaffold_2	sc2_243
g1555	scaffold_2:36741711-36749661	0.904508	A	36741711	36749661	scaffold_2	sc2_243
g1556	scaffold_2:36752812-36753919	0.841914	A	36752812	36753919	scaffold_2	sc2_243
g1557	scaffold_2:36786599-36789747	0.850295	A	36786599	36789747	scaffold_2	sc2_243
g1558	scaffold_2:36797088-36801463	0.80122	A	36797088	36801463	scaffold_2	sc2_243
g1559	scaffold_2:36802003-36805721	1.03628	A	36802003	36805721	scaffold_2	sc2_243
g1560	scaffold_2:36807598-36810772	1.29425	A	36807598	36810772	scaffold_2	sc2_243
g1561	scaffold_2:36819976-36836132	0.770381	A	36819976	36836132	scaffold_2	sc2_243
g1562	scaffold_2:36840786-36843852	0.890788	A	36840786	36843852	scaffold_2	sc2_243
g1563	scaffold_2:36844763-36846725	0.818708	A	36844763	36846725	scaffold_2	sc2_243
g1564	scaffold_2:36849604-36852308	0.961102	A	36849604	36852308	scaffold_2	sc2_243
g1565	scaffold_2:36855316-36857922	0.971284	A	36855316	36857922	scaffold_2	sc2_243
g1566	scaffold_2:36878659-36879862	1.13206	A	36878659	36879862	scaffold_2	sc2_243
g1567	scaffold_2:36886021-36954298	1.09856	A	36886021	36954298	scaffold_2	sc2_243
g1568	scaffold_2:36956087-36958789	0.937808	A	36956087	36958789	scaffold_2	sc2_243
g1569	scaffold_2:36968298-36970100	1.40147	A	36968298	36970100	scaffold_2	sc2_243
g1570	scaffold_2:36970198-36977212	0.99994	A	36970198	36977212	scaffold_2	sc2_243
g1571	scaffold_2:37006045-37006345	0.514011	A	37006045	37006345	scaffold_2	sc2_243
g1572	scaffold_2:37024000-37035144	0.926639	A	37024000	37035144	scaffold_2	sc2_243
g1573	scaffold_2:37043107-37046846	1.04286	A	37043107	37046846	scaffold_2	sc2_243
g1574	scaffold_2:37050999-37055773	1.00535	A	37050999	37055773	scaffold_2	sc2_243
g1575	scaffold_2:37056127-37059403	0.935317	A	37056127	37059403	scaffold_2	sc2_243
g1576	scaffold_2:37067135-37070375	1.0383	A	37067135	37070375	scaffold_2	sc2_243
g1577	scaffold_2:37072094-37074254	1.39396	A	37072094	37074254	scaffold_2	sc2_243
g1578	scaffold_2:37080390-37081842	1.16184	A	37080390	37081842	scaffold_2	sc2_243
g1579	scaffold_2:37089716-37090289	0.862071	A	37089716	37090289	scaffold_2	sc2_243
g1580	scaffold_2:37090470-37091309	0.774537	A	37090470	37091309	scaffold_2	sc2_243
g1581	scaffold_2:37101336-37102275	1.06091	A	37101336	37102275	scaffold_2	sc2_243
g1582	scaffold_2:37135289-37136216	0.269122	A	37135289	37136216	scaffold_2	sc2_243
g1583	scaffold_2:37136293-37136683	0.984416	A	37136293	37136683	scaffold_2	sc2_243
g1584	scaffold_2:37166065-37169870	0.959812	A	37166065	37169870	scaffold_2	sc2_243
g1585	scaffold_2:37173923-37177085	0.522427	A	37173923	37177085	scaffold_2	sc2_243
g1586	scaffold_2:37189802-37194207	0.996379	A	37189802	37194207	scaffold_2	sc2_243
g1587	scaffold_2:37199228-37199864	0.672768	A	37199228	37199864	scaffold_2	sc2_243
g1588	scaffold_2:37199868-37207046	0.912908	A	37199868	37207046	scaffold_2	sc2_243
g1589	scaffold_2:37211367-37215251	1.26158	A	37211367	37215251	scaffold_2	sc2_243
g1590	scaffold_2:37229478-37230078	0.587673	A	37229478	37230078	scaffold_2	sc2_243
g1591	scaffold_2:37242175-37247195	1.00871	A	37242175	37247195	scaffold_2	sc2_243
g1592	scaffold_2:37259555-37262819	0.932333	A	37259555	37262819	scaffold_2	sc2_243
g1593	scaffold_2:37265614-37265949	1.14848	A	37265614	37265949	scaffold_2	sc2_243
g1594	scaffold_2:37267047-37268338	1.13649	A	37267047	37268338	scaffold_2	sc2_243
g1595	scaffold_2:37268505-37271166	0.728399	A	37268505	37271166	scaffold_2	sc2_243
g1596	scaffold_2:37327287-37336169	1.3415	A	37327287	37336169	scaffold_2	sc2_243
g1597	scaffold_2:37340642-37341559	0.889154	A	37340642	37341559	scaffold_2	sc2_243
g1598	scaffold_2:37346612-37353079	0.80041	A	37346612	37353079	scaffold_2	sc2_243
g1599	scaffold_2:37425000-37430914	1.13693	A	37425000	37430914	scaffold_2	sc2_243
g1600	scaffold_2:37430984-37433698	1.03125	A	37430984	37433698	scaffold_2	sc2_243
g1601	scaffold_2:37433996-37434681	0.972077	A	37433996	37434681	scaffold_2	sc2_243
g1602	scaffold_2:37439677-37440438	0.871215	A	37439677	37440438	scaffold_2	sc2_243
g1603	scaffold_2:37463535-37466583	0.585307	A	37463535	37466583	scaffold_2	sc2_243
g1604	scaffold_2:37512638-37522353	0.878782	A	37512638	37522353	scaffold_2	sc2_243
g1605	scaffold_2:37523932-37525552	1.59023	X	37523932	37525552	scaffold_2	sc2_243
g1606	scaffold_2:37534710-37564460	0.954947	A	37534710	37564460	scaffold_2	sc2_243
g1607	scaffold_2:37572014-37573848	1.08033	A	37572014	37573848	scaffold_2	sc2_243
g1608	scaffold_2:37596590-37611918	1.03113	A	37596590	37611918	scaffold_2	sc2_243
g1609	scaffold_2:37615636-37640984	1.09699	A	37615636	37640984	scaffold_2	sc2_243
g1610	scaffold_2:37665992-37691921	1.10448	A	37665992	37691921	scaffold_2	sc2_243
g1611	scaffold_2:37699195-37705395	1.02283	A	37699195	37705395	scaffold_2	sc2_243
g1612	scaffold_2:37710257-37710803	0	Y	37710257	37710803	scaffold_2	sc2_243
g1613	scaffold_2:37710858-37711191	4.71811	huh	37710858	37711191	scaffold_2	sc2_243
g1614	scaffold_2:37711976-37712568	0.523488	A	37711976	37712568	scaffold_2	sc2_243
g1615	scaffold_2:37713800-37718166	1.17651	A	37713800	37718166	scaffold_2	sc2_243
g1616	scaffold_2:37721434-37739457	0.911119	A	37721434	37739457	scaffold_2	sc2_243
g1617	scaffold_2:37748941-37750820	1.19343	A	37748941	37750820	scaffold_2	sc2_243
g1618	scaffold_2:37753476-37782352	1.05549	A	37753476	37782352	scaffold_2	sc2_243
g1619	scaffold_2:37787340-37788658	0.780258	A	37787340	37788658	scaffold_2	sc2_243
g1620	scaffold_2:37793352-37800303	1.13777	A	37793352	37800303	scaffold_2	sc2_243
g1621	scaffold_2:37801284-37816945	1.12732	A	37801284	37816945	scaffold_2	sc2_243
g1622	scaffold_2:37817972-37819025	0.99824	A	37817972	37819025	scaffold_2	sc2_243
g1623	scaffold_2:37834135-37837188	1.0612	A	37834135	37837188	scaffold_2	sc2_243
g1624	scaffold_2:37837211-37856536	1.13564	A	37837211	37856536	scaffold_2	sc2_243
g1626	scaffold_2:37868784-37869405	0.490058	A	37868784	37869405	scaffold_2	sc2_243
g1627	scaffold_2:37879716-37924018	0.986965	A	37879716	37924018	scaffold_2	sc2_243
g1628	scaffold_2:37946036-37946679	0.713475	A	37946036	37946679	scaffold_2	sc2_243
g1629	scaffold_2:37946721-37947034	1.42248	A	37946721	37947034	scaffold_2	sc2_243
g1630	scaffold_2:37948656-37950957	0.913574	A	37948656	37950957	scaffold_2	sc2_243
g1631	scaffold_2:37951016-37981040	1.14893	A	37951016	37981040	scaffold_2	sc2_243
g1632	scaffold_2:37982857-37992379	0.974905	A	37982857	37992379	scaffold_2	sc2_243
g1633	scaffold_2:37997556-38023535	1.05171	A	37997556	38023535	scaffold_2	sc2_243
g1634	scaffold_2:38023600-38028286	0.975035	A	38023600	38028286	scaffold_2	sc2_243
g1635	scaffold_2:38044611-38059930	0.850623	A	38044611	38059930	scaffold_2	sc2_243
g1636	scaffold_2:38083779-38084977	0.788401	A	38083779	38084977	scaffold_2	sc2_243
g1637	scaffold_2:38088642-38105497	1.092	A	38088642	38105497	scaffold_2	sc2_243
g1638	scaffold_2:38112413-38115630	1.00618	A	38112413	38115630	scaffold_2	sc2_243
g1639	scaffold_2:38121248-38121751	1.23615	A	38121248	38121751	scaffold_2	sc2_243
g1640	scaffold_2:38127364-38129609	0.468656	A	38127364	38129609	scaffold_2	sc2_243
g1641	scaffold_2:38176509-38212966	1.19544	A	38176509	38212966	scaffold_2	sc2_243
g1642	scaffold_2:38218374-38220194	1.1233	A	38218374	38220194	scaffold_2	sc2_243
g1643	scaffold_2:38220551-38263223	1.00507	A	38220551	38263223	scaffold_2	sc2_243
g1644	scaffold_2:38297748-38354923	1.09336	A	38297748	38354923	scaffold_2	sc2_243
g1645	scaffold_2:38396769-38405774	0.975947	A	38396769	38405774	scaffold_2	sc2_243
g1646	scaffold_2:38405991-38421663	1.02464	A	38405991	38421663	scaffold_2	sc2_243
g1647	scaffold_2:38428004-38429898	1.87529	X	38428004	38429898	scaffold_2	sc2_243
g1648	scaffold_2:38449164-38449896	1.33	A	38449164	38449896	scaffold_2	sc2_243
g1649	scaffold_2:38450648-38452103	1.4953	A	38450648	38452103	scaffold_2	sc2_243
g1650	scaffold_2:38456086-38468565	1.18383	A	38456086	38468565	scaffold_2	sc2_243
g1651	scaffold_2:38468704-38471114	0.970558	A	38468704	38471114	scaffold_2	sc2_243
g1652	scaffold_2:38486934-38499443	0.904054	A	38486934	38499443	scaffold_2	sc2_243
g1653	scaffold_2:38510125-38562641	1.04823	A	38510125	38562641	scaffold_2	sc2_243
g1654	scaffold_2:38611706-38612342	1.34309	A	38611706	38612342	scaffold_2	sc2_243
g1655	scaffold_2:38640644-38654269	1.0827	A	38640644	38654269	scaffold_2	sc2_243
g1656	scaffold_2:38686794-38707377	1.03781	A	38686794	38707377	scaffold_2	sc2_243
g1657	scaffold_2:38771744-38775686	0.900754	A	38771744	38775686	scaffold_2	sc2_243
g1658	scaffold_2:38791080-38835754	1.04432	A	38791080	38835754	scaffold_2	sc2_243
g1659	scaffold_2:38839106-38848042	1.03423	A	38839106	38848042	scaffold_2	sc2_243
g1660	scaffold_2:38865527-38872333	0.981897	A	38865527	38872333	scaffold_2	sc2_243
g1661	scaffold_2:38893804-38894598	0.587319	A	38893804	38894598	scaffold_2	sc2_243
g1662	scaffold_2:38928879-38932345	1.0157	A	38928879	38932345	scaffold_2	sc2_243
g1663	scaffold_2:38950355-38952739	0.950501	A	38950355	38952739	scaffold_2	sc2_243
g1664	scaffold_2:38958687-38991797	0.972044	A	38958687	38991797	scaffold_2	sc2_243
g1665	scaffold_2:39002267-39002918	0.702624	A	39002267	39002918	scaffold_2	sc2_243
g1666	scaffold_2:39002979-39005103	1.03964	A	39002979	39005103	scaffold_2	sc2_243
g1667	scaffold_2:39047414-39081780	1.03019	A	39047414	39081780	scaffold_2	sc2_243
g1668	scaffold_2:39086879-39088636	0.811856	A	39086879	39088636	scaffold_2	sc2_243
g1669	scaffold_2:39088783-39102667	1.19733	A	39088783	39102667	scaffold_2	sc2_243
g1670	scaffold_2:39143859-39180131	1.11938	A	39143859	39180131	scaffold_2	sc2_243
g1671	scaffold_2:39180169-39311228	1.11021	A	39180169	39311228	scaffold_2	sc2_243
g1672	scaffold_2:39346792-39348101	0.883923	A	39346792	39348101	scaffold_2	sc2_243
g1673	scaffold_2:39547319-39548347	0.895846	A	39547319	39548347	scaffold_2	sc2_243
g1674	scaffold_2:39548415-39548625	0.841608	A	39548415	39548625	scaffold_2	sc2_243
g1675	scaffold_2:39549111-39550387	1.00603	A	39549111	39550387	scaffold_2	sc2_243
g1676	scaffold_2:39550395-39551616	0.868162	A	39550395	39551616	scaffold_2	sc2_243
g1677	scaffold_2:39552391-39552673	1.00249	A	39552391	39552673	scaffold_2	sc2_243
g1678	scaffold_2:39553313-39553843	0.810141	A	39553313	39553843	scaffold_2	sc2_243
g1679	scaffold_2:39554350-39554880	0.650587	A	39554350	39554880	scaffold_2	sc2_243
g1680	scaffold_2:39555634-39556483	1.11604	A	39555634	39556483	scaffold_2	sc2_243
g1681	scaffold_2:39556936-39557398	0.871095	A	39556936	39557398	scaffold_2	sc2_243
g1682	scaffold_2:39894364-39894967	1.07801	A	39894364	39894967	scaffold_2	sc2_243
g1683	scaffold_2:39905340-39905943	1.07801	A	39905340	39905943	scaffold_2	sc2_243
g1684	scaffold_2:39935964-39936567	1.35084	A	39935964	39936567	scaffold_2	sc2_243
g1685	scaffold_2:39974656-39974905	2.13453	X	39974656	39974905	scaffold_2	sc2_243
g1686	scaffold_2:40255370-40269035	1.2264	A	40255370	40269035	scaffold_2	sc2_243
g1687	scaffold_2:40273838-40274564	0.844303	A	40273838	40274564	scaffold_2	sc2_243
g1688	scaffold_2:40303020-40303251	0.393164	A	40303020	40303251	scaffold_2	sc2_243
g1689	scaffold_2:40336029-40419884	0.916606	A	40336029	40419884	scaffold_2	sc2_243
g1690	scaffold_2:40462241-40508685	1.00463	A	40462241	40508685	scaffold_2	sc2_243
g1691	scaffold_2:40513405-40536978	0.981439	A	40513405	40536978	scaffold_2	sc2_243
g1692	scaffold_2:40536984-40537493	0.872043	A	40536984	40537493	scaffold_2	sc2_243
g1693	scaffold_2:40538847-40542720	1.35686	A	40538847	40542720	scaffold_2	sc2_243
g1694	scaffold_2:40543949-40544420	0.872184	A	40543949	40544420	scaffold_2	sc2_243
g1695	scaffold_2:40545049-40545590	0.689417	A	40545049	40545590	scaffold_2	sc2_243
g1696	scaffold_2:40547379-40558269	0.878529	A	40547379	40558269	scaffold_2	sc2_243
g1697	scaffold_2:40602578-40607726	0.902893	A	40602578	40607726	scaffold_2	sc2_243
g1698	scaffold_2:40612577-40614718	1.82048	X	40612577	40614718	scaffold_2	sc2_243
g1699	scaffold_2:40616787-40619132	0.909094	A	40616787	40619132	scaffold_2	sc2_243
g1700	scaffold_2:40619199-40621080	1.33966	A	40619199	40621080	scaffold_2	sc2_243
g1701	scaffold_2:40624521-40705257	0.888293	A	40624521	40705257	scaffold_2	sc2_243
g1702	scaffold_2:40767499-40767850	0.70341	A	40767499	40767850	scaffold_2	sc2_243
g1703	scaffold_2:40817906-40818752	0.437346	A	40817906	40818752	scaffold_2	sc2_243
g1704	scaffold_2:40862400-40969263	0.820629	A	40862400	40969263	scaffold_2	sc2_243
g1705	scaffold_2:40972195-40982529	1.01934	A	40972195	40982529	scaffold_2	sc2_243
g1706	scaffold_2:40994330-40998002	0.972701	A	40994330	40998002	scaffold_2	sc2_243
g1707	scaffold_2:41024689-41027452	1.0371	A	41024689	41027452	scaffold_2	sc2_243
g1708	scaffold_2:41028305-41030684	1.04657	A	41028305	41030684	scaffold_2	sc2_243
g1709	scaffold_2:41034052-41040970	0.823066	A	41034052	41040970	scaffold_2	sc2_243
g1710	scaffold_2:41064400-41080619	0.958961	A	41064400	41080619	scaffold_2	sc2_243
g1711	scaffold_2:41083781-41084397	0.908826	A	41083781	41084397	scaffold_2	sc2_243
g1712	scaffold_2:41084645-41085298	2.14709	X	41084645	41085298	scaffold_2	sc2_243
g1713	scaffold_2:41086041-41086563	0.906863	A	41086041	41086563	scaffold_2	sc2_243
g1714	scaffold_2:41087332-41089441	1.223	A	41087332	41089441	scaffold_2	sc2_243
g1715	scaffold_2:41108767-41110222	0.532235	A	41108767	41110222	scaffold_2	sc2_243
g1716	scaffold_2:41153747-41160454	1.0328	A	41153747	41160454	scaffold_2	sc2_243
g1717	scaffold_2:41171927-41172208	1.18409	A	41171927	41172208	scaffold_2	sc2_243
g1718	scaffold_2:41235255-41430457	0.921693	A	41235255	41430457	scaffold_2	sc2_243
g1719	scaffold_2:41495120-41495601	0.890856	A	41495120	41495601	scaffold_2	sc2_243
g1720	scaffold_2:41497478-41497808	0.572287	A	41497478	41497808	scaffold_2	sc2_245
g1721	scaffold_2:41569804-41605599	1.58727	X	41569804	41605599	scaffold_2	sc2_245
g1722	scaffold_2:41644772-41715568	0.922119	A	41644772	41715568	scaffold_2	sc2_245
g1723	scaffold_2:41667677-41668013	0.338832	A	41667677	41668013	scaffold_2	sc2_245
g1725	scaffold_2:41798598-41799957	1.30875	A	41798598	41799957	scaffold_2	sc2_247
g1726	scaffold_2:41808317-41844063	1.03835	A	41808317	41844063	scaffold_2	sc2_247
g1727	scaffold_2:41852683-41853040	0.168346	Y	41852683	41853040	scaffold_2	sc2_247
g1728	scaffold_2:41892076-41987303	0.929385	A	41892076	41987303	scaffold_2	sc2_247
g1729	scaffold_2:42064596-42067220	0.878399	A	42064596	42067220	scaffold_2	sc2_247
g1730	scaffold_2:42068712-42075974	0.897416	A	42068712	42075974	scaffold_2	sc2_247
g1731	scaffold_2:42077443-42081097	1.10251	A	42077443	42081097	scaffold_2	sc2_247
g1732	scaffold_2:42104083-42136271	1.13849	A	42104083	42136271	scaffold_2	sc2_247
g1733	scaffold_2:42141067-42142386	1.02673	A	42141067	42142386	scaffold_2	sc2_247
g1734	scaffold_2:42142998-42146063	0.929144	A	42142998	42146063	scaffold_2	sc2_247
g1735	scaffold_2:42146635-42148129	1.16202	A	42146635	42148129	scaffold_2	sc2_247
g1736	scaffold_2:42149826-42151237	0.754446	A	42149826	42151237	scaffold_2	sc2_247
g1737	scaffold_2:42151556-42152660	1.14692	A	42151556	42152660	scaffold_2	sc2_247
g1738	scaffold_2:42153143-42153738	0.63956	A	42153143	42153738	scaffold_2	sc2_247
g1739	scaffold_2:42472475-42480445	1.43803	A	42472475	42480445	scaffold_2	sc2_247
g1740	scaffold_2:42480485-42480869	0.472398	A	42480485	42480869	scaffold_2	sc2_247
g1741	scaffold_2:42513198-42513505	1.25767	A	42513198	42513505	scaffold_2	sc2_247
g1742	scaffold_2:42641995-42688189	0.876349	A	42641995	42688189	scaffold_2	sc2_247
g1743	scaffold_2:42857802-42858157	0.751266	A	42857802	42858157	scaffold_2	sc2_249
g1744	scaffold_2:42864412-42864733	2.2898	X	42864412	42864733	scaffold_2	sc2_249
g1745	scaffold_2:42869574-42873032	0.918383	A	42869574	42873032	scaffold_2	sc2_249
g1746	scaffold_2:42888680-42888971	1.37458	A	42888680	42888971	scaffold_2	sc2_249
g1747	scaffold_2:43070794-43071007	7.89521	huh	43070794	43071007	scaffold_2	sc2_251
g1748	scaffold_2:43112828-43121479	0.902254	A	43112828	43121479	scaffold_2	sc2_251
g1749	scaffold_2:43251123-43251540	0.57529	A	43251123	43251540	scaffold_2	sc2_251
g1750	scaffold_2:43302014-43305537	1.10599	A	43302014	43305537	scaffold_2	sc2_251
g1751	scaffold_2:43317530-43362797	0.890061	A	43317530	43362797	scaffold_2	sc2_251
g1752	scaffold_2:43377041-43377893	0.663869	A	43377041	43377893	scaffold_2	sc2_251
g1753	scaffold_2:43383361-43384201	0.604123	A	43383361	43384201	scaffold_2	sc2_251
g1754	scaffold_2:43390219-43390894	1.96802	X	43390219	43390894	scaffold_2	sc2_251
g1755	scaffold_2:43434676-43436823	0.816231	A	43434676	43436823	scaffold_2	sc2_251
g1756	scaffold_2:43441525-43445374	1.07363	A	43441525	43445374	scaffold_2	sc2_251
g1757	scaffold_2:43452947-43456729	1.2388	A	43452947	43456729	scaffold_2	sc2_251
g1758	scaffold_2:43569161-43569440	0	Y	43569161	43569440	scaffold_2	sc2_257
g1759	scaffold_2:43596009-43596318	0.283912	A	43596009	43596318	scaffold_2	sc2_257
g1760	scaffold_2:43658673-43663011	0.757316	A	43658673	43663011	scaffold_2	sc2_257
g1761	scaffold_2:43715947-43745083	1.05935	A	43715947	43745083	scaffold_2	sc2_257
g1762	scaffold_2:43772827-43777255	0.90721	A	43772827	43777255	scaffold_2	sc2_257
g1763	scaffold_2:43777276-43777603	1.3942	A	43777276	43777603	scaffold_2	sc2_257
g1764	scaffold_2:43780027-43785434	1.13308	A	43780027	43785434	scaffold_2	sc2_257
g1765	scaffold_2:43786183-43786970	3.5965	huh	43786183	43786970	scaffold_2	sc2_257
g1766	scaffold_2:43790724-43794305	1.16577	A	43790724	43794305	scaffold_2	sc2_257
g1767	scaffold_2:43797954-43806342	0.777269	A	43797954	43806342	scaffold_2	sc2_257
g1768	scaffold_2:43809731-43821828	1.14203	A	43809731	43821828	scaffold_2	sc2_257
g1769	scaffold_2:43827111-43831112	1.95234	X	43827111	43831112	scaffold_2	sc2_257
g1770	scaffold_2:43844079-43858253	1.22428	A	43844079	43858253	scaffold_2	sc2_257
g1771	scaffold_2:43860999-43862998	1.02697	A	43860999	43862998	scaffold_2	sc2_257
g1772	scaffold_2:43863271-43864869	0.669099	A	43863271	43864869	scaffold_2	sc2_257
g1773	scaffold_2:43865381-43866450	0.405635	A	43865381	43866450	scaffold_2	sc2_257
g1774	scaffold_2:43866650-43867369	0.173759	Y	43866650	43867369	scaffold_2	sc2_257
g1775	scaffold_2:43867458-43868070	0.728852	A	43867458	43868070	scaffold_2	sc2_257
g1776	scaffold_2:43868767-43869174	1.50593	X	43868767	43869174	scaffold_2	sc2_257
g1777	scaffold_2:43870711-43873646	1.10296	A	43870711	43873646	scaffold_2	sc2_257
g1778	scaffold_2:43882221-43882890	0.861604	A	43882221	43882890	scaffold_2	sc2_257
g1779	scaffold_2:43883967-43884297	1.25759	A	43883967	43884297	scaffold_2	sc2_257
g1780	scaffold_2:43885223-43885793	0.634703	A	43885223	43885793	scaffold_2	sc2_257
g1781	scaffold_2:43904821-43906907	1.61971	X	43904821	43906907	scaffold_2	sc2_257
g1782	scaffold_2:43907931-43908576	1.18965	A	43907931	43908576	scaffold_2	sc2_257
g1783	scaffold_2:43909448-43909882	2.00774	X	43909448	43909882	scaffold_2	sc2_257
g1784	scaffold_2:43911037-43915707	2.12056	X	43911037	43915707	scaffold_2	sc2_257
g1785	scaffold_2:43915744-43917176	5.58906	huh	43915744	43917176	scaffold_2	sc2_257
g1786	scaffold_2:43937742-43943751	0.919747	A	43937742	43943751	scaffold_2	sc2_257
g1787	scaffold_2:44051369-44051715	0.270139	A	44051369	44051715	scaffold_2	sc2_259
g1788	scaffold_2:44062880-44063201	0.568542	A	44062880	44063201	scaffold_2	sc2_259
g1789	scaffold_2:44114617-44119197	0.985515	A	44114617	44119197	scaffold_2	sc2_259
g1790	scaffold_2:44323123-44328813	1.09099	A	44323123	44328813	scaffold_2	sc2_261
g1791	scaffold_2:44329937-44330939	0.805762	A	44329937	44330939	scaffold_2	sc2_261
g1792	scaffold_2:44334251-44338199	0.963398	A	44334251	44338199	scaffold_2	sc2_261
g1793	scaffold_2:44350774-44354131	0.980852	A	44350774	44354131	scaffold_2	sc2_261
g1794	scaffold_2:44398234-44407471	1.21021	A	44398234	44407471	scaffold_2	sc2_261
g1795	scaffold_2:44409523-44410721	0.854273	A	44409523	44410721	scaffold_2	sc2_261
g1796	scaffold_2:44421378-44421618	3.35221	huh	44421378	44421618	scaffold_2	sc2_261
g1797	scaffold_2:44426768-44427041	3.35221	huh	44426768	44427041	scaffold_2	sc2_261
g1798	scaffold_2:44440664-44449124	1.00027	A	44440664	44449124	scaffold_2	sc2_261
g1799	scaffold_2:44449132-44451056	1.14925	A	44449132	44451056	scaffold_2	sc2_261
g1800	scaffold_2:44451353-44452582	0.759539	A	44451353	44452582	scaffold_2	sc2_261
g1801	scaffold_2:44453104-44462198	1.21255	A	44453104	44462198	scaffold_2	sc2_261
g1802	scaffold_2:44484062-44504025	1.195	A	44484062	44504025	scaffold_2	sc2_261
g1803	scaffold_2:44510493-44514145	1.1307	A	44510493	44514145	scaffold_2	sc2_261
g1804	scaffold_2:44514755-44515748	22.1699	huh	44514755	44515748	scaffold_2	sc2_261
g1805	scaffold_2:44517103-44517631	1.62516	X	44517103	44517631	scaffold_2	sc2_261
g1806	scaffold_2:44526160-44528377	0.69484	A	44526160	44528377	scaffold_2	sc2_261
g1807	scaffold_2:44536686-44536971	0.128975	Y	44536686	44536971	scaffold_2	sc2_261
g1808	scaffold_2:44571271-44571502	0.4046	A	44571271	44571502	scaffold_2	sc2_261
g1809	scaffold_2:44628564-44631495	2.89142	X	44628564	44631495	scaffold_2	sc2_261
g1810	scaffold_2:44651177-44652357	1.42694	A	44651177	44652357	scaffold_2	sc2_261
g1811	scaffold_2:44656401-44656644	22.1699	huh	44656401	44656644	scaffold_2	sc2_261
g1812	scaffold_2:44664004-44664479	12.7611	huh	44664004	44664479	scaffold_2	sc2_261
g1813	scaffold_2:44679214-44679499	0.351897	A	44679214	44679499	scaffold_2	sc2_261
g1815	scaffold_2:44961233-44961822	0.257743	A	44961233	44961822	scaffold_2	sc2_265
g1816	scaffold_2:44991026-44991401	0.465453	A	44991026	44991401	scaffold_2	sc2_265
g1817	scaffold_2:45043741-45061217	0.908696	A	45043741	45061217	scaffold_2	sc2_265
g1818	scaffold_2:45088543-45089655	0.915807	A	45088543	45089655	scaffold_2	sc2_265
g1819	scaffold_2:45126611-45129038	1.19574	A	45126611	45129038	scaffold_2	sc2_265
g1820	scaffold_2:45136055-45154698	0.916498	A	45136055	45154698	scaffold_2	sc2_265
g1821	scaffold_2:45167667-45167975	1.17686	A	45167667	45167975	scaffold_2	sc2_265
g1822	scaffold_2:45230015-45231654	1.00051	A	45230015	45231654	scaffold_2	sc2_265
g1823	scaffold_2:45231743-45234239	1.14029	A	45231743	45234239	scaffold_2	sc2_265
g1824	scaffold_2:45234836-45235724	0.802923	A	45234836	45235724	scaffold_2	sc2_265
g1825	scaffold_2:45236120-45236960	0.919866	A	45236120	45236960	scaffold_2	sc2_265
g1826	scaffold_2:45238362-45240872	1.19212	A	45238362	45240872	scaffold_2	sc2_265
g1827	scaffold_2:45242388-45243817	0.990573	A	45242388	45243817	scaffold_2	sc2_265
g1828	scaffold_2:45272195-45278386	0.929608	A	45272195	45278386	scaffold_2	sc2_265
g1829	scaffold_2:45293846-45302902	1.0922	A	45293846	45302902	scaffold_2	sc2_265
g1830	scaffold_2:45331524-45334296	0.989978	A	45331524	45334296	scaffold_2	sc2_265
g1831	scaffold_2:45381256-45381677	0	Y	45381256	45381677	scaffold_2	sc2_265
g1832	scaffold_2:45381886-45383696	0.740818	A	45381886	45383696	scaffold_2	sc2_265
g1833	scaffold_2:45386166-45386653	2.38639	X	45386166	45386653	scaffold_2	sc2_265
g1834	scaffold_2:45387534-45388771	1.41156	A	45387534	45388771	scaffold_2	sc2_265
g1835	scaffold_2:45391585-45393674	1.05858	A	45391585	45393674	scaffold_2	sc2_265
g1836	scaffold_2:45394817-45395720	1.18239	A	45394817	45395720	scaffold_2	sc2_265
g1837	scaffold_2:45400266-45404414	1.1989	A	45400266	45404414	scaffold_2	sc2_265
g1838	scaffold_2:45407945-45409488	1.09406	A	45407945	45409488	scaffold_2	sc2_265
g1839	scaffold_2:45409517-45411027	1.23559	A	45409517	45411027	scaffold_2	sc2_265
g1840	scaffold_2:45411059-45411603	0.4046	A	45411059	45411603	scaffold_2	sc2_265
g1841	scaffold_2:45421114-45444127	1.01603	A	45421114	45444127	scaffold_2	sc2_265
g1843	scaffold_2:45573191-45573575	0.801999	A	45573191	45573575	scaffold_2	sc2_267
g1844	scaffold_2:45624343-45624877	0.94351	A	45624343	45624877	scaffold_2	sc2_267
g1845	scaffold_2:45677460-45677945	0.84917	A	45677460	45677945	scaffold_2	sc2_267
g1847	scaffold_2:45954113-46071116	0.901126	A	45954113	46071116	scaffold_2	sc2_267
g1849	scaffold_2:46155792-46156095	0.204375	A	46155792	46156095	scaffold_2	sc2_269
g1850	scaffold_2:46269413-46272080	1.29689	A	46269413	46272080	scaffold_2	sc2_269
g1851	scaffold_2:46293155-46341551	1.16412	A	46293155	46341551	scaffold_2	sc2_269
g1852	scaffold_2:46439318-46441831	1.02534	A	46439318	46441831	scaffold_2	sc2_269
g1853	scaffold_2:46535375-46539624	0.442255	A	46535375	46539624	scaffold_2	sc2_269
g1854	scaffold_2:46593081-46593564	1.49474	A	46593081	46593564	scaffold_2	sc2_269
g1855	scaffold_2:46593598-46594111	1.11018	A	46593598	46594111	scaffold_2	sc2_269
g1856	scaffold_2:46769703-46769973	0.270139	A	46769703	46769973	scaffold_2	sc2_271
g1857	scaffold_2:46873052-46873367	1.21488	A	46873052	46873367	scaffold_2	sc2_271
g1858	scaffold_2:46950126-46950512	1.07385	A	46950126	46950512	scaffold_2	sc2_271
g1859	scaffold_2:47093356-47093655	0.923487	A	47093356	47093655	scaffold_2	sc2_271
g1860	scaffold_2:47127967-47157740	0.94583	A	47127967	47157740	scaffold_2	sc2_271
g1861	scaffold_2:47160214-47160694	2.20261	X	47160214	47160694	scaffold_2	sc2_271
g1862	scaffold_2:47165411-47223925	0.862229	A	47165411	47223925	scaffold_2	sc2_271
g1863	scaffold_2:47377161-47377662	0.483131	A	47377161	47377662	scaffold_2	sc2_271
g1864	scaffold_2:47440241-47440872	1.27181	A	47440241	47440872	scaffold_2	sc2_271
g1865	scaffold_2:47475773-47482645	0.723589	A	47475773	47482645	scaffold_2	sc2_271
g1866	scaffold_2:47483239-47483650	0.919529	A	47483239	47483650	scaffold_2	sc2_271
g1867	scaffold_2:47493755-47494910	0.41352	A	47493755	47494910	scaffold_2	sc2_271
g1868	scaffold_2:47494947-47495813	0.694919	A	47494947	47495813	scaffold_2	sc2_271
g1869	scaffold_2:47495839-47496133	2.72745	X	47495839	47496133	scaffold_2	sc2_271
g1870	scaffold_2:47496144-47496575	0.890815	A	47496144	47496575	scaffold_2	sc2_271
g1871	scaffold_2:47538096-47540569	0.916115	A	47538096	47540569	scaffold_2	sc2_271
g1872	scaffold_2:47540661-47541119	0.706208	A	47540661	47541119	scaffold_2	sc2_271
g1873	scaffold_2:47541294-47543869	1.39214	A	47541294	47543869	scaffold_2	sc2_271
g1874	scaffold_2:47543926-47544241	1.10938	A	47543926	47544241	scaffold_2	sc2_271
g1875	scaffold_2:47544345-47545136	0.780391	A	47544345	47545136	scaffold_2	sc2_271
g1876	scaffold_2:47563912-47564381	0.839409	A	47563912	47564381	scaffold_2	sc2_271
g1877	scaffold_2:47564466-47566250	1.15598	A	47564466	47566250	scaffold_2	sc2_271
g1878	scaffold_2:47566285-47593431	0.857878	A	47566285	47593431	scaffold_2	sc2_271
g1879	scaffold_2:47599485-47619729	1.19114	A	47599485	47619729	scaffold_2	sc2_271
g1880	scaffold_2:47635784-47648259	1.18969	A	47635784	47648259	scaffold_2	sc2_271
g1881	scaffold_2:47650754-47654673	0.903412	A	47650754	47654673	scaffold_2	sc2_271
g1882	scaffold_2:47670678-47677117	0.91825	A	47670678	47677117	scaffold_2	sc2_271
g1884	scaffold_2:47778282-47778537	0	Y	47778282	47778537	scaffold_2	sc2_271
g1885	scaffold_2:47803477-47810221	0.694804	A	47803477	47810221	scaffold_2	sc2_271
g1886	scaffold_2:47812118-47812334	0.0807236	Y	47812118	47812334	scaffold_2	sc2_271
g1887	scaffold_2:47846588-47846876	0	Y	47846588	47846876	scaffold_2	sc2_273
g1888	scaffold_2:47979664-48001905	1.02528	A	47979664	48001905	scaffold_2	sc2_275
g1889	scaffold_2:48004689-48005275	55.1008	huh	48004689	48005275	scaffold_2	sc2_275
g1890	scaffold_2:48005462-48005708	19.8177	huh	48005462	48005708	scaffold_2	sc2_275
g1891	scaffold_2:48140011-48142739	1.09876	A	48140011	48142739	scaffold_2	sc2_275
g1892	scaffold_2:48152968-48153795	1.35218	A	48152968	48153795	scaffold_2	sc2_275
g1893	scaffold_2:48155861-48156699	2.69314	X	48155861	48156699	scaffold_2	sc2_275
g1894	scaffold_2:48200246-48203663	1.03993	A	48200246	48203663	scaffold_2	sc2_275
g1895	scaffold_2:48206319-48207149	7.87001	huh	48206319	48207149	scaffold_2	sc2_275
g1896	scaffold_2:48305110-48339081	1.29397	A	48305110	48339081	scaffold_2	sc2_275
g1897	scaffold_2:48349811-48372446	1.27366	A	48349811	48372446	scaffold_2	sc2_275
g1898	scaffold_2:48372858-48381392	1.58363	X	48372858	48381392	scaffold_2	sc2_275
g1899	scaffold_2:48382722-48386069	1.18164	A	48382722	48386069	scaffold_2	sc2_275
g1900	scaffold_2:48386224-48389783	0.847425	A	48386224	48389783	scaffold_2	sc2_275
g1901	scaffold_2:48397281-48402031	1.17866	A	48397281	48402031	scaffold_2	sc2_275
g1902	scaffold_2:48402475-48404243	0.796466	A	48402475	48404243	scaffold_2	sc2_275
g1903	scaffold_2:48405305-48406037	0.794906	A	48405305	48406037	scaffold_2	sc2_275
g1904	scaffold_2:48406338-48408071	1.28811	A	48406338	48408071	scaffold_2	sc2_275
g1905	scaffold_2:48409451-48414323	0.963939	A	48409451	48414323	scaffold_2	sc2_275
g1906	scaffold_2:48420240-48422363	0.996682	A	48420240	48422363	scaffold_2	sc2_275
g1907	scaffold_2:48437327-48462004	0.836985	A	48437327	48462004	scaffold_2	sc2_275
g1908	scaffold_2:48462283-48464113	1.35872	A	48462283	48464113	scaffold_2	sc2_275
g1909	scaffold_2:48476880-48477798	0.843764	A	48476880	48477798	scaffold_2	sc2_275
g1910	scaffold_2:48481304-48489051	0.752564	A	48481304	48489051	scaffold_2	sc2_275
g1911	scaffold_2:48536379-48536718	0.995111	A	48536379	48536718	scaffold_2	sc2_275
g1912	scaffold_2:48540885-48544450	1.0234	A	48540885	48544450	scaffold_2	sc2_275
g1913	scaffold_2:48670958-48676057	0.851217	A	48670958	48676057	scaffold_2	sc2_275
g1914	scaffold_2:48685918-48692686	0.976118	A	48685918	48692686	scaffold_2	sc2_275
g1915	scaffold_2:48730079-48784321	0.994025	A	48730079	48784321	scaffold_2	sc2_275
g1916	scaffold_2:49014950-49016602	0.980857	A	49014950	49016602	scaffold_2	sc2_279
g1917	scaffold_2:49033231-49035436	0.857518	A	49033231	49035436	scaffold_2	sc2_279
g1918	scaffold_2:49103381-49118906	1.01259	A	49103381	49118906	scaffold_2	sc2_279
g1919	scaffold_2:49122428-49123487	1.04053	A	49122428	49123487	scaffold_2	sc2_279
g1920	scaffold_2:49123539-49133837	0.942649	A	49123539	49133837	scaffold_2	sc2_279
g1921	scaffold_2:49194720-49194921	10.4088	huh	49194720	49194921	scaffold_2	sc2_279
g1922	scaffold_2:49226454-49226787	0.53288	A	49226454	49226787	scaffold_2	sc2_279
g1923	scaffold_2:49292776-49293058	1.36589	A	49292776	49293058	scaffold_2	sc2_279
g1924	scaffold_2:49352316-49353210	1.13098	A	49352316	49353210	scaffold_2	sc2_279
g1925	scaffold_2:49578760-49579072	1.92354	X	49578760	49579072	scaffold_2	sc2_281
g1926	scaffold_2:49693120-49742655	0.977144	A	49693120	49742655	scaffold_2	sc2_281
g1927	scaffold_2:49761264-49761600	0.501255	A	49761264	49761600	scaffold_2	sc2_281
g1928	scaffold_2:49784707-49785071	26.8743	huh	49784707	49785071	scaffold_2	sc2_281
g1929	scaffold_2:49824746-49889720	0.906038	A	49824746	49889720	scaffold_2	sc2_283
g1930	scaffold_2:49982444-50046051	0.931033	A	49982444	50046051	scaffold_2	sc2_285
g1931	scaffold_2:50108126-50108561	1.04165	A	50108126	50108561	scaffold_2	sc2_287
g1932	scaffold_2:50110220-50110655	2.00056	X	50110220	50110655	scaffold_2	sc2_287
g1933	scaffold_2:50204053-50207377	0.82824	A	50204053	50207377	scaffold_2	sc2_289
g1934	scaffold_2:50215662-50216021	0.477224	A	50215662	50216021	scaffold_2	sc2_289
g1936	scaffold_2:50246872-50247821	0.978394	A	50246872	50247821	scaffold_2	sc2_289
g1937	scaffold_2:50284372-50284636	0.3772	A	50284372	50284636	scaffold_2	sc2_289
g1938	scaffold_2:50290598-50290811	0.270139	A	50290598	50290811	scaffold_2	sc2_289
g1939	scaffold_2:50299987-50300279	0.707349	A	50299987	50300279	scaffold_2	sc2_289
g1941	scaffold_2:50343919-50345025	1.28239	A	50343919	50345025	scaffold_2	sc2_291
g1942	scaffold_2:50373010-50383969	1.11011	A	50373010	50383969	scaffold_2	sc2_291
g1943	scaffold_2:50386247-50387120	1.08976	A	50386247	50387120	scaffold_2	sc2_291
g1944	scaffold_2:50388090-50389753	1.1791	A	50388090	50389753	scaffold_2	sc2_291
g1945	scaffold_2:50398555-50410335	1.00362	A	50398555	50410335	scaffold_2	sc2_291
g1946	scaffold_2:50415624-50418731	1.2828	A	50415624	50418731	scaffold_2	sc2_291
g1947	scaffold_2:50419244-50421939	0.93686	A	50419244	50421939	scaffold_2	sc2_291
g1948	scaffold_2:50422525-50423029	0.472947	A	50422525	50423029	scaffold_2	sc2_291
g1949	scaffold_2:50423592-50426850	1.03254	A	50423592	50426850	scaffold_2	sc2_291
g1950	scaffold_2:50449156-50449402	1.56148	X	50449156	50449402	scaffold_2	sc2_291
g1951	scaffold_2:50455073-50455316	1.40246	A	50455073	50455316	scaffold_2	sc2_291
g1952	scaffold_2:50474543-50476728	0.538123	A	50474543	50476728	scaffold_2	sc2_291
g1953	scaffold_2:50487716-50487998	18.062	huh	50487716	50487998	scaffold_2	sc2_291
g1954	scaffold_2:50560386-50560713	1.11271	A	50560386	50560713	scaffold_2	sc2_291
g1955	scaffold_2:50565749-50588730	1.10925	A	50565749	50588730	scaffold_2	sc2_291
g1956	scaffold_2:50594733-50608517	1.34907	A	50594733	50608517	scaffold_2	sc2_293
g1957	scaffold_2:50608540-50609155	0.455461	A	50608540	50609155	scaffold_2	sc2_293
g1958	scaffold_2:50642465-50649816	1.04187	A	50642465	50649816	scaffold_2	sc2_293
g1959	scaffold_2:50670424-50670730	0	Y	50670424	50670730	scaffold_2	sc2_293
g1960	scaffold_2:50680529-50680868	0.411153	A	50680529	50680868	scaffold_2	sc2_293
g1961	scaffold_2:50681013-50681316	0.331444	A	50681013	50681316	scaffold_2	sc2_293
g1962	scaffold_2:50684357-50685123	0.353264	A	50684357	50685123	scaffold_2	sc2_293
g1963	scaffold_2:50698810-50703770	1.47036	A	50698810	50703770	scaffold_2	sc2_293
g1964	scaffold_2:50730156-50730548	0.718858	A	50730156	50730548	scaffold_2	sc2_293
g1965	scaffold_2:50735941-50736379	1.00119	A	50735941	50736379	scaffold_2	sc2_293
g1966	scaffold_2:50736664-50736961	2.53088	X	50736664	50736961	scaffold_2	sc2_293
g1967	scaffold_2:50760387-50763634	1.04607	A	50760387	50763634	scaffold_2	sc2_293
g1968	scaffold_2:50786577-50786934	0.905562	A	50786577	50786934	scaffold_2	sc2_293
g1969	scaffold_2:50803418-50803877	1.77764	X	50803418	50803877	scaffold_2	sc2_293
g1970	scaffold_2:50805095-50805305	3.35221	huh	50805095	50805305	scaffold_2	sc2_293
g1971	scaffold_2:50832276-50834418	1.03479	A	50832276	50834418	scaffold_2	sc2_293
g1972	scaffold_2:50839934-50841082	0.847165	A	50839934	50841082	scaffold_2	sc2_293
g1973	scaffold_2:50843806-50849702	0.947955	A	50843806	50849702	scaffold_2	sc2_293
g1974	scaffold_2:50850656-50852817	0.881884	A	50850656	50852817	scaffold_2	sc2_293
g1975	scaffold_2:50856445-50861900	1.01629	A	50856445	50861900	scaffold_2	sc2_293
g1976	scaffold_2:50895387-50898509	1.10291	A	50895387	50898509	scaffold_2	sc2_293
g1977	scaffold_2:50909621-50915720	0.993326	A	50909621	50915720	scaffold_2	sc2_293
g1978	scaffold_2:50917422-50917993	1.67844	X	50917422	50917993	scaffold_2	sc2_293
g1979	scaffold_2:50921537-50925781	0.966754	A	50921537	50925781	scaffold_2	sc2_293
g1980	scaffold_2:50926296-50927802	1.12766	A	50926296	50927802	scaffold_2	sc2_293
g1981	scaffold_2:50928885-50932498	1.15885	A	50928885	50932498	scaffold_2	sc2_293
g1982	scaffold_2:50945886-50974328	1.04813	A	50945886	50974328	scaffold_2	sc2_293
g1983	scaffold_2:50992799-50993528	1.54037	X	50992799	50993528	scaffold_2	sc2_293
g1984	scaffold_2:50993556-50995846	0.734339	A	50993556	50995846	scaffold_2	sc2_293
g1985	scaffold_2:51000396-51001429	5.74452	huh	51000396	51001429	scaffold_2	sc2_293
g1986	scaffold_2:51002311-51002575	0	Y	51002311	51002575	scaffold_2	sc2_293
g1987	scaffold_2:51073152-51073461	3.35221	huh	51073152	51073461	scaffold_2	sc2_293
g1988	scaffold_2:51144770-51145112	2.32965	X	51144770	51145112	scaffold_2	sc2_295
g1989	scaffold_2:51211720-51212479	1.80204	X	51211720	51212479	scaffold_2	sc2_297
g1990	scaffold_2:51224241-51224679	1.08627	A	51224241	51224679	scaffold_2	sc2_297
g1991	scaffold_2:51228105-51228555	1.46378	A	51228105	51228555	scaffold_2	sc2_297
g1992	scaffold_2:51262875-51266303	0.892639	A	51262875	51266303	scaffold_2	sc2_297
g1993	scaffold_2:51277702-51278140	0	Y	51277702	51278140	scaffold_2	sc2_297
g1994	scaffold_2:51319215-51321351	0.840267	A	51319215	51321351	scaffold_2	sc2_297
g1995	scaffold_2:51397608-51401075	0.779571	A	51397608	51401075	scaffold_2	sc2_297
g1996	scaffold_2:51449446-51465630	1.21504	A	51449446	51465630	scaffold_2	sc2_297
g1997	scaffold_2:51470591-51474077	1.13469	A	51470591	51474077	scaffold_2	sc2_297
g1998	scaffold_2:51475135-51475911	1.27764	A	51475135	51475911	scaffold_2	sc2_297
g1999	scaffold_2:51477694-51479277	0.90054	A	51477694	51479277	scaffold_2	sc2_297
g2000	scaffold_2:51480468-51484674	0.950075	A	51480468	51484674	scaffold_2	sc2_297
g2001	scaffold_2:51486318-51491543	0.816344	A	51486318	51491543	scaffold_2	sc2_297
g2002	scaffold_2:51492077-51493385	1.09646	A	51492077	51493385	scaffold_2	sc2_297
g2003	scaffold_2:51496357-51497694	1.22826	A	51496357	51497694	scaffold_2	sc2_297
g2004	scaffold_2:51534565-51542103	1.22621	A	51534565	51542103	scaffold_2	sc2_301
g2005	scaffold_2:51546792-51551993	0.935954	A	51546792	51551993	scaffold_2	sc2_301
g2006	scaffold_2:51607909-51609184	0.76219	A	51607909	51609184	scaffold_2	sc2_301
g2007	scaffold_2:51650661-51650904	0.605454	A	51650661	51650904	scaffold_2	sc2_301
g2008	scaffold_2:51658733-51678058	0.989291	A	51658733	51678058	scaffold_2	sc2_301
g2009	scaffold_2:51683073-51684303	1.38808	A	51683073	51684303	scaffold_2	sc2_301
g2010	scaffold_2:51684688-51687493	0.877424	A	51684688	51687493	scaffold_2	sc2_301
g2011	scaffold_2:51687957-51688981	1.34746	A	51687957	51688981	scaffold_2	sc2_301
g2012	scaffold_2:51689099-51690565	1.01725	A	51689099	51690565	scaffold_2	sc2_301
g2013	scaffold_2:51691406-51693082	1.20017	A	51691406	51693082	scaffold_2	sc2_301
g2014	scaffold_2:51724433-51736444	1.18985	A	51724433	51736444	scaffold_2	sc2_301
g2015	scaffold_2:51741297-51745692	1.31009	A	51741297	51745692	scaffold_2	sc2_301
g2016	scaffold_2:51756353-51756758	1.08079	A	51756353	51756758	scaffold_2	sc2_301
g2017	scaffold_2:51758408-51763449	0.585255	A	51758408	51763449	scaffold_2	sc2_301
g2018	scaffold_2:51814536-51818642	1.18687	A	51814536	51818642	scaffold_2	sc2_301
g2019	scaffold_2:51843172-51843439	0.486884	A	51843172	51843439	scaffold_2	sc2_303
g2020	scaffold_2:51916571-51945409	0.937894	A	51916571	51945409	scaffold_2	sc2_303
g2021	scaffold_2:52054691-52055212	0.377234	A	52054691	52055212	scaffold_2	sc2_303
g2022	scaffold_2:52126864-52128270	3.7079	huh	52126864	52128270	scaffold_2	sc2_303
g2023	scaffold_2:52128655-52130612	0.760757	A	52128655	52130612	scaffold_2	sc2_303
g2024	scaffold_2:52139711-52159670	0.920435	A	52139711	52159670	scaffold_2	sc2_303
g2025	scaffold_2:52178052-52180742	1.48581	A	52178052	52180742	scaffold_2	sc2_303
g2026	scaffold_2:52233185-52239123	1.06822	A	52233185	52239123	scaffold_2	sc2_303
g2027	scaffold_2:52265411-52266779	1.07085	A	52265411	52266779	scaffold_2	sc2_303
g2028	scaffold_2:52326222-52329023	0.532464	A	52326222	52329023	scaffold_2	sc2_303
g2029	scaffold_2:52334773-52335616	0.333733	A	52334773	52335616	scaffold_2	sc2_303
g2030	scaffold_2:52339501-52340113	0.0145889	Y	52339501	52340113	scaffold_2	sc2_303
g2031	scaffold_2:52351825-52361745	1.23235	A	52351825	52361745	scaffold_2	sc2_303
g2032	scaffold_2:52363519-52367718	0.987982	A	52363519	52367718	scaffold_2	sc2_303
g2033	scaffold_2:52378525-52390944	0.988046	A	52378525	52390944	scaffold_2	sc2_303
g2034	scaffold_2:52411238-52422463	0.867853	A	52411238	52422463	scaffold_2	sc2_303
g2035	scaffold_2:52539845-52540167	6.06739	huh	52539845	52540167	scaffold_2	sc2_303
g2036	scaffold_2:52548092-52551354	0.317329	A	52548092	52551354	scaffold_2	sc2_303
g2038	scaffold_2:52811508-52811964	2.69314	X	52811508	52811964	scaffold_2	sc2_309
g2039	scaffold_2:53045297-53049322	0.881225	A	53045297	53049322	scaffold_2	sc2_313
g2040	scaffold_2:53068498-53069009	0.773582	A	53068498	53069009	scaffold_2	sc2_313
g2041	scaffold_2:53073375-53073892	0.940694	A	53073375	53073892	scaffold_2	sc2_313
g2042	scaffold_2:53124382-53140310	1.12893	A	53124382	53140310	scaffold_2	sc2_315
g2043	scaffold_2:53153514-53180725	1.22017	A	53153514	53180725	scaffold_2	sc2_315
g2044	scaffold_2:53270915-53271158	3.35221	huh	53270915	53271158	scaffold_2	sc2_315
g2045	scaffold_2:53368086-53380975	0.995709	A	53368086	53380975	scaffold_2	sc2_317
g2046	scaffold_2:53391432-53419802	0.95792	A	53391432	53419802	scaffold_2	sc2_317
g2047	scaffold_2:53421379-53421938	3.35221	huh	53421379	53421938	scaffold_2	sc2_317
g2048	scaffold_2:53429362-53434740	1.01248	A	53429362	53434740	scaffold_2	sc2_317
g2049	scaffold_2:53452602-53453171	1.05467	A	53452602	53453171	scaffold_2	sc2_319
g2050	scaffold_2:53457966-53482320	0.91306	A	53457966	53482320	scaffold_2	sc2_319
g2051	scaffold_2:53510363-53512605	1.50042	X	53510363	53512605	scaffold_2	sc2_321
g2052	scaffold_2:53516291-53521222	2.34881	X	53516291	53521222	scaffold_2	sc2_321
g2053	scaffold_2:53594887-53595988	1.4481	A	53594887	53595988	scaffold_2	sc2_321
g2054	scaffold_2:53597837-53627191	1.01099	A	53597837	53627191	scaffold_2	sc2_321
g2055	scaffold_2:53638592-53639248	2.14687	X	53638592	53639248	scaffold_2	sc2_321
g2056	scaffold_2:53639282-53640098	1.35048	A	53639282	53640098	scaffold_2	sc2_321
g2057	scaffold_2:53640925-53643657	1.11341	A	53640925	53643657	scaffold_2	sc2_321
g2058	scaffold_2:53646126-53646942	0.821197	A	53646126	53646942	scaffold_2	sc2_321
g2059	scaffold_2:53647810-53648568	0.65969	A	53647810	53648568	scaffold_2	sc2_321
g2060	scaffold_2:53648889-53649856	1.09834	A	53648889	53649856	scaffold_2	sc2_321
g2061	scaffold_2:53650137-53651963	1.11626	A	53650137	53651963	scaffold_2	sc2_321
g2062	scaffold_2:53652004-53657239	1.12256	A	53652004	53657239	scaffold_2	sc2_321
g2063	scaffold_2:53657439-53662040	0.867262	A	53657439	53662040	scaffold_2	sc2_321
g2064	scaffold_2:53663316-53663900	2.17652	X	53663316	53663900	scaffold_2	sc2_321
g2065	scaffold_2:53663947-53667465	1.1755	A	53663947	53667465	scaffold_2	sc2_321
g2066	scaffold_2:53691465-53692734	2.55392	X	53691465	53692734	scaffold_2	sc2_321
g2067	scaffold_2:53721715-53727402	0.820521	A	53721715	53727402	scaffold_2	sc2_321
g2068	scaffold_2:53757827-53759121	1.20238	A	53757827	53759121	scaffold_2	sc2_321
[truncated: 16,294 more rows]

## Sheet: Hi-C_contig_info
scaffold	c_start	c_end	C.label
scaffold_1	0	60763	sc1_1
scaffold_1	60763	60863	sc1_2
scaffold_1	60863	259374	sc1_3
scaffold_1	259374	259474	sc1_4
scaffold_1	259474	378281	sc1_5
scaffold_1	378281	378381	sc1_6
scaffold_1	378381	1215605	sc1_7
scaffold_1	1215605	1215705	sc1_8
scaffold_1	1215705	2807499	sc1_9
scaffold_1	2807499	2807599	sc1_10
scaffold_1	2807599	3812206	sc1_11
scaffold_1	3812206	3812306	sc1_12
scaffold_1	3812306	3927244	sc1_13
scaffold_1	3927244	3927344	sc1_14
scaffold_1	3927344	4014046	sc1_15
scaffold_1	4014046	4014146	sc1_16
scaffold_1	4014146	4474364	sc1_17
scaffold_1	4474364	4474464	sc1_18
scaffold_1	4474464	4964157	sc1_19
scaffold_1	4964157	4964257	sc1_20
scaffold_1	4964257	5328145	sc1_21
scaffold_1	5328145	5328245	sc1_22
scaffold_1	5328245	5519906	sc1_23
scaffold_1	5519906	5520006	sc1_24
scaffold_1	5520006	6948959	sc1_25
scaffold_1	6948959	6949059	sc1_26
scaffold_1	6949059	7011601	sc1_27
scaffold_1	7011601	7011701	sc1_28
scaffold_1	7011701	7612132	sc1_29
scaffold_1	7612132	7612232	sc1_30
scaffold_1	7612232	7708544	sc1_31
scaffold_1	7708544	7708644	sc1_32
scaffold_1	7708644	7811740	sc1_33
scaffold_1	7811740	7811840	sc1_34
scaffold_1	7811840	8055341	sc1_35
scaffold_1	8055341	8055441	sc1_36
scaffold_1	8055441	8144088	sc1_37
scaffold_1	8144088	8144188	sc1_38
scaffold_1	8144188	9458015	sc1_39
scaffold_1	9458015	9458115	sc1_40
scaffold_1	9458115	10283915	sc1_41
scaffold_1	10283915	10284015	sc1_42
scaffold_1	10284015	10322394	sc1_43
scaffold_1	10322394	10322494	sc1_44
scaffold_1	10322494	10754754	sc1_45
scaffold_1	10754754	10754854	sc1_46
scaffold_1	10754854	10871519	sc1_47
scaffold_1	10871519	10871619	sc1_48
scaffold_1	10871619	11162829	sc1_49
scaffold_1	11162829	11162929	sc1_50
scaffold_1	11162929	12200526	sc1_51
scaffold_1	12200526	12200626	sc1_52
scaffold_1	12200626	16504758	sc1_53
scaffold_1	16504758	16504858	sc1_54
scaffold_1	16504858	17676573	sc1_55
scaffold_1	17676573	17676673	sc1_56
scaffold_1	17676673	17928805	sc1_57
scaffold_1	17928805	17928905	sc1_58
scaffold_1	17928905	18391922	sc1_59
scaffold_1	18391922	18392022	sc1_60
scaffold_1	18392022	18489117	sc1_61
scaffold_1	18489117	18489217	sc1_62
scaffold_1	18489217	18680004	sc1_63
scaffold_1	18680004	18680104	sc1_64
scaffold_1	18680104	18770850	sc1_65
scaffold_1	18770850	18770950	sc1_66
scaffold_1	18770950	18846318	sc1_67
scaffold_1	18846318	18846418	sc1_68
scaffold_1	18846418	18994273	sc1_69
scaffold_1	18994273	18994373	sc1_70
scaffold_1	18994373	19408261	sc1_71
scaffold_1	19408261	19408361	sc1_72
scaffold_1	19408361	19773563	sc1_73
scaffold_1	19773563	19773663	sc1_74
scaffold_1	19773663	20263702	sc1_75
scaffold_1	20263702	20263802	sc1_76
scaffold_1	20263802	20848132	sc1_77
scaffold_1	20848132	20848232	sc1_78
scaffold_1	20848232	20986270	sc1_79
scaffold_1	20986270	20986370	sc1_80
scaffold_1	20986370	21259897	sc1_81
scaffold_1	21259897	21259997	sc1_82
scaffold_1	21259997	21310618	sc1_83
scaffold_1	21310618	21310718	sc1_84
scaffold_1	21310718	21388844	sc1_85
scaffold_1	21388844	21388944	sc1_86
scaffold_1	21388944	21483348	sc1_87
scaffold_1	21483348	21483448	sc1_88
scaffold_1	21483448	21580434	sc1_89
scaffold_1	21580434	21580534	sc1_90
scaffold_1	21580534	22087882	sc1_91
scaffold_1	22087882	22087982	sc1_92
scaffold_1	22087982	22497994	sc1_93
scaffold_1	22497994	22498094	sc1_94
scaffold_1	22498094	22826796	sc1_95
scaffold_1	22826796	22826896	sc1_96
scaffold_1	22826896	22894649	sc1_97
scaffold_1	22894649	22894749	sc1_98
scaffold_1	22894749	23014058	sc1_99
scaffold_1	23014058	23014158	sc1_100
scaffold_1	23014158	23157742	sc1_101
scaffold_1	23157742	23157842	sc1_102
scaffold_1	23157842	23226248	sc1_103
scaffold_1	23226248	23226348	sc1_104
scaffold_1	23226348	23294585	sc1_105
scaffold_1	23294585	23294685	sc1_106
scaffold_1	23294685	23627335	sc1_107
scaffold_1	23627335	23627435	sc1_108
scaffold_1	23627435	23671520	sc1_109
scaffold_1	23671520	23671620	sc1_110
scaffold_1	23671620	23722827	sc1_111
scaffold_1	23722827	23722927	sc1_112
scaffold_1	23722927	23822269	sc1_113
scaffold_1	23822269	23822369	sc1_114
scaffold_1	23822369	23916250	sc1_115
scaffold_1	23916250	23916350	sc1_116
scaffold_1	23916350	24082388	sc1_117
scaffold_1	24082388	24082488	sc1_118
scaffold_1	24082488	24137063	sc1_119
scaffold_1	24137063	24137163	sc1_120
scaffold_1	24137163	24258730	sc1_121
scaffold_1	24258730	24258830	sc1_122
scaffold_1	24258830	24876424	sc1_123
scaffold_1	24876424	24876524	sc1_124
scaffold_1	24876524	24934647	sc1_125
scaffold_1	24934647	24934747	sc1_126
scaffold_1	24934747	25279916	sc1_127
scaffold_1	25279916	25280016	sc1_128
scaffold_1	25280016	25288326	sc1_129
scaffold_1	25288326	25288426	sc1_130
scaffold_1	25288426	25754435	sc1_131
scaffold_1	25754435	25754535	sc1_132
scaffold_1	25754535	25864188	sc1_133
scaffold_1	25864188	25864288	sc1_134
scaffold_1	25864288	26895614	sc1_135
scaffold_1	26895614	26895714	sc1_136
scaffold_1	26895714	27182731	sc1_137
scaffold_1	27182731	27182831	sc1_138
scaffold_1	27182831	27779389	sc1_139
scaffold_1	27779389	27779489	sc1_140
scaffold_1	27779489	27840673	sc1_141
scaffold_1	27840673	27840773	sc1_142
scaffold_1	27840773	28624749	sc1_143
scaffold_1	28624749	28624849	sc1_144
scaffold_1	28624849	28907728	sc1_145
scaffold_1	28907728	28907828	sc1_146
scaffold_1	28907828	29449214	sc1_147
scaffold_1	29449214	29449314	sc1_148
scaffold_1	29449314	30052246	sc1_149
scaffold_1	30052246	30052346	sc1_150
scaffold_1	30052346	30201247	sc1_151
scaffold_1	30201247	30201347	sc1_152
scaffold_1	30201347	31196748	sc1_153
scaffold_1	31196748	31196848	sc1_154
scaffold_1	31196848	31560570	sc1_155
scaffold_1	31560570	31560670	sc1_156
scaffold_1	31560670	32070019	sc1_157
scaffold_1	32070019	32070119	sc1_158
scaffold_1	32070119	32498436	sc1_159
scaffold_1	32498436	32498536	sc1_160
scaffold_1	32498536	33042402	sc1_161
scaffold_1	33042402	33042502	sc1_162
scaffold_1	33042502	33430586	sc1_163
scaffold_1	33430586	33430686	sc1_164
scaffold_1	33430686	34369132	sc1_165
scaffold_1	34369132	34369232	sc1_166
scaffold_1	34369232	34460831	sc1_167
scaffold_1	34460831	34460931	sc1_168
scaffold_1	34460931	34622853	sc1_169
scaffold_1	34622853	34622953	sc1_170
scaffold_1	34622953	35181751	sc1_171
scaffold_1	35181751	35181851	sc1_172
scaffold_1	35181851	35947515	sc1_173
scaffold_1	35947515	35947615	sc1_174
scaffold_1	35947615	36112601	sc1_175
scaffold_1	36112601	36112701	sc1_176
scaffold_1	36112701	36411993	sc1_177
scaffold_1	36411993	36412093	sc1_178
scaffold_1	36412093	36853441	sc1_179
scaffold_1	36853441	36853541	sc1_180
scaffold_1	36853541	36918697	sc1_181
scaffold_1	36918697	36918797	sc1_182
scaffold_1	36918797	37258191	sc1_183
scaffold_1	37258191	37258291	sc1_184
scaffold_1	37258291	38243552	sc1_185
scaffold_1	38243552	38243652	sc1_186
scaffold_1	38243652	38595742	sc1_187
scaffold_1	38595742	38595842	sc1_188
scaffold_1	38595842	38670804	sc1_189
scaffold_1	38670804	38670904	sc1_190
scaffold_1	38670904	39074977	sc1_191
scaffold_1	39074977	39075077	sc1_192
scaffold_1	39075077	39362294	sc1_193
scaffold_1	39362294	39362394	sc1_194
scaffold_1	39362394	39427495	sc1_195
scaffold_1	39427495	39427595	sc1_196
scaffold_1	39427595	39649821	sc1_197
scaffold_1	39649821	39649921	sc1_198
scaffold_1	39649921	40705652	sc1_199
scaffold_1	40705652	40705752	sc1_200
scaffold_1	40705752	40885440	sc1_201
scaffold_1	40885440	40885540	sc1_202
scaffold_1	40885540	41314662	sc1_203
scaffold_1	41314662	41314762	sc1_204
scaffold_1	41314762	41881499	sc1_205
scaffold_1	41881499	41881599	sc1_206
scaffold_1	41881599	42003805	sc1_207
scaffold_1	42003805	42003905	sc1_208
scaffold_1	42003905	42173690	sc1_209
scaffold_1	42173690	42173790	sc1_210
scaffold_1	42173790	42325507	sc1_211
scaffold_1	42325507	42325607	sc1_212
scaffold_1	42325607	42645779	sc1_213
scaffold_1	42645779	42645879	sc1_214
scaffold_1	42645879	44100168	sc1_215
scaffold_1	44100168	44100268	sc1_216
scaffold_1	44100268	44306437	sc1_217
scaffold_1	44306437	44306537	sc1_218
scaffold_1	44306537	44405501	sc1_219
scaffold_1	44405501	44405601	sc1_220
scaffold_1	44405601	44564356	sc1_221
scaffold_1	44564356	44564456	sc1_222
scaffold_1	44564456	44640503	sc1_223
scaffold_1	44640503	44640603	sc1_224
scaffold_1	44640603	44700289	sc1_225
scaffold_1	44700289	44700389	sc1_226
scaffold_1	44700389	45367549	sc1_227
scaffold_1	45367549	45367649	sc1_228
scaffold_1	45367649	45756978	sc1_229
scaffold_1	45756978	45757078	sc1_230
scaffold_1	45757078	45814008	sc1_231
scaffold_1	45814008	45814108	sc1_232
scaffold_1	45814108	46327532	sc1_233
scaffold_1	46327532	46327632	sc1_234
scaffold_1	46327632	46437492	sc1_235
scaffold_1	46437492	46437592	sc1_236
scaffold_1	46437592	46511564	sc1_237
scaffold_1	46511564	46511664	sc1_238
scaffold_1	46511664	46592183	sc1_239
scaffold_1	46592183	46592283	sc1_240
scaffold_1	46592283	46685455	sc1_241
scaffold_1	46685455	46685555	sc1_242
scaffold_1	46685555	47812551	sc1_243
scaffold_1	47812551	47812651	sc1_244
scaffold_1	47812651	47971638	sc1_245
scaffold_1	47971638	47971738	sc1_246
scaffold_1	47971738	48070668	sc1_247
scaffold_1	48070668	48070768	sc1_248
scaffold_1	48070768	48140320	sc1_249
scaffold_1	48140320	48140420	sc1_250
scaffold_1	48140420	49898123	sc1_251
scaffold_1	49898123	49898223	sc1_252
scaffold_1	49898223	50032697	sc1_253
scaffold_1	50032697	50032797	sc1_254
scaffold_1	50032797	50201763	sc1_255
scaffold_1	50201763	50201863	sc1_256
scaffold_1	50201863	50599720	sc1_257
scaffold_1	50599720	50599820	sc1_258
scaffold_1	50599820	50723361	sc1_259
scaffold_1	50723361	50723461	sc1_260
scaffold_1	50723461	51664156	sc1_261
scaffold_1	51664156	51664256	sc1_262
scaffold_1	51664256	51928017	sc1_263
scaffold_1	51928017	51928117	sc1_264
scaffold_1	51928117	52057572	sc1_265
scaffold_1	52057572	52057672	sc1_266
scaffold_1	52057672	52121472	sc1_267
scaffold_1	52121472	52121572	sc1_268
scaffold_1	52121572	52268765	sc1_269
scaffold_1	52268765	52268865	sc1_270
scaffold_1	52268865	52599796	sc1_271
scaffold_1	52599796	52599896	sc1_272
scaffold_1	52599896	52863280	sc1_273
scaffold_1	52863280	52863380	sc1_274
scaffold_1	52863380	52957637	sc1_275
scaffold_1	52957637	52957737	sc1_276
scaffold_1	52957737	54015039	sc1_277
scaffold_1	54015039	54015139	sc1_278
scaffold_1	54015139	55232724	sc1_279
scaffold_1	55232724	55232824	sc1_280
scaffold_1	55232824	56279432	sc1_281
scaffold_1	56279432	56279532	sc1_282
scaffold_1	56279532	56448603	sc1_283
scaffold_1	56448603	56448703	sc1_284
scaffold_1	56448703	57588668	sc1_285
scaffold_1	57588668	57588768	sc1_286
scaffold_1	57588768	59156622	sc1_287
scaffold_1	59156622	59156722	sc1_288
scaffold_1	59156722	59450254	sc1_289
scaffold_1	59450254	59450354	sc1_290
scaffold_1	59450354	59920008	sc1_291
scaffold_1	59920008	59920108	sc1_292
scaffold_1	59920108	60391548	sc1_293
scaffold_1	60391548	60391648	sc1_294
scaffold_1	60391648	60727573	sc1_295
scaffold_1	60727573	60727673	sc1_296
scaffold_1	60727673	60850750	sc1_297
scaffold_1	60850750	60850850	sc1_298
scaffold_1	60850850	61091601	sc1_299
scaffold_1	61091601	61091701	sc1_300
scaffold_1	61091701	61460899	sc1_301
scaffold_1	61460899	61460999	sc1_302
scaffold_1	61460999	61658542	sc1_303
scaffold_1	61658542	61658642	sc1_304
scaffold_1	61658642	61719165	sc1_305
scaffold_1	61719165	61719265	sc1_306
scaffold_1	61719265	61933616	sc1_307
scaffold_1	61933616	61933716	sc1_308
scaffold_1	61933716	62021765	sc1_309
scaffold_1	62021765	62021865	sc1_310
scaffold_1	62021865	62731107	sc1_311
scaffold_1	62731107	62731207	sc1_312
scaffold_1	62731207	62830086	sc1_313
scaffold_1	62830086	62830186	sc1_314
scaffold_1	62830186	63262034	sc1_315
scaffold_1	63262034	63262134	sc1_316
scaffold_1	63262134	63305003	sc1_317
scaffold_1	63305003	63305103	sc1_318
scaffold_1	63305103	63374970	sc1_319
scaffold_1	63374970	63375070	sc1_320
scaffold_1	63375070	63469794	sc1_321
scaffold_1	63469794	63469894	sc1_322
scaffold_1	63469894	63669611	sc1_323
scaffold_1	63669611	63669711	sc1_324
scaffold_1	63669711	67686581	sc1_325
scaffold_1	67686581	67686681	sc1_326
scaffold_1	67686681	67778896	sc1_327
scaffold_1	67778896	67778996	sc1_328
scaffold_1	67778996	67827286	sc1_329
scaffold_1	67827286	67827386	sc1_330
scaffold_1	67827386	68018616	sc1_331
scaffold_1	68018616	68018716	sc1_332
scaffold_1	68018716	68776785	sc1_333
scaffold_1	68776785	68776885	sc1_334
scaffold_1	68776885	69480010	sc1_335
scaffold_1	69480010	69480110	sc1_336
scaffold_1	69480110	70122434	sc1_337
scaffold_1	70122434	70122534	sc1_338
scaffold_1	70122534	70725122	sc1_339
scaffold_1	70725122	70725222	sc1_340
scaffold_1	70725222	70775263	sc1_341
scaffold_1	70775263	70775363	sc1_342
scaffold_1	70775363	71099221	sc1_343
scaffold_1	71099221	71099321	sc1_344
scaffold_1	71099321	71346232	sc1_345
scaffold_1	71346232	71346332	sc1_346
scaffold_1	71346332	71413257	sc1_347
scaffold_1	71413257	71413357	sc1_348
scaffold_1	71413357	73907539	sc1_349
scaffold_1	73907539	73907639	sc1_350
scaffold_1	73907639	74218918	sc1_351
scaffold_1	74218918	74219018	sc1_352
scaffold_1	74219018	75028591	sc1_353
scaffold_1	75028591	75028691	sc1_354
scaffold_1	75028691	75201452	sc1_355
scaffold_1	75201452	75201552	sc1_356
scaffold_1	75201552	75454093	sc1_357
scaffold_1	75454093	75454193	sc1_358
scaffold_1	75454193	76162541	sc1_359
scaffold_1	76162541	76162641	sc1_360
scaffold_1	76162641	76301535	sc1_361
scaffold_1	76301535	76301635	sc1_362
scaffold_1	76301635	77132462	sc1_363
scaffold_1	77132462	77132562	sc1_364
scaffold_1	77132562	77726643	sc1_365
scaffold_1	77726643	77726743	sc1_366
scaffold_1	77726743	77806402	sc1_367
scaffold_1	77806402	77806502	sc1_368
scaffold_1	77806502	77966408	sc1_369
scaffold_1	77966408	77966508	sc1_370
scaffold_1	77966508	78552161	sc1_371
scaffold_1	78552161	78552261	sc1_372
scaffold_1	78552261	79553006	sc1_373
scaffold_1	79553006	79553106	sc1_374
scaffold_1	79553106	79722912	sc1_375
scaffold_1	79722912	79723012	sc1_376
scaffold_1	79723012	82105791	sc1_377
scaffold_1	82105791	82105891	sc1_378
scaffold_1	82105891	82145104	sc1_379
scaffold_1	82145104	82145204	sc1_380
scaffold_1	82145204	84069743	sc1_381
scaffold_1	84069743	84069843	sc1_382
scaffold_1	84069843	85610430	sc1_383
scaffold_1	85610430	85610530	sc1_384
scaffold_1	85610530	86150099	sc1_385
scaffold_1	86150099	86150199	sc1_386
scaffold_1	86150199	86174591	sc1_387
scaffold_1	86174591	86174691	sc1_388
scaffold_1	86174691	86192653	sc1_389
scaffold_1	86192653	86192753	sc1_390
scaffold_1	86192753	86650640	sc1_391
scaffold_1	86650640	86650740	sc1_392
scaffold_1	86650740	87459646	sc1_393
scaffold_1	87459646	87459746	sc1_394
scaffold_1	87459746	87592514	sc1_395
scaffold_1	87592514	87592614	sc1_396
scaffold_1	87592614	87699200	sc1_397
scaffold_1	87699200	87699300	sc1_398
scaffold_1	87699300	87757670	sc1_399
scaffold_1	87757670	87757770	sc1_400
scaffold_1	87757770	87984126	sc1_401
scaffold_1	87984126	87984226	sc1_402
scaffold_1	87984226	88027837	sc1_403
scaffold_1	88027837	88027937	sc1_404
scaffold_1	88027937	88697904	sc1_405
scaffold_1	88697904	88698004	sc1_406
scaffold_1	88698004	89746990	sc1_407
scaffold_1	89746990	89747090	sc1_408
scaffold_1	89747090	89983748	sc1_409
scaffold_1	89983748	89983848	sc1_410
scaffold_1	89983848	90113991	sc1_411
scaffold_1	90113991	90114091	sc1_412
scaffold_1	90114091	90260952	sc1_413
scaffold_1	90260952	90261052	sc1_414
scaffold_1	90261052	90449126	sc1_415
scaffold_1	90449126	90449226	sc1_416
scaffold_1	90449226	91697442	sc1_417
scaffold_1	91697442	91697542	sc1_418
scaffold_1	91697542	91974904	sc1_419
scaffold_1	91974904	91975004	sc1_420
scaffold_1	91975004	92121649	sc1_421
scaffold_1	92121649	92121749	sc1_422
scaffold_1	92121749	92176102	sc1_423
scaffold_1	92176102	92176202	sc1_424
scaffold_1	92176202	92308874	sc1_425
scaffold_1	92308874	92308974	sc1_426
scaffold_1	92308974	93107829	sc1_427
scaffold_1	93107829	93107929	sc1_428
scaffold_1	93107929	94492204	sc1_429
scaffold_1	94492204	94492304	sc1_430
scaffold_1	94492304	94547414	sc1_431
scaffold_1	94547414	94547514	sc1_432
scaffold_1	94547514	94625868	sc1_433
scaffold_1	94625868	94625968	sc1_434
scaffold_1	94625968	94865152	sc1_435
scaffold_1	94865152	94865252	sc1_436
scaffold_1	94865252	94968343	sc1_437
scaffold_1	94968343	94968443	sc1_438
scaffold_1	94968443	95362201	sc1_439
scaffold_1	95362201	95362301	sc1_440
scaffold_1	95362301	95507704	sc1_441
scaffold_1	95507704	95507804	sc1_442
scaffold_1	95507804	95852687	sc1_443
scaffold_1	95852687	95852787	sc1_444
scaffold_1	95852787	96408178	sc1_445
scaffold_1	96408178	96408278	sc1_446
scaffold_1	96408278	97041700	sc1_447
scaffold_1	97041700	97041800	sc1_448
scaffold_1	97041800	97161296	sc1_449
scaffold_1	97161296	97161396	sc1_450
scaffold_1	97161396	97224932	sc1_451
scaffold_1	97224932	97225032	sc1_452
scaffold_1	97225032	97479500	sc1_453
scaffold_1	97479500	97479600	sc1_454
scaffold_1	97479600	97577153	sc1_455
scaffold_1	97577153	97577253	sc1_456
scaffold_1	97577253	97645545	sc1_457
scaffold_1	97645545	97645645	sc1_458
scaffold_1	97645645	97660166	sc1_459
scaffold_1	97660166	97660266	sc1_460
scaffold_1	97660266	99864913	sc1_461
scaffold_1	99864913	99865013	sc1_462
scaffold_1	99865013	99976215	sc1_463
scaffold_1	99976215	99976315	sc1_464
scaffold_1	99976315	100378548	sc1_465
scaffold_1	100378548	100378648	sc1_466
scaffold_1	100378648	100538694	sc1_467
scaffold_1	100538694	100538794	sc1_468
scaffold_1	100538794	100566983	sc1_469
scaffold_1	100566983	100567083	sc1_470
scaffold_1	100567083	100704557	sc1_471
scaffold_1	100704557	100704657	sc1_472
scaffold_1	100704657	100783274	sc1_473
scaffold_1	100783274	100783374	sc1_474
scaffold_1	100783374	100979069	sc1_475
scaffold_1	100979069	100979169	sc1_476
scaffold_1	100979169	101100071	sc1_477
scaffold_1	101100071	101100171	sc1_478
scaffold_1	101100171	101157958	sc1_479
scaffold_1	101157958	101158058	sc1_480
scaffold_1	101158058	101214817	sc1_481
scaffold_2	0	151204	sc2_1
scaffold_2	151204	151304	sc2_2
scaffold_2	151304	443099	sc2_3
scaffold_2	443099	443199	sc2_4
scaffold_2	443199	833108	sc2_5
scaffold_2	833108	833208	sc2_6
scaffold_2	833208	898283	sc2_7
scaffold_2	898283	898383	sc2_8
scaffold_2	898383	994764	sc2_9
scaffold_2	994764	994864	sc2_10
scaffold_2	994864	1141223	sc2_11
scaffold_2	1141223	1141323	sc2_12
scaffold_2	1141323	1224900	sc2_13
scaffold_2	1224900	1225000	sc2_14
scaffold_2	1225000	1657307	sc2_15
scaffold_2	1657307	1657407	sc2_16
scaffold_2	1657407	1863725	sc2_17
scaffold_2	1863725	1863825	sc2_18
scaffold_2	1863825	2298119	sc2_19
scaffold_2	2298119	2298219	sc2_20
scaffold_2	2298219	2377330	sc2_21
scaffold_2	2377330	2377430	sc2_22
scaffold_2	2377430	2538018	sc2_23
scaffold_2	2538018	2538118	sc2_24
scaffold_2	2538118	2709497	sc2_25
scaffold_2	2709497	2709597	sc2_26
scaffold_2	2709597	2781468	sc2_27
scaffold_2	2781468	2781568	sc2_28
scaffold_2	2781568	2832705	sc2_29
scaffold_2	2832705	2832805	sc2_30
scaffold_2	2832805	2998809	sc2_31
scaffold_2	2998809	2998909	sc2_32
scaffold_2	2998909	3247156	sc2_33
scaffold_2	3247156	3247256	sc2_34
scaffold_2	3247256	3468897	sc2_35
scaffold_2	3468897	3468997	sc2_36
scaffold_2	3468997	3509352	sc2_37
scaffold_2	3509352	3509452	sc2_38
scaffold_2	3509452	3576731	sc2_39
scaffold_2	3576731	3576831	sc2_40
scaffold_2	3576831	3642429	sc2_41
scaffold_2	3642429	3642529	sc2_42
scaffold_2	3642529	3692748	sc2_43
scaffold_2	3692748	3692848	sc2_44
scaffold_2	3692848	3938821	sc2_45
scaffold_2	3938821	3938921	sc2_46
scaffold_2	3938921	3988502	sc2_47
scaffold_2	3988502	3988602	sc2_48
scaffold_2	3988602	4276748	sc2_49
scaffold_2	4276748	4276848	sc2_50
scaffold_2	4276848	4479864	sc2_51
scaffold_2	4479864	4479964	sc2_52
scaffold_2	4479964	4573860	sc2_53
scaffold_2	4573860	4573960	sc2_54
scaffold_2	4573960	4637532	sc2_55
scaffold_2	4637532	4637632	sc2_56
scaffold_2	4637632	4766817	sc2_57
scaffold_2	4766817	4766917	sc2_58
scaffold_2	4766917	4843869	sc2_59
scaffold_2	4843869	4843969	sc2_60
scaffold_2	4843969	4966841	sc2_61
scaffold_2	4966841	4966941	sc2_62
scaffold_2	4966941	5081767	sc2_63
scaffold_2	5081767	5081867	sc2_64
scaffold_2	5081867	5303227	sc2_65
scaffold_2	5303227	5303327	sc2_66
scaffold_2	5303327	5588862	sc2_67
scaffold_2	5588862	5588962	sc2_68
scaffold_2	5588962	5686162	sc2_69
scaffold_2	5686162	5686262	sc2_70
scaffold_2	5686262	5769760	sc2_71
scaffold_2	5769760	5769860	sc2_72
scaffold_2	5769860	6073502	sc2_73
scaffold_2	6073502	6073602	sc2_74
scaffold_2	6073602	6478683	sc2_75
scaffold_2	6478683	6478783	sc2_76
scaffold_2	6478783	6555239	sc2_77
scaffold_2	6555239	6555339	sc2_78
scaffold_2	6555339	6590885	sc2_79
scaffold_2	6590885	6590985	sc2_80
scaffold_2	6590985	9102419	sc2_81
scaffold_2	9102419	9102519	sc2_82
scaffold_2	9102519	9292905	sc2_83
scaffold_2	9292905	9293005	sc2_84
scaffold_2	9293005	10530515	sc2_85
scaffold_2	10530515	10530615	sc2_86
scaffold_2	10530615	10578333	sc2_87
scaffold_2	10578333	10578433	sc2_88
scaffold_2	10578433	11464125	sc2_89
scaffold_2	11464125	11464225	sc2_90
scaffold_2	11464225	11563861	sc2_91
scaffold_2	11563861	11563961	sc2_92
scaffold_2	11563961	14460360	sc2_93
scaffold_2	14460360	14460460	sc2_94
scaffold_2	14460460	14509132	sc2_95
scaffold_2	14509132	14509232	sc2_96
scaffold_2	14509232	14547175	sc2_97
scaffold_2	14547175	14547275	sc2_98
scaffold_2	14547275	14605446	sc2_99
scaffold_2	14605446	14605546	sc2_100
scaffold_2	14605546	14654877	sc2_101
scaffold_2	14654877	14654977	sc2_102
scaffold_2	14654977	14693384	sc2_103
scaffold_2	14693384	14693484	sc2_104
scaffold_2	14693484	14737292	sc2_105
scaffold_2	14737292	14737392	sc2_106
scaffold_2	14737392	14771799	sc2_107
scaffold_2	14771799	14771899	sc2_108
scaffold_2	14771899	14779002	sc2_109
scaffold_2	14779002	14779102	sc2_110
scaffold_2	14779102	15403804	sc2_111
scaffold_2	15403804	15403904	sc2_112
scaffold_2	15403904	16190465	sc2_113
scaffold_2	16190465	16190565	sc2_114
scaffold_2	16190565	16786673	sc2_115
scaffold_2	16786673	16786773	sc2_116
scaffold_2	16786773	17564192	sc2_117
scaffold_2	17564192	17564292	sc2_118
scaffold_2	17564292	20465858	sc2_119
scaffold_2	20465858	20465958	sc2_120
scaffold_2	20465958	20955812	sc2_121
scaffold_2	20955812	20955912	sc2_122
scaffold_2	20955912	21932926	sc2_123
scaffold_2	21932926	21933026	sc2_124
scaffold_2	21933026	22006217	sc2_125
scaffold_2	22006217	22006317	sc2_126
scaffold_2	22006317	22268972	sc2_127
scaffold_2	22268972	22269072	sc2_128
scaffold_2	22269072	22382667	sc2_129
scaffold_2	22382667	22382767	sc2_130
scaffold_2	22382767	22507594	sc2_131
scaffold_2	22507594	22507694	sc2_132
scaffold_2	22507694	22804356	sc2_133
scaffold_2	22804356	22804456	sc2_134
scaffold_2	22804456	23221742	sc2_135
scaffold_2	23221742	23221842	sc2_136
scaffold_2	23221842	23272795	sc2_137
scaffold_2	23272795	23272895	sc2_138
scaffold_2	23272895	24191152	sc2_139
scaffold_2	24191152	24191252	sc2_140
scaffold_2	24191252	25407549	sc2_141
scaffold_2	25407549	25407649	sc2_142
scaffold_2	25407649	25669576	sc2_143
scaffold_2	25669576	25669676	sc2_144
scaffold_2	25669676	25780696	sc2_145
scaffold_2	25780696	25780796	sc2_146
scaffold_2	25780796	25871151	sc2_147
scaffold_2	25871151	25871251	sc2_148
scaffold_2	25871251	26171850	sc2_149
scaffold_2	26171850	26171950	sc2_150
scaffold_2	26171950	26263371	sc2_151
scaffold_2	26263371	26263471	sc2_152
scaffold_2	26263471	26901612	sc2_153
scaffold_2	26901612	26901712	sc2_154
scaffold_2	26901712	27160539	sc2_155
scaffold_2	27160539	27160639	sc2_156
scaffold_2	27160639	27334088	sc2_157
scaffold_2	27334088	27334188	sc2_158
scaffold_2	27334188	27570604	sc2_159
scaffold_2	27570604	27570704	sc2_160
scaffold_2	27570704	28426594	sc2_161
scaffold_2	28426594	28426694	sc2_162
scaffold_2	28426694	28496300	sc2_163
scaffold_2	28496300	28496400	sc2_164
scaffold_2	28496400	28741922	sc2_165
scaffold_2	28741922	28742022	sc2_166
scaffold_2	28742022	28874264	sc2_167
scaffold_2	28874264	28874364	sc2_168
scaffold_2	28874364	29272121	sc2_169
scaffold_2	29272121	29272221	sc2_170
scaffold_2	29272221	29403936	sc2_171
scaffold_2	29403936	29404036	sc2_172
scaffold_2	29404036	29573151	sc2_173
scaffold_2	29573151	29573251	sc2_174
scaffold_2	29573251	29711073	sc2_175
scaffold_2	29711073	29711173	sc2_176
scaffold_2	29711173	29773226	sc2_177
scaffold_2	29773226	29773326	sc2_178
scaffold_2	29773326	29828421	sc2_179
scaffold_2	29828421	29828521	sc2_180
scaffold_2	29828521	29855571	sc2_181
scaffold_2	29855571	29855671	sc2_182
scaffold_2	29855671	29977444	sc2_183
scaffold_2	29977444	29977544	sc2_184
scaffold_2	29977544	30156535	sc2_185
scaffold_2	30156535	30156635	sc2_186
scaffold_2	30156635	30390080	sc2_187
scaffold_2	30390080	30390180	sc2_188
scaffold_2	30390180	30453566	sc2_189
scaffold_2	30453566	30453666	sc2_190
scaffold_2	30453666	30618639	sc2_191
scaffold_2	30618639	30618739	sc2_192
scaffold_2	30618739	30710120	sc2_193
scaffold_2	30710120	30710220	sc2_194
scaffold_2	30710220	30754444	sc2_195
scaffold_2	30754444	30754544	sc2_196
scaffold_2	30754544	30833833	sc2_197
scaffold_2	30833833	30833933	sc2_198
scaffold_2	30833933	30889729	sc2_199
scaffold_2	30889729	30889829	sc2_200
scaffold_2	30889829	31119172	sc2_201
scaffold_2	31119172	31119272	sc2_202
scaffold_2	31119272	31314981	sc2_203
scaffold_2	31314981	31315081	sc2_204
scaffold_2	31315081	31383117	sc2_205
scaffold_2	31383117	31383217	sc2_206
scaffold_2	31383217	31578960	sc2_207
scaffold_2	31578960	31579060	sc2_208
scaffold_2	31579060	31893859	sc2_209
scaffold_2	31893859	31893959	sc2_210
scaffold_2	31893959	31986540	sc2_211
scaffold_2	31986540	31986640	sc2_212
scaffold_2	31986640	32060354	sc2_213
scaffold_2	32060354	32060454	sc2_214
scaffold_2	32060454	32157578	sc2_215
scaffold_2	32157578	32157678	sc2_216
scaffold_2	32157678	32288779	sc2_217
scaffold_2	32288779	32288879	sc2_218
scaffold_2	32288879	32451830	sc2_219
scaffold_2	32451830	32451930	sc2_220
scaffold_2	32451930	32777197	sc2_221
scaffold_2	32777197	32777297	sc2_222
scaffold_2	32777297	32841152	sc2_223
scaffold_2	32841152	32841252	sc2_224
scaffold_2	32841252	33030246	sc2_225
scaffold_2	33030246	33030346	sc2_226
scaffold_2	33030346	33267417	sc2_227
scaffold_2	33267417	33267517	sc2_228
scaffold_2	33267517	33371813	sc2_229
scaffold_2	33371813	33371913	sc2_230
scaffold_2	33371913	33515327	sc2_231
scaffold_2	33515327	33515427	sc2_232
scaffold_2	33515427	33881982	sc2_233
scaffold_2	33881982	33882082	sc2_234
scaffold_2	33882082	33916603	sc2_235
scaffold_2	33916603	33916703	sc2_236
scaffold_2	33916703	34784544	sc2_237
scaffold_2	34784544	34784644	sc2_238
scaffold_2	34784644	35116504	sc2_239
scaffold_2	35116504	35116604	sc2_240
scaffold_2	35116604	35974870	sc2_241
scaffold_2	35974870	35974970	sc2_242
scaffold_2	35974970	41496197	sc2_243
scaffold_2	41496197	41496297	sc2_244
scaffold_2	41496297	41753776	sc2_245
scaffold_2	41753776	41753876	sc2_246
scaffold_2	41753876	42803434	sc2_247
scaffold_2	42803434	42803534	sc2_248
scaffold_2	42803534	43066704	sc2_249
scaffold_2	43066704	43066804	sc2_250
scaffold_2	43066804	43460412	sc2_251
scaffold_2	43460412	43460512	sc2_252
scaffold_2	43460512	43497143	sc2_253
scaffold_2	43497143	43497243	sc2_254
scaffold_2	43497243	43559687	sc2_255
scaffold_2	43559687	43559787	sc2_256
scaffold_2	43559787	44051071	sc2_257
scaffold_2	44051071	44051171	sc2_258
scaffold_2	44051171	44245016	sc2_259
scaffold_2	44245016	44245116	sc2_260
scaffold_2	44245116	44691748	sc2_261
scaffold_2	44691748	44691848	sc2_262
scaffold_2	44691848	44841236	sc2_263
scaffold_2	44841236	44841336	sc2_264
scaffold_2	44841336	45530459	sc2_265
scaffold_2	45530459	45530559	sc2_266
scaffold_2	45530559	46152010	sc2_267
scaffold_2	46152010	46152110	sc2_268
scaffold_2	46152110	46668879	sc2_269
scaffold_2	46668879	46668979	sc2_270
scaffold_2	46668979	47818549	sc2_271
scaffold_2	47818549	47818649	sc2_272
scaffold_2	47818649	47895626	sc2_273
scaffold_2	47895626	47895726	sc2_274
scaffold_2	47895726	48886320	sc2_275
scaffold_2	48886320	48886420	sc2_276
scaffold_2	48886420	48938761	sc2_277
scaffold_2	48938761	48938861	sc2_278
scaffold_2	48938861	49434021	sc2_279
scaffold_2	49434021	49434121	sc2_280
scaffold_2	49434121	49806419	sc2_281
scaffold_2	49806419	49806519	sc2_282
scaffold_2	49806519	49955953	sc2_283
scaffold_2	49955953	49956053	sc2_284
scaffold_2	49956053	50080350	sc2_285
scaffold_2	50080350	50080450	sc2_286
scaffold_2	50080450	50197386	sc2_287
scaffold_2	50197386	50197486	sc2_288
scaffold_2	50197486	50317290	sc2_289
scaffold_2	50317290	50317390	sc2_290
scaffold_2	50317390	50589879	sc2_291
scaffold_2	50589879	50589979	sc2_292
scaffold_2	50589979	51118226	sc2_293
scaffold_2	51118226	51118326	sc2_294
scaffold_2	51118326	51196233	sc2_295
scaffold_2	51196233	51196333	sc2_296
scaffold_2	51196333	51499673	sc2_297
scaffold_2	51499673	51499773	sc2_298
scaffold_2	51499773	51533628	sc2_299
scaffold_2	51533628	51533728	sc2_300
scaffold_2	51533728	51835071	sc2_301
scaffold_2	51835071	51835171	sc2_302
scaffold_2	51835171	52563723	sc2_303
scaffold_2	52563723	52563823	sc2_304
scaffold_2	52563823	52679531	sc2_305
scaffold_2	52679531	52679631	sc2_306
scaffold_2	52679631	52791192	sc2_307
scaffold_2	52791192	52791292	sc2_308
scaffold_2	52791292	52870876	sc2_309
scaffold_2	52870876	52870976	sc2_310
scaffold_2	52870976	53039448	sc2_311
scaffold_2	53039448	53039548	sc2_312
scaffold_2	53039548	53112925	sc2_313
scaffold_2	53112925	53113025	sc2_314
scaffold_2	53113025	53364089	sc2_315
scaffold_2	53364089	53364189	sc2_316
scaffold_2	53364189	53436060	sc2_317
scaffold_2	53436060	53436160	sc2_318
scaffold_2	53436160	53507423	sc2_319
scaffold_2	53507423	53507523	sc2_320
scaffold_2	53507523	53939117	sc2_321
scaffold_2	53939117	53939217	sc2_322
scaffold_2	53939217	55202351	sc2_323
scaffold_2	55202351	55202451	sc2_324
scaffold_2	55202451	55302014	sc2_325
scaffold_2	55302014	55302114	sc2_326
scaffold_2	55302114	55447672	sc2_327
scaffold_2	55447672	55447772	sc2_328
scaffold_2	55447772	55743337	sc2_329
scaffold_2	55743337	55743437	sc2_330
scaffold_2	55743437	56123104	sc2_331
scaffold_2	56123104	56123204	sc2_332
scaffold_2	56123204	56369064	sc2_333
scaffold_2	56369064	56369164	sc2_334
scaffold_2	56369164	56739751	sc2_335
scaffold_2	56739751	56739851	sc2_336
scaffold_2	56739851	57174884	sc2_337
scaffold_2	57174884	57174984	sc2_338
scaffold_2	57174984	57512541	sc2_339
scaffold_2	57512541	57512641	sc2_340
scaffold_2	57512641	57693356	sc2_341
scaffold_2	57693356	57693456	sc2_342
scaffold_2	57693456	58172674	sc2_343
scaffold_2	58172674	58172774	sc2_344
scaffold_2	58172774	58224832	sc2_345
scaffold_2	58224832	58224932	sc2_346
scaffold_2	58224932	58576101	sc2_347
scaffold_2	58576101	58576201	sc2_348
scaffold_2	58576201	58645815	sc2_349
scaffold_2	58645815	58645915	sc2_350
scaffold_2	58645915	59128245	sc2_351
scaffold_2	59128245	59128345	sc2_352
scaffold_2	59128345	59268559	sc2_353
scaffold_2	59268559	59268659	sc2_354
scaffold_2	59268659	59619600	sc2_355
scaffold_2	59619600	59619700	sc2_356
scaffold_2	59619700	59674909	sc2_357
scaffold_2	59674909	59675009	sc2_358
scaffold_2	59675009	59858068	sc2_359
scaffold_2	59858068	59858168	sc2_360
scaffold_2	59858168	59910653	sc2_361
scaffold_2	59910653	59910753	sc2_362
scaffold_2	59910753	60035419	sc2_363
scaffold_2	60035419	60035519	sc2_364
scaffold_2	60035519	60218311	sc2_365
scaffold_2	60218311	60218411	sc2_366
scaffold_2	60218411	60414447	sc2_367
scaffold_2	60414447	60414547	sc2_368
scaffold_2	60414547	60538393	sc2_369
scaffold_2	60538393	60538493	sc2_370
scaffold_2	60538493	60952205	sc2_371
scaffold_2	60952205	60952305	sc2_372
scaffold_2	60952305	61053298	sc2_373
scaffold_2	61053298	61053398	sc2_374
scaffold_2	61053398	61204466	sc2_375
scaffold_2	61204466	61204566	sc2_376
scaffold_2	61204566	61287739	sc2_377
scaffold_2	61287739	61287839	sc2_378
scaffold_2	61287839	61633445	sc2_379
scaffold_2	61633445	61633545	sc2_380
scaffold_2	61633545	62109457	sc2_381
scaffold_2	62109457	62109557	sc2_382
scaffold_2	62109557	62334342	sc2_383
scaffold_2	62334342	62334442	sc2_384
scaffold_2	62334442	62925896	sc2_385
scaffold_2	62925896	62925996	sc2_386
scaffold_2	62925996	63144479	sc2_387
scaffold_2	63144479	63144579	sc2_388
scaffold_2	63144579	63344781	sc2_389
scaffold_2	63344781	63344881	sc2_390
scaffold_2	63344881	63749979	sc2_391
scaffold_2	63749979	63750079	sc2_392
scaffold_2	63750079	64148864	sc2_393
scaffold_2	64148864	64148964	sc2_394
scaffold_2	64148964	64231609	sc2_395
scaffold_2	64231609	64231709	sc2_396
scaffold_2	64231709	64535507	sc2_397
scaffold_2	64535507	64535607	sc2_398
scaffold_2	64535607	64682827	sc2_399
scaffold_2	64682827	64682927	sc2_400
scaffold_2	64682927	65015733	sc2_401
scaffold_2	65015733	65015833	sc2_402
scaffold_2	65015833	65067655	sc2_403
scaffold_2	65067655	65067755	sc2_404
scaffold_2	65067755	65176958	sc2_405
scaffold_2	65176958	65177058	sc2_406
scaffold_2	65177058	65758989	sc2_407
scaffold_2	65758989	65759089	sc2_408
scaffold_2	65759089	66377657	sc2_409
scaffold_2	66377657	66377757	sc2_410
scaffold_2	66377757	66707980	sc2_411
scaffold_2	66707980	66708080	sc2_412
scaffold_2	66708080	66714219	sc2_413
scaffold_2	66714219	66714319	sc2_414
scaffold_2	66714319	66780079	sc2_415
scaffold_2	66780079	66780179	sc2_416
scaffold_2	66780179	66823248	sc2_417
scaffold_2	66823248	66823348	sc2_418
scaffold_2	66823348	66948988	sc2_419
scaffold_2	66948988	66949088	sc2_420
scaffold_2	66949088	67094278	sc2_421
scaffold_2	67094278	67094378	sc2_422
scaffold_2	67094378	67711315	sc2_423
scaffold_2	67711315	67711415	sc2_424
scaffold_2	67711415	67772102	sc2_425
scaffold_2	67772102	67772202	sc2_426
scaffold_2	67772202	67814292	sc2_427
scaffold_2	67814292	67814392	sc2_428
scaffold_2	67814392	67883096	sc2_429
scaffold_2	67883096	67883196	sc2_430
scaffold_2	67883196	68108185	sc2_431
scaffold_2	68108185	68108285	sc2_432
scaffold_2	68108285	68218534	sc2_433
scaffold_2	68218534	68218634	sc2_434
scaffold_2	68218634	68275826	sc2_435
scaffold_2	68275826	68275926	sc2_436
scaffold_2	68275926	68369939	sc2_437
scaffold_2	68369939	68370039	sc2_438
scaffold_2	68370039	68415030	sc2_439
scaffold_2	68415030	68415130	sc2_440
scaffold_2	68415130	68494000	sc2_441
scaffold_2	68494000	68494100	sc2_442
scaffold_2	68494100	68598218	sc2_443
scaffold_2	68598218	68598318	sc2_444
scaffold_2	68598318	68668581	sc2_445
scaffold_2	68668581	68668681	sc2_446
scaffold_2	68668681	69119139	sc2_447
scaffold_2	69119139	69119239	sc2_448
scaffold_2	69119239	69265661	sc2_449
scaffold_2	69265661	69265761	sc2_450
scaffold_2	69265761	69838291	sc2_451
scaffold_2	69838291	69838391	sc2_452
scaffold_2	69838391	69968074	sc2_453
scaffold_2	69968074	69968174	sc2_454
scaffold_2	69968174	70079074	sc2_455
scaffold_2	70079074	70079174	sc2_456
scaffold_2	70079174	70250987	sc2_457
scaffold_2	70250987	70251087	sc2_458
scaffold_2	70251087	70316624	sc2_459
scaffold_2	70316624	70316724	sc2_460
scaffold_2	70316724	70514017	sc2_461
scaffold_2	70514017	70514117	sc2_462
scaffold_2	70514117	70884823	sc2_463
scaffold_2	70884823	70884923	sc2_464
scaffold_2	70884923	70987859	sc2_465
scaffold_2	70987859	70987959	sc2_466
scaffold_2	70987959	71051051	sc2_467
scaffold_2	71051051	71051151	sc2_468
scaffold_2	71051151	71085159	sc2_469
scaffold_2	71085159	71085259	sc2_470
scaffold_2	71085259	71517845	sc2_471
scaffold_2	71517845	71517945	sc2_472
scaffold_2	71517945	72443821	sc2_473
scaffold_2	72443821	72443921	sc2_474
scaffold_2	72443921	72508399	sc2_475
scaffold_2	72508399	72508499	sc2_476
scaffold_2	72508499	72648476	sc2_477
scaffold_2	72648476	72648576	sc2_478
scaffold_2	72648576	72728447	sc2_479
scaffold_2	72728447	72728547	sc2_480
scaffold_2	72728547	73015547	sc2_481
scaffold_2	73015547	73015647	sc2_482
scaffold_2	73015647	73068499	sc2_483
scaffold_2	73068499	73068599	sc2_484
scaffold_2	73068599	73220385	sc2_485
scaffold_2	73220385	73220485	sc2_486
scaffold_2	73220485	73544658	sc2_487
scaffold_2	73544658	73544758	sc2_488
scaffold_2	73544758	73937147	sc2_489
scaffold_2	73937147	73937247	sc2_490
scaffold_2	73937247	74039396	sc2_491
scaffold_2	74039396	74039496	sc2_492
scaffold_2	74039496	74266127	sc2_493
scaffold_2	74266127	74266227	sc2_494
scaffold_2	74266227	74392755	sc2_495
scaffold_2	74392755	74392855	sc2_496
scaffold_2	74392855	74911974	sc2_497
scaffold_2	74911974	74912074	sc2_498
scaffold_2	74912074	75028930	sc2_499
scaffold_2	75028930	75029030	sc2_500
scaffold_2	75029030	75082296	sc2_501
scaffold_2	75082296	75082396	sc2_502
scaffold_2	75082396	75408550	sc2_503
scaffold_2	75408550	75408650	sc2_504
scaffold_2	75408650	75666061	sc2_505
scaffold_2	75666061	75666161	sc2_506
scaffold_2	75666161	75797499	sc2_507
scaffold_2	75797499	75797599	sc2_508
scaffold_2	75797599	76264921	sc2_509
scaffold_2	76264921	76265021	sc2_510
scaffold_2	76265021	76480648	sc2_511
scaffold_2	76480648	76480748	sc2_512
scaffold_2	76480748	77643062	sc2_513
scaffold_2	77643062	77643162	sc2_514
scaffold_2	77643162	78281764	sc2_515
scaffold_2	78281764	78281864	sc2_516
scaffold_2	78281864	78391666	sc2_517
scaffold_2	78391666	78391766	sc2_518
scaffold_2	78391766	78495144	sc2_519
scaffold_2	78495144	78495244	sc2_520
scaffold_2	78495244	79058322	sc2_521
scaffold_2	79058322	79058422	sc2_522
scaffold_2	79058422	79136443	sc2_523
scaffold_2	79136443	79136543	sc2_524
scaffold_2	79136543	79214647	sc2_525
scaffold_2	79214647	79214747	sc2_526
scaffold_2	79214747	80297474	sc2_527
scaffold_2	80297474	80297574	sc2_528
scaffold_2	80297574	80674072	sc2_529
scaffold_2	80674072	80674172	sc2_530
scaffold_2	80674172	80822672	sc2_531
scaffold_2	80822672	80822772	sc2_532
scaffold_2	80822772	80925466	sc2_533
scaffold_2	80925466	80925566	sc2_534
scaffold_2	80925566	80942984	sc2_535
scaffold_3	0	439212	sc3_1
scaffold_3	439212	439312	sc3_2
scaffold_3	439312	489010	sc3_3
scaffold_3	489010	489110	sc3_4
scaffold_3	489110	545596	sc3_5
scaffold_3	545596	545696	sc3_6
scaffold_3	545696	851955	sc3_7
scaffold_3	851955	852055	sc3_8
scaffold_3	852055	891107	sc3_9
scaffold_3	891107	891207	sc3_10
scaffold_3	891207	966407	sc3_11
scaffold_3	966407	966507	sc3_12
scaffold_3	966507	2024098	sc3_13
scaffold_3	2024098	2024198	sc3_14
scaffold_3	2024198	2148172	sc3_15
scaffold_3	2148172	2148272	sc3_16
scaffold_3	2148272	2247914	sc3_17
scaffold_3	2247914	2248014	sc3_18
scaffold_3	2248014	2635707	sc3_19
scaffold_3	2635707	2635807	sc3_20
scaffold_3	2635807	2763523	sc3_21
scaffold_3	2763523	2763623	sc3_22
scaffold_3	2763623	3179223	sc3_23
scaffold_3	3179223	3179323	sc3_24
scaffold_3	3179323	3418245	sc3_25
scaffold_3	3418245	3418345	sc3_26
scaffold_3	3418345	3743367	sc3_27
scaffold_3	3743367	3743467	sc3_28
scaffold_3	3743467	3927130	sc3_29
scaffold_3	3927130	3927230	sc3_30
scaffold_3	3927230	4443961	sc3_31
scaffold_3	4443961	4444061	sc3_32
scaffold_3	4444061	4654852	sc3_33
scaffold_3	4654852	4654952	sc3_34
scaffold_3	4654952	4708210	sc3_35
scaffold_3	4708210	4708310	sc3_36
scaffold_3	4708310	5072965	sc3_37
scaffold_3	5072965	5073065	sc3_38
scaffold_3	5073065	5285632	sc3_39
scaffold_3	5285632	5285732	sc3_40
scaffold_3	5285732	5442059	sc3_41
scaffold_3	5442059	5442159	sc3_42
scaffold_3	5442159	5530932	sc3_43
scaffold_3	5530932	5531032	sc3_44
scaffold_3	5531032	5653524	sc3_45
scaffold_3	5653524	5653624	sc3_46
scaffold_3	5653624	5839062	sc3_47
scaffold_3	5839062	5839162	sc3_48
scaffold_3	5839162	6100524	sc3_49
scaffold_3	6100524	6100624	sc3_50
scaffold_3	6100624	6252954	sc3_51
scaffold_3	6252954	6253054	sc3_52
scaffold_3	6253054	7171165	sc3_53
scaffold_3	7171165	7171265	sc3_54
scaffold_3	7171265	8087250	sc3_55
scaffold_3	8087250	8087350	sc3_56
scaffold_3	8087350	8867506	sc3_57
scaffold_3	8867506	8867606	sc3_58
scaffold_3	8867606	9645851	sc3_59
scaffold_3	9645851	9645951	sc3_60
scaffold_3	9645951	9935530	sc3_61
scaffold_3	9935530	9935630	sc3_62
scaffold_3	9935630	10047624	sc3_63
scaffold_3	10047624	10047724	sc3_64
scaffold_3	10047724	10983857	sc3_65
scaffold_3	10983857	10983957	sc3_66
scaffold_3	10983957	11163418	sc3_67
scaffold_3	11163418	11163518	sc3_68
scaffold_3	11163518	11341429	sc3_69
scaffold_3	11341429	11341529	sc3_70
scaffold_3	11341529	11502879	sc3_71
scaffold_3	11502879	11502979	sc3_72
scaffold_3	11502979	11678635	sc3_73
scaffold_3	11678635	11678735	sc3_74
scaffold_3	11678735	11815597	sc3_75
scaffold_3	11815597	11815697	sc3_76
scaffold_3	11815697	12154363	sc3_77
scaffold_3	12154363	12154463	sc3_78
scaffold_3	12154463	12312515	sc3_79
scaffold_3	12312515	12312615	sc3_80
scaffold_3	12312615	12403397	sc3_81
scaffold_3	12403397	12403497	sc3_82
scaffold_3	12403497	12573623	sc3_83
scaffold_3	12573623	12573723	sc3_84
scaffold_3	12573723	12649209	sc3_85
scaffold_3	12649209	12649309	sc3_86
scaffold_3	12649309	12887483	sc3_87
scaffold_3	12887483	12887583	sc3_88
scaffold_3	12887583	13274987	sc3_89
scaffold_3	13274987	13275087	sc3_90
scaffold_3	13275087	13544879	sc3_91
scaffold_3	13544879	13544979	sc3_92
scaffold_3	13544979	13866582	sc3_93
scaffold_3	13866582	13866682	sc3_94
scaffold_3	13866682	14029568	sc3_95
scaffold_3	14029568	14029668	sc3_96
scaffold_3	14029668	14722158	sc3_97
scaffold_3	14722158	14722258	sc3_98
scaffold_3	14722258	14905721	sc3_99
scaffold_3	14905721	14905821	sc3_100
scaffold_3	14905821	15058559	sc3_101
scaffold_3	15058559	15058659	sc3_102
scaffold_3	15058659	15445925	sc3_103
scaffold_3	15445925	15446025	sc3_104
scaffold_3	15446025	15489806	sc3_105
scaffold_3	15489806	15489906	sc3_106
scaffold_3	15489906	15683316	sc3_107
scaffold_3	15683316	15683416	sc3_108
scaffold_3	15683416	15726246	sc3_109
scaffold_3	15726246	15726346	sc3_110
scaffold_3	15726346	15793081	sc3_111
scaffold_3	15793081	15793181	sc3_112
scaffold_3	15793181	16024943	sc3_113
scaffold_3	16024943	16025043	sc3_114
scaffold_3	16025043	16056637	sc3_115
scaffold_3	16056637	16056737	sc3_116
scaffold_3	16056737	16178422	sc3_117
scaffold_3	16178422	16178522	sc3_118
scaffold_3	16178522	16354528	sc3_119
scaffold_3	16354528	16354628	sc3_120
scaffold_3	16354628	16416164	sc3_121
scaffold_3	16416164	16416264	sc3_122
scaffold_3	16416264	16581823	sc3_123
scaffold_3	16581823	16581923	sc3_124
scaffold_3	16581923	16740576	sc3_125
scaffold_3	16740576	16740676	sc3_126
scaffold_3	16740676	16792112	sc3_127
scaffold_3	16792112	16792212	sc3_128
scaffold_3	16792212	16849884	sc3_129
scaffold_3	16849884	16849984	sc3_130
scaffold_3	16849984	16907388	sc3_131
scaffold_3	16907388	16907488	sc3_132
scaffold_3	16907488	17073462	sc3_133
scaffold_3	17073462	17073562	sc3_134
scaffold_3	17073562	17557056	sc3_135
scaffold_3	17557056	17557156	sc3_136
scaffold_3	17557156	17654864	sc3_137
scaffold_3	17654864	17654964	sc3_138
scaffold_3	17654964	17793879	sc3_139
scaffold_3	17793879	17793979	sc3_140
scaffold_3	17793979	17890486	sc3_141
scaffold_3	17890486	17890586	sc3_142
scaffold_3	17890586	17990004	sc3_143
scaffold_3	17990004	17990104	sc3_144
scaffold_3	17990104	18106733	sc3_145
scaffold_3	18106733	18106833	sc3_146
scaffold_3	18106833	19642688	sc3_147
scaffold_3	19642688	19642788	sc3_148
scaffold_3	19642788	19723774	sc3_149
scaffold_3	19723774	19723874	sc3_150
scaffold_3	19723874	19910529	sc3_151
scaffold_3	19910529	19910629	sc3_152
scaffold_3	19910629	19962442	sc3_153
scaffold_3	19962442	19962542	sc3_154
scaffold_3	19962542	19998324	sc3_155
scaffold_3	19998324	19998424	sc3_156
scaffold_3	19998424	20152897	sc3_157
scaffold_3	20152897	20152997	sc3_158
scaffold_3	20152997	20344443	sc3_159
scaffold_3	20344443	20344543	sc3_160
scaffold_3	20344543	20512090	sc3_161
scaffold_3	20512090	20512190	sc3_162
scaffold_3	20512190	20575890	sc3_163
scaffold_3	20575890	20575990	sc3_164
scaffold_3	20575990	20639672	sc3_165
scaffold_3	20639672	20639772	sc3_166
scaffold_3	20639772	20971972	sc3_167
scaffold_3	20971972	20972072	sc3_168
scaffold_3	20972072	21215666	sc3_169
scaffold_3	21215666	21215766	sc3_170
scaffold_3	21215766	21522776	sc3_171
scaffold_3	21522776	21522876	sc3_172
scaffold_3	21522876	21713730	sc3_173
scaffold_3	21713730	21713830	sc3_174
scaffold_3	21713830	21920925	sc3_175
scaffold_3	21920925	21921025	sc3_176
scaffold_3	21921025	22096149	sc3_177
scaffold_3	22096149	22096249	sc3_178
scaffold_3	22096249	22368013	sc3_179
scaffold_3	22368013	22368113	sc3_180
scaffold_3	22368113	22528419	sc3_181
scaffold_3	22528419	22528519	sc3_182
scaffold_3	22528519	22994091	sc3_183
scaffold_3	22994091	22994191	sc3_184
scaffold_3	22994191	23069950	sc3_185
scaffold_3	23069950	23070050	sc3_186
scaffold_3	23070050	23716508	sc3_187
scaffold_3	23716508	23716608	sc3_188
scaffold_3	23716608	23766138	sc3_189
scaffold_3	23766138	23766238	sc3_190
scaffold_3	23766238	24105420	sc3_191
scaffold_3	24105420	24105520	sc3_192
scaffold_3	24105520	24334587	sc3_193
scaffold_3	24334587	24334687	sc3_194
scaffold_3	24334687	24401756	sc3_195
scaffold_3	24401756	24401856	sc3_196
scaffold_3	24401856	24703384	sc3_197
scaffold_3	24703384	24703484	sc3_198
scaffold_3	24703484	24835263	sc3_199
scaffold_3	24835263	24835363	sc3_200
scaffold_3	24835363	25005015	sc3_201
scaffold_3	25005015	25005115	sc3_202
scaffold_3	25005115	25122903	sc3_203
scaffold_3	25122903	25123003	sc3_204
scaffold_3	25123003	25888122	sc3_205
scaffold_3	25888122	25888222	sc3_206
scaffold_3	25888222	26067942	sc3_207
scaffold_3	26067942	26068042	sc3_208
scaffold_3	26068042	26125439	sc3_209
scaffold_3	26125439	26125539	sc3_210
scaffold_3	26125539	26644770	sc3_211
scaffold_3	26644770	26644870	sc3_212
scaffold_3	26644870	26747780	sc3_213
scaffold_3	26747780	26747880	sc3_214
scaffold_3	26747880	26803381	sc3_215
scaffold_3	26803381	26803481	sc3_216
scaffold_3	26803481	26924583	sc3_217
scaffold_3	26924583	26924683	sc3_218
scaffold_3	26924683	27532181	sc3_219
scaffold_3	27532181	27532281	sc3_220
scaffold_3	27532281	27955907	sc3_221
scaffold_3	27955907	27956007	sc3_222
scaffold_3	27956007	28038739	sc3_223
scaffold_3	28038739	28038839	sc3_224
scaffold_3	28038839	29240670	sc3_225
scaffold_3	29240670	29240770	sc3_226
scaffold_3	29240770	30386364	sc3_227
scaffold_3	30386364	30386464	sc3_228
scaffold_3	30386464	30547382	sc3_229
scaffold_3	30547382	30547482	sc3_230
scaffold_3	30547482	30750899	sc3_231
scaffold_3	30750899	30750999	sc3_232
scaffold_3	30750999	31696239	sc3_233
scaffold_3	31696239	31696339	sc3_234
scaffold_3	31696339	31730921	sc3_235
scaffold_3	31730921	31731021	sc3_236
scaffold_3	31731021	32084417	sc3_237
scaffold_3	32084417	32084517	sc3_238
scaffold_3	32084517	32163370	sc3_239
scaffold_3	32163370	32163470	sc3_240
scaffold_3	32163470	32421943	sc3_241
scaffold_3	32421943	32422043	sc3_242
scaffold_3	32422043	32425459	sc3_243
scaffold_3	32425459	32425559	sc3_244
scaffold_3	32425559	32732040	sc3_245
scaffold_3	32732040	32732140	sc3_246
scaffold_3	32732140	33051094	sc3_247
scaffold_3	33051094	33051194	sc3_248
scaffold_3	33051194	33131618	sc3_249
scaffold_3	33131618	33131718	sc3_250
scaffold_3	33131718	33186351	sc3_251
scaffold_3	33186351	33186451	sc3_252
scaffold_3	33186451	33437445	sc3_253
scaffold_3	33437445	33437545	sc3_254
scaffold_3	33437545	33473453	sc3_255
scaffold_3	33473453	33473553	sc3_256
scaffold_3	33473553	33797175	sc3_257
scaffold_3	33797175	33797275	sc3_258
scaffold_3	33797275	33839141	sc3_259
scaffold_3	33839141	33839241	sc3_260
scaffold_3	33839241	34009982	sc3_261
scaffold_3	34009982	34010082	sc3_262
scaffold_3	34010082	34533220	sc3_263
scaffold_3	34533220	34533320	sc3_264
scaffold_3	34533320	34621273	sc3_265
scaffold_3	34621273	34621373	sc3_266
scaffold_3	34621373	34914122	sc3_267
scaffold_3	34914122	34914222	sc3_268
scaffold_3	34914222	34984869	sc3_269
scaffold_3	34984869	34984969	sc3_270
scaffold_3	34984969	35320082	sc3_271
scaffold_3	35320082	35320182	sc3_272
scaffold_3	35320182	36287862	sc3_273
scaffold_3	36287862	36287962	sc3_274
scaffold_3	36287962	37035144	sc3_275
scaffold_3	37035144	37035244	sc3_276
scaffold_3	37035244	37130937	sc3_277
scaffold_3	37130937	37131037	sc3_278
scaffold_3	37131037	37587892	sc3_279
scaffold_3	37587892	37587992	sc3_280
scaffold_3	37587992	37762116	sc3_281
scaffold_3	37762116	37762216	sc3_282
scaffold_3	37762216	37835893	sc3_283
scaffold_3	37835893	37835993	sc3_284
scaffold_3	37835993	38248686	sc3_285
scaffold_3	38248686	38248786	sc3_286
scaffold_3	38248786	38333979	sc3_287
scaffold_3	38333979	38334079	sc3_288
scaffold_3	38334079	38349550	sc3_289
scaffold_3	38349550	38349650	sc3_290
scaffold_3	38349650	38678088	sc3_291
scaffold_3	38678088	38678188	sc3_292
scaffold_3	38678188	38749995	sc3_293
scaffold_3	38749995	38750095	sc3_294
scaffold_3	38750095	38810464	sc3_295
scaffold_3	38810464	38810564	sc3_296
scaffold_3	38810564	39238554	sc3_297
scaffold_3	39238554	39238654	sc3_298
scaffold_3	39238654	40059395	sc3_299
scaffold_3	40059395	40059495	sc3_300
scaffold_3	40059495	40581518	sc3_301
scaffold_3	40581518	40581618	sc3_302
scaffold_3	40581618	40935623	sc3_303
scaffold_3	40935623	40935723	sc3_304
scaffold_3	40935723	41449589	sc3_305
scaffold_3	41449589	41449689	sc3_306
scaffold_3	41449689	41822807	sc3_307
scaffold_3	41822807	41822907	sc3_308
scaffold_3	41822907	42051953	sc3_309
scaffold_3	42051953	42052053	sc3_310
scaffold_3	42052053	42265486	sc3_311
scaffold_3	42265486	42265586	sc3_312
scaffold_3	42265586	42795205	sc3_313
scaffold_3	42795205	42795305	sc3_314
scaffold_3	42795305	43157665	sc3_315
scaffold_3	43157665	43157765	sc3_316
scaffold_3	43157765	43427653	sc3_317
scaffold_3	43427653	43427753	sc3_318
scaffold_3	43427753	43636288	sc3_319
scaffold_3	43636288	43636388	sc3_320
scaffold_3	43636388	43733537	sc3_321
scaffold_3	43733537	43733637	sc3_322
scaffold_3	43733637	43828345	sc3_323
scaffold_3	43828345	43828445	sc3_324
scaffold_3	43828445	44245904	sc3_325
scaffold_3	44245904	44246004	sc3_326
scaffold_3	44246004	44349639	sc3_327
scaffold_3	44349639	44349739	sc3_328
scaffold_3	44349739	44610854	sc3_329
scaffold_3	44610854	44610954	sc3_330
scaffold_3	44610954	45078504	sc3_331
scaffold_3	45078504	45078604	sc3_332
scaffold_3	45078604	45124370	sc3_333
scaffold_3	45124370	45124470	sc3_334
scaffold_3	45124470	45385852	sc3_335
scaffold_3	45385852	45385952	sc3_336
scaffold_3	45385952	46154376	sc3_337
scaffold_3	46154376	46154476	sc3_338
scaffold_3	46154476	46478645	sc3_339
scaffold_3	46478645	46478745	sc3_340
scaffold_3	46478745	47416616	sc3_341
scaffold_3	47416616	47416716	sc3_342
scaffold_3	47416716	47580133	sc3_343
scaffold_3	47580133	47580233	sc3_344
scaffold_3	47580233	48130492	sc3_345
scaffold_3	48130492	48130592	sc3_346
scaffold_3	48130592	50059726	sc3_347
scaffold_3	50059726	50059826	sc3_348
scaffold_3	50059826	50401304	sc3_349
scaffold_3	50401304	50401404	sc3_350
scaffold_3	50401404	51785090	sc3_351
scaffold_3	51785090	51785190	sc3_352
scaffold_3	51785190	52299972	sc3_353
scaffold_3	52299972	52300072	sc3_354
scaffold_3	52300072	52781242	sc3_355
scaffold_3	52781242	52781342	sc3_356
scaffold_3	52781342	53961146	sc3_357
scaffold_3	53961146	53961246	sc3_358
scaffold_3	53961246	55355537	sc3_359
scaffold_3	55355537	55355637	sc3_360
scaffold_3	55355637	55801302	sc3_361
scaffold_3	55801302	55801402	sc3_362
scaffold_3	55801402	55891078	sc3_363
scaffold_3	55891078	55891178	sc3_364
scaffold_3	55891178	56703212	sc3_365
scaffold_3	56703212	56703312	sc3_366
scaffold_3	56703312	57181070	sc3_367
scaffold_3	57181070	57181170	sc3_368
scaffold_3	57181170	57324067	sc3_369
scaffold_3	57324067	57324167	sc3_370
scaffold_3	57324167	57729292	sc3_371
scaffold_3	57729292	57729392	sc3_372
scaffold_3	57729392	58126889	sc3_373
scaffold_3	58126889	58126989	sc3_374
scaffold_3	58126989	59096813	sc3_375
scaffold_3	59096813	59096913	sc3_376
scaffold_3	59096913	62199023	sc3_377
scaffold_3	62199023	62199123	sc3_378
scaffold_3	62199123	62516784	sc3_379
scaffold_3	62516784	62516884	sc3_380
scaffold_3	62516884	62837491	sc3_381
scaffold_3	62837491	62837591	sc3_382
scaffold_3	62837591	62967364	sc3_383
scaffold_3	62967364	62967464	sc3_384
scaffold_3	62967464	63477043	sc3_385
scaffold_3	63477043	63477143	sc3_386
scaffold_3	63477143	63708529	sc3_387
scaffold_3	63708529	63708629	sc3_388
scaffold_3	63708629	63999750	sc3_389
scaffold_3	63999750	63999850	sc3_390
scaffold_3	63999850	64186711	sc3_391
scaffold_3	64186711	64186811	sc3_392
scaffold_3	64186811	64522116	sc3_393
scaffold_3	64522116	64522216	sc3_394
scaffold_3	64522216	64818839	sc3_395
scaffold_3	64818839	64818939	sc3_396
scaffold_3	64818939	65101306	sc3_397
scaffold_3	65101306	65101406	sc3_398
scaffold_3	65101406	65232124	sc3_399
scaffold_3	65232124	65232224	sc3_400
scaffold_3	65232224	65516834	sc3_401
scaffold_3	65516834	65516934	sc3_402
scaffold_3	65516934	65704789	sc3_403
scaffold_3	65704789	65704889	sc3_404
scaffold_3	65704889	65918902	sc3_405
scaffold_3	65918902	65919002	sc3_406
scaffold_3	65919002	66104513	sc3_407
scaffold_3	66104513	66104613	sc3_408
scaffold_3	66104613	66176216	sc3_409
scaffold_3	66176216	66176316	sc3_410
scaffold_3	66176316	66605281	sc3_411
scaffold_3	66605281	66605381	sc3_412
scaffold_3	66605381	66722422	sc3_413
scaffold_3	66722422	66722522	sc3_414
scaffold_3	66722522	66896739	sc3_415
scaffold_3	66896739	66896839	sc3_416
scaffold_3	66896839	66954644	sc3_417
scaffold_3	66954644	66954744	sc3_418
scaffold_3	66954744	66976161	sc3_419
scaffold_3	66976161	66976261	sc3_420
scaffold_3	66976261	67122862	sc3_421
scaffold_3	67122862	67122962	sc3_422
scaffold_3	67122962	67233647	sc3_423
scaffold_3	67233647	67233747	sc3_424
scaffold_3	67233747	68635001	sc3_425
scaffold_3	68635001	68635101	sc3_426
scaffold_3	68635101	69188311	sc3_427
scaffold_3	69188311	69188411	sc3_428
scaffold_3	69188411	69432552	sc3_429
scaffold_3	69432552	69432652	sc3_430
scaffold_3	69432652	69563450	sc3_431
scaffold_3	69563450	69563550	sc3_432
scaffold_3	69563550	69687281	sc3_433
scaffold_3	69687281	69687381	sc3_434
scaffold_3	69687381	70024704	sc3_435
scaffold_3	70024704	70024804	sc3_436
scaffold_3	70024804	70246053	sc3_437
scaffold_3	70246053	70246153	sc3_438
scaffold_3	70246153	70896398	sc3_439
scaffold_3	70896398	70896498	sc3_440
scaffold_3	70896498	71788770	sc3_441
scaffold_3	71788770	71788870	sc3_442
scaffold_3	71788870	72363962	sc3_443
scaffold_3	72363962	72364062	sc3_444
scaffold_3	72364062	72753116	sc3_445
scaffold_3	72753116	72753216	sc3_446
scaffold_3	72753216	73207460	sc3_447
scaffold_3	73207460	73207560	sc3_448
scaffold_3	73207560	73723031	sc3_449
scaffold_3	73723031	73723131	sc3_450
scaffold_3	73723131	74338062	sc3_451
scaffold_3	74338062	74338162	sc3_452
scaffold_3	74338162	74410017	sc3_453
scaffold_3	74410017	74410117	sc3_454
scaffold_3	74410117	74616916	sc3_455
scaffold_3	74616916	74617016	sc3_456
scaffold_3	74617016	74896076	sc3_457
scaffold_3	74896076	74896176	sc3_458
scaffold_3	74896176	75387379	sc3_459
scaffold_3	75387379	75387479	sc3_460
scaffold_3	75387479	75603570	sc3_461
scaffold_3	75603570	75603670	sc3_462
scaffold_3	75603670	76002603	sc3_463
scaffold_3	76002603	76002703	sc3_464
scaffold_3	76002703	76056516	sc3_465
scaffold_3	76056516	76056616	sc3_466
scaffold_3	76056616	76219953	sc3_467
scaffold_3	76219953	76220053	sc3_468
scaffold_3	76220053	76395046	sc3_469
scaffold_3	76395046	76395146	sc3_470
scaffold_3	76395146	76726025	sc3_471
scaffold_3	76726025	76726125	sc3_472
scaffold_3	76726125	77211062	sc3_473
scaffold_3	77211062	77211162	sc3_474
scaffold_3	77211162	77268086	sc3_475
scaffold_3	77268086	77268186	sc3_476
scaffold_3	77268186	77384162	sc3_477
scaffold_4	0	3003428	sc4_1
scaffold_4	3003428	3003528	sc4_2
scaffold_4	3003528	3823812	sc4_3
scaffold_4	3823812	3823912	sc4_4
scaffold_4	3823912	4936997	sc4_5
scaffold_4	4936997	4937097	sc4_6
scaffold_4	4937097	5067893	sc4_7
scaffold_4	5067893	5067993	sc4_8
scaffold_4	5067993	5641373	sc4_9
scaffold_4	5641373	5641473	sc4_10
scaffold_4	5641473	6324450	sc4_11
scaffold_4	6324450	6324550	sc4_12
scaffold_4	6324550	6596674	sc4_13
scaffold_4	6596674	6596774	sc4_14
scaffold_4	6596774	6714577	sc4_15
scaffold_4	6714577	6714677	sc4_16
scaffold_4	6714677	8727108	sc4_17
scaffold_4	8727108	8727208	sc4_18
scaffold_4	8727208	8846972	sc4_19
scaffold_4	8846972	8847072	sc4_20
scaffold_4	8847072	8941301	sc4_21
scaffold_4	8941301	8941401	sc4_22
scaffold_4	8941401	9154518	sc4_23
scaffold_4	9154518	9154618	sc4_24
scaffold_4	9154618	9221799	sc4_25
scaffold_4	9221799	9221899	sc4_26
scaffold_4	9221899	9399985	sc4_27
scaffold_4	9399985	9400085	sc4_28
scaffold_4	9400085	9710355	sc4_29
scaffold_4	9710355	9710455	sc4_30
scaffold_4	9710455	10043333	sc4_31
scaffold_4	10043333	10043433	sc4_32
scaffold_4	10043433	10310282	sc4_33
scaffold_4	10310282	10310382	sc4_34
scaffold_4	10310382	10370332	sc4_35
scaffold_4	10370332	10370432	sc4_36
scaffold_4	10370432	10708542	sc4_37
scaffold_4	10708542	10708642	sc4_38
scaffold_4	10708642	11083703	sc4_39
scaffold_4	11083703	11083803	sc4_40
scaffold_4	11083803	11310354	sc4_41
scaffold_4	11310354	11310454	sc4_42
scaffold_4	11310454	11357484	sc4_43
scaffold_4	11357484	11357584	sc4_44
scaffold_4	11357584	11819734	sc4_45
scaffold_4	11819734	11819834	sc4_46
scaffold_4	11819834	12992926	sc4_47
scaffold_4	12992926	12993026	sc4_48
scaffold_4	12993026	13235322	sc4_49
scaffold_4	13235322	13235422	sc4_50
scaffold_4	13235422	14074912	sc4_51
scaffold_4	14074912	14075012	sc4_52
scaffold_4	14075012	14103520	sc4_53
scaffold_4	14103520	14103620	sc4_54
scaffold_4	14103620	16304937	sc4_55
scaffold_4	16304937	16305037	sc4_56
scaffold_4	16305037	16534545	sc4_57
scaffold_4	16534545	16534645	sc4_58
scaffold_4	16534645	16654997	sc4_59
scaffold_4	16654997	16655097	sc4_60
scaffold_4	16655097	18779768	sc4_61
scaffold_4	18779768	18779868	sc4_62
scaffold_4	18779868	18855090	sc4_63
scaffold_4	18855090	18855190	sc4_64
scaffold_4	18855190	19286918	sc4_65
scaffold_4	19286918	19287018	sc4_66
scaffold_4	19287018	19733386	sc4_67
scaffold_4	19733386	19733486	sc4_68
scaffold_4	19733486	19804794	sc4_69
scaffold_4	19804794	19804894	sc4_70
scaffold_4	19804894	20917636	sc4_71
scaffold_4	20917636	20917736	sc4_72
scaffold_4	20917736	22224711	sc4_73
scaffold_4	22224711	22224811	sc4_74
scaffold_4	22224811	25985765	sc4_75
scaffold_4	25985765	25985865	sc4_76
scaffold_4	25985865	27090731	sc4_77
scaffold_4	27090731	27090831	sc4_78
scaffold_4	27090831	27195378	sc4_79
scaffold_4	27195378	27195478	sc4_80
scaffold_4	27195478	27336409	sc4_81
scaffold_4	27336409	27336509	sc4_82
scaffold_4	27336509	28023725	sc4_83
scaffold_4	28023725	28023825	sc4_84
scaffold_4	28023825	28187562	sc4_85
scaffold_4	28187562	28187662	sc4_86
scaffold_4	28187662	28233045	sc4_87
scaffold_4	28233045	28233145	sc4_88
scaffold_4	28233145	28397423	sc4_89
scaffold_4	28397423	28397523	sc4_90
scaffold_4	28397523	28709541	sc4_91
scaffold_4	28709541	28709641	sc4_92
scaffold_4	28709641	28845026	sc4_93
scaffold_4	28845026	28845126	sc4_94
scaffold_4	28845126	28976794	sc4_95
scaffold_4	28976794	28976894	sc4_96
scaffold_4	28976894	29097484	sc4_97
scaffold_4	29097484	29097584	sc4_98
scaffold_4	29097584	29173905	sc4_99
scaffold_4	29173905	29174005	sc4_100
scaffold_4	29174005	29316380	sc4_101
scaffold_4	29316380	29316480	sc4_102
scaffold_4	29316480	29405656	sc4_103
scaffold_4	29405656	29405756	sc4_104
scaffold_4	29405756	29473955	sc4_105
scaffold_4	29473955	29474055	sc4_106
scaffold_4	29474055	29595222	sc4_107
scaffold_4	29595222	29595322	sc4_108
scaffold_4	29595322	29756704	sc4_109
scaffold_4	29756704	29756804	sc4_110
scaffold_4	29756804	29808158	sc4_111
scaffold_4	29808158	29808258	sc4_112
scaffold_4	29808258	30015636	sc4_113
scaffold_4	30015636	30015736	sc4_114
scaffold_4	30015736	30087096	sc4_115
scaffold_4	30087096	30087196	sc4_116
scaffold_4	30087196	30112807	sc4_117
scaffold_4	30112807	30112907	sc4_118
scaffold_4	30112907	30397989	sc4_119
scaffold_4	30397989	30398089	sc4_120
scaffold_4	30398089	30486199	sc4_121
scaffold_4	30486199	30486299	sc4_122
scaffold_4	30486299	30609069	sc4_123
scaffold_4	30609069	30609169	sc4_124
scaffold_4	30609169	30774076	sc4_125
scaffold_4	30774076	30774176	sc4_126
scaffold_4	30774176	32408616	sc4_127
scaffold_4	32408616	32408716	sc4_128
scaffold_4	32408716	32516426	sc4_129
scaffold_4	32516426	32516526	sc4_130
scaffold_4	32516526	32583226	sc4_131
scaffold_4	32583226	32583326	sc4_132
scaffold_4	32583326	32691193	sc4_133
scaffold_4	32691193	32691293	sc4_134
scaffold_4	32691293	32771208	sc4_135
scaffold_4	32771208	32771308	sc4_136
scaffold_4	32771308	34016374	sc4_137
scaffold_4	34016374	34016474	sc4_138
scaffold_4	34016474	34861464	sc4_139
scaffold_4	34861464	34861564	sc4_140
scaffold_4	34861564	35437577	sc4_141
scaffold_4	35437577	35437677	sc4_142
scaffold_4	35437677	36257947	sc4_143
scaffold_4	36257947	36258047	sc4_144
scaffold_4	36258047	36307402	sc4_145
scaffold_4	36307402	36307502	sc4_146
scaffold_4	36307502	36366977	sc4_147
scaffold_4	36366977	36367077	sc4_148
scaffold_4	36367077	37483351	sc4_149
scaffold_4	37483351	37483451	sc4_150
scaffold_4	37483451	38930265	sc4_151
scaffold_4	38930265	38930365	sc4_152
scaffold_4	38930365	39222614	sc4_153
scaffold_4	39222614	39222714	sc4_154
scaffold_4	39222714	39510737	sc4_155
scaffold_4	39510737	39510837	sc4_156
scaffold_4	39510837	40906247	sc4_157
scaffold_4	40906247	40906347	sc4_158
scaffold_4	40906347	40993765	sc4_159
scaffold_4	40993765	40993865	sc4_160
scaffold_4	40993865	41252315	sc4_161
scaffold_4	41252315	41252415	sc4_162
scaffold_4	41252415	41599460	sc4_163
scaffold_4	41599460	41599560	sc4_164
scaffold_4	41599560	41621390	sc4_165
scaffold_4	41621390	41621490	sc4_166
scaffold_4	41621490	42027592	sc4_167
scaffold_4	42027592	42027692	sc4_168
scaffold_4	42027692	44826518	sc4_169
scaffold_4	44826518	44826618	sc4_170
scaffold_4	44826618	44888051	sc4_171
scaffold_4	44888051	44888151	sc4_172
scaffold_4	44888151	45314270	sc4_173
scaffold_4	45314270	45314370	sc4_174
scaffold_4	45314370	45604020	sc4_175
scaffold_4	45604020	45604120	sc4_176
scaffold_4	45604120	45723675	sc4_177
scaffold_4	45723675	45723775	sc4_178
scaffold_4	45723775	45864702	sc4_179
scaffold_4	45864702	45864802	sc4_180
scaffold_4	45864802	47497238	sc4_181
scaffold_4	47497238	47497338	sc4_182
scaffold_4	47497338	49859003	sc4_183
scaffold_4	49859003	49859103	sc4_184
scaffold_4	49859103	51052669	sc4_185
scaffold_4	51052669	51052769	sc4_186
scaffold_4	51052769	51258597	sc4_187
scaffold_4	51258597	51258697	sc4_188
scaffold_4	51258697	52460412	sc4_189
scaffold_4	52460412	52460512	sc4_190
scaffold_4	52460512	52610269	sc4_191
scaffold_4	52610269	52610369	sc4_192
scaffold_4	52610369	53232240	sc4_193
scaffold_4	53232240	53232340	sc4_194
scaffold_4	53232340	53333964	sc4_195
scaffold_4	53333964	53334064	sc4_196
scaffold_4	53334064	53610525	sc4_197
scaffold_4	53610525	53610625	sc4_198
scaffold_4	53610625	53699667	sc4_199
scaffold_4	53699667	53699767	sc4_200
scaffold_4	53699767	54223628	sc4_201
scaffold_4	54223628	54223728	sc4_202
scaffold_4	54223728	54386747	sc4_203
scaffold_4	54386747	54386847	sc4_204
scaffold_4	54386847	54465890	sc4_205
scaffold_4	54465890	54465990	sc4_206
scaffold_4	54465990	54514642	sc4_207
scaffold_4	54514642	54514742	sc4_208
scaffold_4	54514742	54691196	sc4_209
scaffold_4	54691196	54691296	sc4_210
scaffold_4	54691296	54747029	sc4_211
scaffold_4	54747029	54747129	sc4_212
scaffold_4	54747129	54991067	sc4_213
scaffold_4	54991067	54991167	sc4_214
scaffold_4	54991167	55038565	sc4_215
scaffold_4	55038565	55038665	sc4_216
scaffold_4	55038665	55715891	sc4_217
scaffold_4	55715891	55715991	sc4_218
scaffold_4	55715991	56068471	sc4_219
scaffold_4	56068471	56068571	sc4_220
scaffold_4	56068571	56237943	sc4_221
scaffold_4	56237943	56238043	sc4_222
scaffold_4	56238043	56355989	sc4_223
scaffold_4	56355989	56356089	sc4_224
scaffold_4	56356089	56420406	sc4_225
scaffold_4	56420406	56420506	sc4_226
scaffold_4	56420506	56458964	sc4_227
scaffold_4	56458964	56459064	sc4_228
scaffold_4	56459064	56846072	sc4_229
scaffold_4	56846072	56846172	sc4_230
scaffold_4	56846172	56919855	sc4_231
scaffold_4	56919855	56919955	sc4_232
scaffold_4	56919955	56970472	sc4_233
scaffold_4	56970472	56970572	sc4_234
scaffold_4	56970572	57323518	sc4_235
scaffold_4	57323518	57323618	sc4_236
scaffold_4	57323618	57451623	sc4_237
scaffold_4	57451623	57451723	sc4_238
scaffold_4	57451723	57702515	sc4_239
scaffold_4	57702515	57702615	sc4_240
scaffold_4	57702615	57922765	sc4_241
scaffold_4	57922765	57922865	sc4_242
scaffold_4	57922865	58664341	sc4_243
scaffold_4	58664341	58664441	sc4_244
scaffold_4	58664441	58775300	sc4_245
scaffold_4	58775300	58775400	sc4_246
scaffold_4	58775400	58882216	sc4_247
scaffold_4	58882216	58882316	sc4_248
scaffold_4	58882316	58925284	sc4_249
scaffold_4	58925284	58925384	sc4_250
scaffold_4	58925384	58990250	sc4_251
scaffold_4	58990250	58990350	sc4_252
scaffold_4	58990350	59047621	sc4_253
scaffold_4	59047621	59047721	sc4_254
scaffold_4	59047721	59325831	sc4_255
scaffold_4	59325831	59325931	sc4_256
scaffold_4	59325931	59524220	sc4_257
scaffold_4	59524220	59524320	sc4_258
scaffold_4	59524320	59557604	sc4_259
scaffold_4	59557604	59557704	sc4_260
scaffold_4	59557704	59643054	sc4_261
scaffold_4	59643054	59643154	sc4_262
scaffold_4	59643154	59694470	sc4_263
scaffold_4	59694470	59694570	sc4_264
scaffold_4	59694570	60256361	sc4_265
scaffold_4	60256361	60256461	sc4_266
scaffold_4	60256461	60295112	sc4_267
scaffold_4	60295112	60295212	sc4_268
scaffold_4	60295212	60401343	sc4_269
scaffold_4	60401343	60401443	sc4_270
scaffold_4	60401443	60591508	sc4_271
scaffold_4	60591508	60591608	sc4_272
scaffold_4	60591608	61265947	sc4_273
scaffold_4	61265947	61266047	sc4_274
scaffold_4	61266047	61426489	sc4_275
scaffold_4	61426489	61426589	sc4_276
scaffold_4	61426589	61506805	sc4_277
scaffold_4	61506805	61506905	sc4_278
scaffold_4	61506905	61764386	sc4_279
scaffold_4	61764386	61764486	sc4_280
scaffold_4	61764486	62920597	sc4_281
scaffold_4	62920597	62920697	sc4_282
scaffold_4	62920697	62983652	sc4_283
scaffold_4	62983652	62983752	sc4_284
scaffold_4	62983752	63605019	sc4_285
scaffold_4	63605019	63605119	sc4_286
scaffold_4	63605119	63941455	sc4_287
scaffold_4	63941455	63941555	sc4_288
scaffold_4	63941555	64039831	sc4_289
scaffold_4	64039831	64039931	sc4_290
scaffold_4	64039931	64120980	sc4_291
scaffold_4	64120980	64121080	sc4_292
scaffold_4	64121080	64219441	sc4_293
scaffold_4	64219441	64219541	sc4_294
scaffold_4	64219541	64274553	sc4_295
scaffold_4	64274553	64274653	sc4_296
scaffold_4	64274653	64435947	sc4_297
scaffold_4	64435947	64436047	sc4_298
scaffold_4	64436047	64494943	sc4_299
scaffold_4	64494943	64495043	sc4_300
scaffold_4	64495043	64601485	sc4_301
scaffold_4	64601485	64601585	sc4_302
scaffold_4	64601585	64832508	sc4_303
scaffold_4	64832508	64832608	sc4_304
scaffold_4	64832608	65216374	sc4_305
scaffold_4	65216374	65216474	sc4_306
scaffold_4	65216474	65448602	sc4_307
scaffold_4	65448602	65448702	sc4_308
scaffold_4	65448702	65565661	sc4_309
scaffold_4	65565661	65565761	sc4_310
scaffold_4	65565761	65688613	sc4_311
scaffold_4	65688613	65688713	sc4_312
scaffold_4	65688713	66529570	sc4_313
scaffold_4	66529570	66529670	sc4_314
scaffold_4	66529670	66598152	sc4_315
scaffold_4	66598152	66598252	sc4_316
scaffold_4	66598252	66734704	sc4_317
scaffold_4	66734704	66734804	sc4_318
scaffold_4	66734804	66787245	sc4_319
scaffold_4	66787245	66787345	sc4_320
scaffold_4	66787345	66937522	sc4_321
scaffold_4	66937522	66937622	sc4_322
scaffold_4	66937622	67038864	sc4_323
scaffold_4	67038864	67038964	sc4_324
scaffold_4	67038964	67117923	sc4_325
scaffold_4	67117923	67118023	sc4_326
scaffold_4	67118023	67203917	sc4_327
scaffold_4	67203917	67204017	sc4_328
scaffold_4	67204017	67528139	sc4_329
scaffold_4	67528139	67528239	sc4_330
scaffold_4	67528239	67819640	sc4_331
scaffold_4	67819640	67819740	sc4_332
scaffold_4	67819740	67891655	sc4_333
scaffold_4	67891655	67891755	sc4_334
scaffold_4	67891755	69158268	sc4_335
scaffold_4	69158268	69158368	sc4_336
scaffold_4	69158368	70804608	sc4_337
scaffold_4	70804608	70804708	sc4_338
scaffold_4	70804708	72382236	sc4_339
scaffold_4	72382236	72382336	sc4_340
scaffold_4	72382336	72648589	sc4_341
scaffold_4	72648589	72648689	sc4_342
scaffold_4	72648689	72759063	sc4_343
scaffold_5	0	118169	sc5_1
scaffold_5	118169	118269	sc5_2
scaffold_5	118269	244902	sc5_3
scaffold_5	244902	245002	sc5_4
scaffold_5	245002	1405995	sc5_5
scaffold_5	1405995	1406095	sc5_6
scaffold_5	1406095	1689962	sc5_7
scaffold_5	1689962	1690062	sc5_8
scaffold_5	1690062	1942243	sc5_9
scaffold_5	1942243	1942343	sc5_10
scaffold_5	1942343	2109336	sc5_11
scaffold_5	2109336	2109436	sc5_12
scaffold_5	2109436	2734824	sc5_13
scaffold_5	2734824	2734924	sc5_14
scaffold_5	2734924	2791803	sc5_15
scaffold_5	2791803	2791903	sc5_16
scaffold_5	2791903	2907350	sc5_17
scaffold_5	2907350	2907450	sc5_18
scaffold_5	2907450	3028473	sc5_19
scaffold_5	3028473	3028573	sc5_20
scaffold_5	3028573	4508437	sc5_21
scaffold_5	4508437	4508537	sc5_22
scaffold_5	4508537	4601473	sc5_23
scaffold_5	4601473	4601573	sc5_24
scaffold_5	4601573	4670191	sc5_25
scaffold_5	4670191	4670291	sc5_26
scaffold_5	4670291	4803228	sc5_27
scaffold_5	4803228	4803328	sc5_28
scaffold_5	4803328	4946800	sc5_29
scaffold_5	4946800	4946900	sc5_30
scaffold_5	4946900	5352989	sc5_31
scaffold_5	5352989	5353089	sc5_32
scaffold_5	5353089	6197380	sc5_33
scaffold_5	6197380	6197480	sc5_34
scaffold_5	6197480	6245278	sc5_35
scaffold_5	6245278	6245378	sc5_36
scaffold_5	6245378	6360791	sc5_37
scaffold_5	6360791	6360891	sc5_38
scaffold_5	6360891	6907529	sc5_39
scaffold_5	6907529	6907629	sc5_40
scaffold_5	6907629	6969771	sc5_41
scaffold_5	6969771	6969871	sc5_42
scaffold_5	6969871	7035129	sc5_43
scaffold_5	7035129	7035229	sc5_44
scaffold_5	7035229	7217499	sc5_45
scaffold_5	7217499	7217599	sc5_46
scaffold_5	7217599	7859013	sc5_47
scaffold_5	7859013	7859113	sc5_48
scaffold_5	7859113	7914711	sc5_49
scaffold_5	7914711	7914811	sc5_50
scaffold_5	7914811	8020378	sc5_51
scaffold_5	8020378	8020478	sc5_52
scaffold_5	8020478	8075461	sc5_53
scaffold_5	8075461	8075561	sc5_54
scaffold_5	8075561	9425030	sc5_55
scaffold_5	9425030	9425130	sc5_56
scaffold_5	9425130	9574530	sc5_57
scaffold_5	9574530	9574630	sc5_58
scaffold_5	9574630	9590661	sc5_59
scaffold_5	9590661	9590761	sc5_60
scaffold_5	9590761	9739745	sc5_61
scaffold_5	9739745	9739845	sc5_62
scaffold_5	9739845	9851364	sc5_63
scaffold_5	9851364	9851464	sc5_64
scaffold_5	9851464	9973024	sc5_65
scaffold_5	9973024	9973124	sc5_66
scaffold_5	9973124	10036888	sc5_67
scaffold_5	10036888	10036988	sc5_68
scaffold_5	10036988	10121939	sc5_69
scaffold_5	10121939	10122039	sc5_70
scaffold_5	10122039	10216338	sc5_71
scaffold_5	10216338	10216438	sc5_72
scaffold_5	10216438	10391961	sc5_73
scaffold_5	10391961	10392061	sc5_74
scaffold_5	10392061	10720870	sc5_75
scaffold_5	10720870	10720970	sc5_76
scaffold_5	10720970	10897035	sc5_77
scaffold_5	10897035	10897135	sc5_78
scaffold_5	10897135	11122360	sc5_79
scaffold_5	11122360	11122460	sc5_80
scaffold_5	11122460	11189931	sc5_81
scaffold_5	11189931	11190031	sc5_82
scaffold_5	11190031	11230926	sc5_83
scaffold_5	11230926	11231026	sc5_84
scaffold_5	11231026	11959634	sc5_85
scaffold_5	11959634	11959734	sc5_86
scaffold_5	11959734	12302010	sc5_87
scaffold_5	12302010	12302110	sc5_88
scaffold_5	12302110	12399534	sc5_89
scaffold_5	12399534	12399634	sc5_90
scaffold_5	12399634	12477415	sc5_91
scaffold_5	12477415	12477515	sc5_92
scaffold_5	12477515	12675214	sc5_93
scaffold_5	12675214	12675314	sc5_94
scaffold_5	12675314	12828743	sc5_95
scaffold_5	12828743	12828843	sc5_96
scaffold_5	12828843	12911275	sc5_97
scaffold_5	12911275	12911375	sc5_98
scaffold_5	12911375	13012615	sc5_99
scaffold_5	13012615	13012715	sc5_100
scaffold_5	13012715	13364995	sc5_101
scaffold_5	13364995	13365095	sc5_102
scaffold_5	13365095	13643036	sc5_103
scaffold_5	13643036	13643136	sc5_104
scaffold_5	13643136	13747894	sc5_105
scaffold_5	13747894	13747994	sc5_106
scaffold_5	13747994	14537918	sc5_107
scaffold_5	14537918	14538018	sc5_108
scaffold_5	14538018	15046766	sc5_109
scaffold_5	15046766	15046866	sc5_110
scaffold_5	15046866	15104907	sc5_111
scaffold_5	15104907	15105007	sc5_112
scaffold_5	15105007	15194704	sc5_113
scaffold_5	15194704	15194804	sc5_114
scaffold_5	15194804	15285038	sc5_115
scaffold_5	15285038	15285138	sc5_116
scaffold_5	15285138	15318987	sc5_117
scaffold_5	15318987	15319087	sc5_118
scaffold_5	15319087	15387213	sc5_119
scaffold_5	15387213	15387313	sc5_120
scaffold_5	15387313	15529425	sc5_121
scaffold_5	15529425	15529525	sc5_122
scaffold_5	15529525	15630030	sc5_123
scaffold_5	15630030	15630130	sc5_124
scaffold_5	15630130	15995993	sc5_125
scaffold_5	15995993	15996093	sc5_126
scaffold_5	15996093	16121027	sc5_127
scaffold_5	16121027	16121127	sc5_128
scaffold_5	16121127	16829468	sc5_129
scaffold_5	16829468	16829568	sc5_130
scaffold_5	16829568	17284198	sc5_131
scaffold_5	17284198	17284298	sc5_132
scaffold_5	17284298	17341265	sc5_133
scaffold_5	17341265	17341365	sc5_134
scaffold_5	17341365	17421176	sc5_135
scaffold_5	17421176	17421276	sc5_136
scaffold_5	17421276	17702373	sc5_137
scaffold_5	17702373	17702473	sc5_138
scaffold_5	17702473	17857386	sc5_139
scaffold_5	17857386	17857486	sc5_140
scaffold_5	17857486	18167227	sc5_141
scaffold_5	18167227	18167327	sc5_142
scaffold_5	18167327	18196246	sc5_143
scaffold_5	18196246	18196346	sc5_144
scaffold_5	18196346	18408510	sc5_145
scaffold_5	18408510	18408610	sc5_146
scaffold_5	18408610	18505798	sc5_147
scaffold_5	18505798	18505898	sc5_148
scaffold_5	18505898	18650392	sc5_149
scaffold_5	18650392	18650492	sc5_150
scaffold_5	18650492	19269238	sc5_151
scaffold_5	19269238	19269338	sc5_152
scaffold_5	19269338	19692149	sc5_153
scaffold_5	19692149	19692249	sc5_154
scaffold_5	19692249	19805156	sc5_155
scaffold_5	19805156	19805256	sc5_156
scaffold_5	19805256	19861052	sc5_157
scaffold_5	19861052	19861152	sc5_158
scaffold_5	19861152	20028944	sc5_159
scaffold_5	20028944	20029044	sc5_160
scaffold_5	20029044	20085541	sc5_161
scaffold_5	20085541	20085641	sc5_162
scaffold_5	20085641	20168362	sc5_163
[truncated: 713 more rows]

## Sheet: Contig_CQ_results
Contig.ID	c_start	c_end	CQ_median	Gene.counts
sc2_19	1863825	2298119	0.741459	11
sc2_35	3247256	3468897	1.08814	15
sc2_45	3692848	3938821	0.933301	16
sc2_49	3988602	4276748	1.02163	23
sc2_51	4276848	4479864	0.957325	22
sc2_61	4843969	4966841	1.00126	13
sc2_65	5081867	5303227	0.982881	32
sc2_67	5303327	5588862	0.969866	30
sc2_73	5769860	6073502	1.07834	35
sc2_75	6073602	6478683	1.19158	35
sc2_81	6590985	9102419	1.05816	153
sc2_83	9102519	9292905	1.05373	16
sc2_85	9293005	10530515	0.948958	26
sc2_89	10578433	11464125	0.11308	25
sc2_93	11563961	14460360	1.04741	44
sc2_113	15403904	16190465	0.991365	24
sc2_115	16190565	16786673	1.06035	27
sc2_117	16786773	17564192	0.971023	35
sc2_119	17564292	20465858	0.980549	103
sc2_121	20465958	20955812	0.859973	27
sc2_123	20955912	21932926	0.966689	36
sc2_139	23272895	24191152	0.954997	41
sc2_141	24191252	25407549	0.996862	39
sc2_149	25871251	26171850	1.08859	11
sc2_153	26263471	26901612	0.996818	46
sc2_157	27160639	27334088	1.06712	19
sc2_161	27570704	28426594	1.04706	24
sc2_207	31383217	31578960	0.995067	11
sc2_209	31579060	31893859	0.988026	32
sc2_221	32451930	32777197	0.935836	26
sc2_225	32841252	33030246	1.22654	10
sc2_227	33030346	33267417	0.866094	11
sc2_233	33515427	33881982	1.05306	26
sc2_237	33916703	34784544	0.97192	61
sc2_239	34784644	35116504	1.06113	28
sc2_241	35116604	35974870	0.978574	81
sc2_243	35974970	41496197	0.99824	205
sc2_247	41753876	42803434	0.978058	18
sc2_251	43066804	43460412	0.902254	11
sc2_257	43559787	44051071	1.10296	29
sc2_261	44245116	44691748	1.13997	24
sc2_265	44841336	45530459	1.00051	27
sc2_271	46668979	47818549	0.909763	30
sc2_275	47895726	48886320	1.0326	28
sc2_291	50317390	50589879	1.11011	15
sc2_293	50589979	51118226	1.02554	32
sc2_297	51196333	51499673	1.08627	15
sc2_301	51533728	51835071	1.08079	15
sc2_303	51835171	52563723	0.929164	18
sc2_321	53507523	53939117	1.0597	32
sc2_323	53939217	55202351	1.0268	77
sc2_329	55447772	55743337	1.10357	15
sc2_331	55743437	56123104	1.2454	12
sc2_335	56369164	56739751	0.99415	15
sc2_339	57174984	57512541	1.20091	14
sc2_341	57512641	57693356	0.954274	13
sc2_343	57693456	58172674	0.951329	29
sc2_347	58224932	58576101	1.04813	23
sc2_351	58645915	59128245	0.936435	17
sc2_367	60218411	60414447	0.86024	18
sc2_371	60538493	60952205	1.01656	26
sc2_377	61204566	61287739	0.801401	10
sc2_379	61287839	61633445	0.972812	27
sc2_381	61633545	62109457	1.10346	32
sc2_383	62109557	62334342	1.2834	15
sc2_385	62334442	62925896	1.19812	26
sc2_391	63344881	63749979	0.921299	17
sc2_393	63750079	64148864	1.15465	11
sc2_407	65177058	65758989	1.02527	40
sc2_409	65759089	66377657	1.0416	35
sc2_423	67094378	67711315	0.826737	22
sc2_431	67883196	68108185	0.942416	20
sc2_447	68668681	69119139	1.00239	16
sc2_451	69265761	69838291	0.955813	18
sc2_463	70514117	70884823	0.949839	23
sc2_471	71085259	71517845	1.0247	28
sc2_473	71517945	72443821	1.0589	62
sc2_481	72728547	73015547	0.669776	12
sc2_489	73544758	73937147	0.908446	17
sc2_497	74392855	74911974	0.943524	10
sc2_509	75797599	76264921	0.904263	15
sc2_513	76480748	77643062	0.956287	19
sc2_515	77643162	78281764	0.741459	19
sc2_521	78495244	79058322	0.911979	14
sc2_527	79214747	80297474	1.0346	26
sc2_529	80297574	80674072	1.01672	11
sc1_7	378381	1215605	0.921563	40
sc1_9	1215705	2807499	0.933142	99
sc1_11	2807599	3812206	0.973645	58
sc1_17	4014146	4474364	1.01594	15
sc1_19	4474464	4964157	1.05732	10
sc1_21	4964257	5328145	1.02514	12
sc1_25	5520006	6948959	1.10216	82
sc1_29	7011701	7612132	1.01741	33
sc1_39	8144188	9458015	0.935633	55
sc1_41	9458115	10283915	0.972995	50
sc1_51	11162929	12200526	0.999899	55
sc1_53	12200626	16504758	1.00717	271
sc1_55	16504858	17676573	0.999155	82
sc1_57	17676673	17928805	1.07724	35
sc1_59	17928905	18391922	1.03283	31
sc1_63	18489217	18680004	0.884498	15
sc1_69	18846418	18994273	0.93367	13
sc1_71	18994373	19408261	0.950033	19
sc1_73	19408361	19773563	1.09696	20
sc1_75	19773663	20263702	0.979911	21
sc1_77	20263802	20848132	0.951351	28
sc1_91	21580534	22087882	1.00442	31
sc1_93	22087982	22497994	1.07781	17
sc1_95	22498094	22826796	0.856386	18
sc1_107	23294685	23627335	0.721155	10
sc1_115	23822369	23916250	1.15145	13
sc1_117	23916350	24082388	1.01533	10
sc1_123	24258830	24876424	1.07175	45
sc1_127	24934747	25279916	0.901199	26
sc1_131	25288426	25754435	0.909181	17
sc1_135	25864288	26895614	0.954623	29
sc1_137	26895714	27182731	0.681227	10
sc1_139	27182831	27779389	0.924197	12
sc1_143	27840773	28624749	1.04283	39
sc1_147	28907828	29449214	0.999905	13
sc1_149	29449314	30052246	0.927156	27
sc1_153	30201347	31196748	1.19439	32
sc1_161	32498536	33042402	1.06427	16
sc1_165	33430686	34369132	1.00457	36
sc1_171	34622953	35181751	0.991592	26
sc1_173	35181851	35947515	1.00638	24
sc1_179	36412093	36853441	0.905562	15
sc1_183	36918797	37258191	1.11336	11
sc1_185	37258291	38243552	1.00446	30
sc1_191	38670904	39074977	0.951924	19
sc1_199	39649921	40705652	0.918891	55
sc1_203	40885540	41314662	0.98297	23
sc1_205	41314762	41881499	0.981982	24
sc1_213	42325607	42645779	1.05859	15
sc1_215	42645879	44100168	0.936221	47
sc1_227	44700389	45367549	1.08994	10
sc1_229	45367649	45756978	1.02642	15
sc1_233	45814108	46327532	0.909739	15
sc1_243	46685555	47812551	0.975713	67
sc1_251	48140420	49898123	0.998838	93
sc1_257	50201863	50599720	0.918266	13
sc1_261	50723461	51664156	1.02323	39
sc1_271	52268865	52599796	1.00596	18
sc1_277	52957737	54015039	1.08753	47
sc1_279	54015139	55232724	0.921165	43
sc1_281	55232824	56279432	1.00137	45
sc1_285	56448703	57588668	1.03973	48
sc1_287	57588768	59156622	0.958799	63
sc1_291	59450354	59920008	0.976878	22
sc1_295	60391648	60727573	1.00872	21
sc1_311	62021865	62731107	1.04673	33
sc1_315	62830186	63262034	1.03372	14
sc1_323	63469894	63669611	1.01505	11
sc1_325	63669711	67686581	1.03296	120
sc1_333	68018716	68776785	1.23147	17
sc1_335	68776885	69480010	1.03669	32
sc1_337	69480110	70122434	0.838609	17
sc1_339	70122534	70725122	1.01981	28
sc1_343	70775363	71099221	0.998888	18
sc1_349	71413357	73907539	0.971701	101
sc1_353	74219018	75028591	0.910109	11
sc1_359	75454193	76162541	1.01994	26
sc1_363	76301635	77132462	1.01134	26
sc1_371	77966508	78552161	1.04467	13
sc1_373	78552261	79553006	1.00379	24
sc1_377	79723012	82105791	1.07834	71
sc1_381	82145204	84069743	0.94428	85
sc1_383	84069843	85610430	1.07422	48
sc1_385	85610530	86150099	0.891732	33
sc1_391	86192753	86650640	1.03767	10
sc1_393	86650740	87459646	1.05276	31
sc1_405	88027937	88697904	1.05786	27
sc1_407	88698004	89746990	1.03169	63
sc1_409	89747090	89983748	1.02373	11
sc1_417	90449226	91697442	0.947163	64
sc1_419	91697542	91974904	1.10248	14
sc1_427	92308974	93107829	1.11341	26
sc1_429	93107929	94492204	1.00482	75
sc1_435	94625968	94865152	0.935767	10
sc1_439	94968443	95362201	0.990849	26
sc1_441	95362301	95507704	0.934857	10
sc1_445	95852787	96408178	1.01471	31
sc1_447	96408278	97041700	0.93389	17
sc1_461	97660266	99864913	0.968633	111
sc1_465	99976315	100378548	0.906507	15
sc1_467	100378648	100538694	1.04618	10
sc4_1	0	3003428	0.94716	111
sc4_3	3003528	3823812	0.910403	31
sc4_5	3823912	4936997	0.935834	61
sc4_9	5067993	5641373	1.09772	24
sc4_11	5641473	6324450	0.817767	37
sc4_13	6324550	6596674	1.0004	12
sc4_17	6714677	8727108	1.07607	107
sc4_29	9400085	9710355	1.06024	20
sc4_37	10370432	10708542	0.964452	13
sc4_39	10708642	11083703	0.950148	18
sc4_45	11357584	11819734	1.00629	20
sc4_47	11819834	12992926	0.963249	42
sc4_51	13235422	14074912	0.976284	40
sc4_55	14103620	16304937	1.04275	62
sc4_61	16655097	18779768	1.00516	53
sc4_71	19804894	20917636	1.65661	27
sc4_73	20917736	22224711	1.02422	47
sc4_75	22224811	25985765	1.05854	161
sc4_77	25985865	27090731	1.01265	45
sc4_83	27336509	28023725	1.01368	52
sc4_113	29808258	30015636	1.03189	11
sc4_119	30112907	30397989	0.868135	11
sc4_127	30774176	32408616	1.00069	77
sc4_137	32771308	34016374	1.05457	52
sc4_139	34016474	34861464	0.947911	44
sc4_143	35437677	36257947	1.06259	25
sc4_149	36367077	37483351	1.01331	79
sc4_151	37483451	38930265	0.951704	68
sc4_157	39510837	40906247	0.944959	86
sc4_163	41252415	41599460	0.957978	24
sc4_167	41621490	42027592	0.983688	44
sc4_169	42027692	44826518	1.00738	213
sc4_173	44888151	45314270	1.02435	24
sc4_175	45314370	45604020	1.00663	33
sc4_179	45723775	45864702	0.855315	12
sc4_181	45864802	47497238	1.05009	123
sc4_183	47497338	49859003	1.01173	182
sc4_185	49859103	51052669	1.09407	43
sc4_189	51258697	52460412	0.972681	96
sc4_193	52610369	53232240	0.948884	25
sc4_201	53699767	54223628	1.04513	19
sc4_213	54747129	54991067	0.861653	24
sc4_217	55038665	55715891	1.01138	43
sc4_219	55715991	56068471	1.05475	17
sc4_221	56068571	56237943	1.0366	10
sc4_229	56459064	56846072	1.03442	26
sc4_243	57922865	58664341	0.97838	43
sc4_255	59047721	59325831	0.963998	22
sc4_257	59325931	59524220	1.10378	19
sc4_265	59694570	60256361	0.977359	21
sc4_273	60591608	61265947	0.972349	32
sc4_281	61764486	62920597	0.996537	74
sc4_285	62983752	63605019	0.955133	24
sc4_287	63605119	63941455	0.926011	13
sc4_313	65688713	66529570	1.13197	39
sc4_331	67528239	67819640	1.03782	14
sc4_333	67819740	67891655	0.989706	12
sc4_335	67891755	69158268	0.920267	75
sc4_337	69158368	70804608	1.0554	125
sc4_339	70804708	72382236	0.95573	59
sc6_1	0	1444776	1.02761	66
sc6_3	1444876	1717095	1.08946	15
sc6_7	1830854	2439724	0.879245	19
sc6_11	2459280	7488864	1.14202	155
sc6_13	7488964	8033672	1.05897	31
sc6_15	8033772	8701062	0.95467	35
sc6_21	8889379	9213107	0.985441	14
sc6_27	9494832	9910552	0.983026	18
sc6_33	10352644	10886054	1.07509	15
sc6_45	11307733	11676440	0.549611	10
sc6_51	11916044	12196821	0.92327	10
sc6_61	12781302	13129965	1.04041	14
sc6_65	13190041	13684684	1.05985	27
sc6_73	14061046	14288000	0.978209	18
sc6_75	14288100	14584838	0.973558	26
sc6_97	15787532	16397954	1.02632	50
sc6_103	16539393	16722503	1.13903	10
sc6_107	16765004	17163202	0.903586	13
sc6_109	17163302	17342569	1.09354	16
sc6_119	17593875	18239723	0.949357	52
sc6_127	18480148	18560764	0.816764	11
sc6_133	18681319	19042017	0.954238	15
sc6_139	19141015	19711594	0.961603	56
sc6_143	19786650	20673928	0.996313	64
sc6_145	20674028	20847567	1.07564	21
sc6_147	20847667	21232827	0.335676	16
sc6_153	21572367	21855664	1.09749	27
sc6_157	21921910	22267556	0.955068	64
sc6_159	22267656	22496535	1.13065	14
sc6_179	23573938	25023518	0.997778	61
sc6_183	25169460	25640331	0.91254	46
sc6_185	25640431	27780886	1.0495	187
sc6_191	27904052	28440528	1.06704	11
sc6_193	28440628	28595238	0.941338	10
sc6_195	28595338	29013829	0.797446	22
sc6_203	29415587	30884401	0.953131	80
sc6_207	30998947	31898827	0.958812	22
sc6_209	31898927	33416741	0.998238	67
sc6_211	33416841	34204286	0.892463	42
sc6_213	34204386	34786384	0.969383	18
sc6_217	34965096	35273016	1.015	10
sc6_235	36133427	36837610	0.984429	38
sc6_237	36837710	37834544	1.02225	57
sc6_239	37834644	38057600	0.982267	17
sc6_243	38174579	38516180	1.04387	22
sc6_245	38516280	38972827	0.851941	38
sc6_247	38972927	39169831	0.926808	10
sc6_253	39479526	39642600	0.957334	16
sc6_265	39985615	40325151	0.986318	21
sc6_269	40441452	40681563	0.981822	14
sc6_287	41721883	42279341	0.902107	36
sc6_289	42279441	42875588	0.92374	27
sc6_297	43179827	43501697	0.946372	22
sc6_311	44043822	44658642	1.03102	19
sc6_315	44747576	45411523	0.962558	29
sc6_319	45464323	45681594	0.966936	10
sc6_325	45891016	46294883	0.853074	26
sc6_331	46544439	47041600	1.00778	40
sc6_333	47041700	47374135	1.15837	17
sc6_335	47374235	47866159	0.914767	25
sc6_337	47866259	48781503	0.935913	61
sc6_339	48781603	49338366	0.923292	20
sc6_341	49338466	50125970	1.0373	48
sc6_343	50126070	51222341	1.03478	60
sc6_345	51222441	52805477	1.02648	152
sc6_347	52805577	53438066	1.03059	37
sc6_357	53940220	54245808	0.974962	36
sc6_359	54245908	54620301	1.2702	12
sc6_361	54620401	56625426	0.978561	80
sc6_363	56625526	57034826	0.881304	10
sc6_365	57034926	58216823	1.00097	52
sc6_367	58216923	58422392	0.919171	10
sc6_369	58422492	58734104	0.954757	19
sc6_383	59413990	59852181	0.97117	25
sc6_387	59969608	60511475	1.15874	22
sc6_391	60605242	60964807	1.0379	27
sc6_395	61085516	61233085	1.19911	12
sc6_397	61233185	61513449	1.02012	16
sc6_399	61513549	61765959	1.17361	21
sc6_409	62063949	62361707	1.04577	18
sc6_417	62616990	62694023	0.909621	14
sc6_419	62694123	62870220	0.985791	13
sc6_423	63051738	63275010	0.707436	12
sc6_425	63275110	64099527	0.900073	46
sc3_13	966507	2024098	0.0277977	38
sc3_37	4708310	5072965	1.60936	19
sc3_53	6253054	7171165	1.62958	17
sc3_55	7171265	8087250	1.79905	16
sc3_57	8087350	8867506	1.62521	38
sc3_59	8867606	9645851	1.76724	11
sc3_65	10047724	10983857	1.86412	14
sc3_101	14905821	15058559	0.250578	10
sc3_147	18106833	19642688	0.0395004	42
sc3_177	21921025	22096149	0.0100702	20
sc3_183	22528519	22994091	1.76083	20
sc3_197	24401856	24703384	2.23323	17
sc3_211	26125539	26644770	1.4629	11
sc3_219	26924683	27532181	1.58431	36
sc3_225	28038839	29240670	1.26618	22
sc3_227	29240770	30386364	1.88053	22
sc3_233	30750999	31696239	1.69003	21
sc3_237	31731021	32084417	2.01867	15
sc3_241	32163470	32421943	1.83665	15
sc3_273	35320182	36287862	0.645749	20
sc3_297	38810564	39238554	1.87525	11
sc3_299	39238654	40059395	1.83665	25
sc3_305	40935723	41449589	0.0261922	13
sc3_317	43157765	43427653	0.00405081	13
sc3_337	45385952	46154376	0.0325523	22
sc3_341	46478745	47416616	1.61348	14
sc3_347	48130592	50059726	1.57835	51
sc3_349	50059826	50401304	2.59636	12
sc3_351	50401404	51785090	1.72948	45
sc3_357	52781342	53961146	1.61163	10
sc3_359	53961246	55355537	1.75632	32
sc3_365	55891178	56703212	1.89528	23
sc3_371	57324167	57729292	1.49962	12
sc3_373	57729392	58126889	2.12918	15
sc3_375	58126989	59096813	1.72175	26
sc3_377	59096913	62199023	1.82318	59
sc3_393	64186811	64522116	1.93073	15
sc3_401	65232224	65516834	0.0176719	10
sc3_411	66176316	66605281	0.0267197	14
sc3_425	67233747	68635001	1.9368	49
sc3_427	68635101	69188311	1.44438	26
sc3_439	70246153	70896398	1.78087	27
sc3_441	70896498	71788770	1.73964	46
sc3_445	72364062	72753116	1.76811	14
sc3_447	72753216	73207460	1.74706	12
sc3_451	73723131	74338062	1.57708	10
sc3_457	74617016	74896076	1.68103	10
sc3_471	76395146	76726025	1.65044	10
sc5_5	245002	1405995	0.956364	45
sc5_7	1406095	1689962	1.1657	10
sc5_9	1690062	1942243	0.909068	14
sc5_13	2109436	2734824	0.989396	26
sc5_21	3028573	4508437	0.969124	82
sc5_31	4946900	5352989	1.09516	20
sc5_33	5353089	6197380	0.977876	39
sc5_39	6360891	6907529	1.03681	12
sc5_47	7217599	7859013	0.971622	41
sc5_55	8075561	9425030	1.01926	62
sc5_73	10216438	10391961	0.479922	15
sc5_75	10392061	10720870	1.02462	11
sc5_77	10720970	10897035	1.00382	14
sc5_85	11231026	11959634	0.938019	41
sc5_87	11959734	12302010	0.983567	26
sc5_95	12675314	12828743	0.928736	12
sc5_101	13012715	13364995	1.08255	24
sc5_103	13365095	13643036	0.985036	23
sc5_107	13747994	14537918	0.971444	25
sc5_109	14538018	15046766	1.18663	27
sc5_115	15194804	15285038	1.22343	19
sc5_125	15630130	15995993	1.06682	21
sc5_129	16121127	16829468	0.969258	27
sc5_131	16829568	17284198	0.956888	22
sc5_141	17857486	18167227	0.928106	24
sc5_151	18650492	19269238	1.05838	39
sc5_153	19269338	19692149	0.952774	25
sc5_165	20168462	21461355	1.04805	34
sc5_171	21795584	22273395	1.01555	17
sc5_187	23405608	24004469	0.960325	28
sc5_191	24088564	24496160	0.940167	14
sc5_193	24496260	24716577	0.890815	11
sc5_207	25303222	25735986	1.00924	15
sc5_209	25736086	26080985	1.11616	21
sc5_213	26356629	27246703	1.03668	50
sc5_217	27474645	28209663	1.16928	26
sc5_233	28920683	29324679	1.1311	15
sc5_237	29498665	29837451	1.02529	28
sc5_239	29837551	29990815	1.08027	12
sc5_243	30167927	30498940	0.844303	11
sc5_247	30813902	31312044	0.820895	19
sc5_249	31312144	31909521	0.876112	32
sc5_253	32078594	32649864	0.920392	31
sc5_259	32825761	33434444	0.983409	26
sc5_261	33434544	34342154	1.03774	54
sc5_263	34342254	34600918	0.958438	25
sc5_265	34601018	35115334	1.14518	39
sc5_267	35115434	35255502	1.36849	15
sc5_269	35255602	35761711	1.1123	17
sc5_271	35761811	37304034	0.989568	79
sc5_275	37367694	38645394	1.06491	39
sc5_277	38645494	40607710	0.975122	99
sc5_283	40926090	43604354	1.00431	97
sc5_289	44075295	45790334	1.05928	48
sc5_299	46740541	47270529	0.81421	21
sc5_305	47748809	48352847	1.08533	13
sc5_309	48551188	49219217	0.943495	16
sc5_315	49425329	49959563	0.934819	24
sc5_317	49959663	50429866	0.974414	12
sc5_329	50871310	51361780	1.0267	32
sc5_331	51361880	51658964	1.06709	14
sc5_337	51780733	52097601	0.869854	14
sc5_339	52097701	52233974	0.998938	16
sc5_353	52909448	53072689	1.04313	10
sc5_359	53237677	53689906	0.961475	28
sc5_361	53690006	53975507	0.94481	32
sc5_373	54491583	55023879	0.926683	27
sc5_375	55023979	55353040	0.908977	18
sc5_377	55353140	55608483	1.00421	22
sc5_389	56135085	56540756	0.999013	20
sc5_393	56617984	56813467	1.07393	17
sc5_395	56813567	57279637	0.93498	46
sc5_401	57546911	57725234	1.20809	20
sc5_403	57725334	57934373	0.923554	14
sc5_405	57934473	58483156	1.03977	39
sc5_407	58483256	58643157	1.11126	18
sc5_413	58938787	60720454	1.00408	180
sc5_415	60720554	60992740	1.08561	14
sc5_417	60992840	61810883	1.00367	47
sc5_419	61810983	62913762	0.996304	100
sc5_425	63069138	65856695	1.02882	220
sc5_431	66044182	66361911	0.952113	18
sc5_437	66693690	67831853	0.843179	69
sc5_439	67831953	67964905	0.963383	10
sc5_443	68054916	68504481	1.05642	16
sc5_447	68558644	70223462	1.00291	124
