# Supplementary material for: Engineered sex ratio distortion by X-shredding in the global agricultural pest Ceratitis capitata
Source: BMC Biol. 2021 Apr 16;19:78. doi: 10.1186/s12915-021-01010-7 (PMC8051031; doi:10.1186/s12915-021-01010-7)
Supplement: Supplementary file 6 — Additional file 6:. Library of the consensus repeats including transposable elements. [file 12915_2021_1010_MOESM6_ESM.fasta]

>rnd-1_family-4 
TTTGCTTAGATTTGCCAAAAGACTACNATTCTCTCCGGGAAGTGGACCAGGAACTGACCTATTCGAGAAAACATTGTTTTTTTCTCGATTTTCTTGAAACTCGGTACATAAATTGCTAGTTGCTTAGATTTGCCAAAGGACTACTATTCTCCCCGGGAAGTGGACCANGGACTGACCTATCTAAGGAAATCTTATTTATGTTTGATTTACCTGACTTACCGATCTACCGTTTTCTTAAAATTTGGTACATAGTTAGCTTTTTAAGTATATTTTCAAAAGTACTATTCTCTCCGGGAAGTGGACCACGGACTGACCTATTCGAAAAATTTTCGTTTATTTCTCGATTTTCTTGAAATTTTTAATTAGCTATTTGCTTAGATTTGCCAAAAGACTACAATTCTCCCCGGGCTGACCTATNTAAAGAAGTCTTNTTNATGTTCGATTTACTTGAAATTCGGTACATAGTTGACATTTTGCTAAGATTAACAGAAAGACAATTCNTCTTTCCGAGAAGTGGACCATAGACTGACCTATTGAAAGAAATCTTGTTAATTGCTCGATTTTTGGCACATAATTAGCTTTTTTTTTTCTTTTTTCTATTATACTCTCNGGGAAGTGGACCAGGGACTGACCTATCCGGAAAAAATTTTTTATTTCTCGATTTTCTTGAAATTCGGTACATAAGCTATTTGCTTAGATTTGCAAAAGACTACNATTCTCCCCGGAAAGGGACAGGGNCTGACCTATTTAAAGAAATCTTGTTTATTTTCGTTTCACTTGATATTCGGTACAAATGTGTTATTTTACTCAGATTAAGAGGAAGACTTCTTCTCTCCGGGAAGTGGACCAGANACTNACTTATTCGAAAAAATCTTGTTTATGTTCCATTTACATTAAGTTCGTCAGATAGCTTACGTCGATTTACTTGAAATTCGGTACATATGTGAAATTTTGCTTAGACTAACAGAAAGACACTTCTTCTTTCCGAGAAGTGGACCATAGACTGACCTATTGAAAAAGTCTTGTTAATTGNTCGATTTTCTTGAAGTTTGGCACATAATTAGCTTTTTTTAGTATATTTTCAAAAGTACTATTCTCTCCGGGAAGTGGACCAGGGACTGACCTATTCGAGAAAATNTTGTTTATTGCTCGATTTTCTTGAAATTCGGTACATAATAGCTATTTGCTAGATTTGCCAAAGGACTACAATTCTCCCCGGAAAGTGGACCAGGGACTGACCTATTTAAAGAAATCTTGTTTTATGTTCGATTTACTTGAAATTCGGTACAAATGTGNTATTTTACTCAGATTAAGAGAAAGACTTCTTCTCTCCGGGAAGTGGACCAGGGACTGACCTATTCAGAAAAATCTTGTTTATGTTCCGTTTTCTTNAAATTCGTCAGATAGCTAACGTCGATTTATTTGAAATCAGTACAATGAAATTTTGCTTAGACTAACAGAAAGACACTTCTTCTCTCCGGGAAGTGGACCATAGACTGACCTATTGAAAAAAGTCTTGTTAATTGNTCGATTTTCTTGAAGTTTGGCACATAGTTAGCATTTTTTCTATATTTTCAAAAGACTATTATACTCTCCGGGAAGTGGACCAGGAACTGACCTATTCGAGAAAATATTGTTCATTTCTCGATTTTCTTGAAATTCGGTACATAATTNGCTATTTGCTTAGATTTGCCAAAAGACTACCATTCTCCCCGGGAAGTGGACCAGGGACTGACCTATTTAAGGAAATCTTATTTATGTTCGATTTACCTCAAATTTGGTACAAATGTGACNTTTTANTCAGATTNNCAGAAGNACTTCTTCTCTCCGNGAAGCGGACCACGGACTGACCTATTCGAAAGCAATCTTGTTNATTTCTCCGTTTTCTTGAAATTTGGCACATAATTAGCTNTTTTATTAGATTTTCAAAAGGACTATTCTCTCCGGGAAGTGGACAACAGACTGACTTAT
>rnd-1_family-272 
TTTNACAAAATAGCAAAGATGCCGCGGTAAAATACGCCGTGCGCGCGCGTAGGTGGTTGGAACGGTTGTGTTTAAGTATACCCTTTTTCGTTAGCTCGAACTACCGCCGTTTAAACGATAGTTCGGCTAACGAAGTAGGGTATACACGGAAAGAAGGATAGCCGCGTGAAAGGAGACACGGAAGAACGGGAAACCGGAAGTTGGCGCGCACGGCGTTTACAATTTAGCTTAATGNTGCGCGCTTAAACATCCTGCCCGCCCTGCAGGGATGCGCTGGCCAGCGCGTTCTGCAGCTTTTGTAGGGCGCGGATGGCTTCGCCGATNGCGCCTTTGGCAGCGCGGTTNCGGAACGCNTTCGTTTGCAGCCCGGTGGCGGTGCGCGCTATCGANCGCGACCTTTCATCGGTGCCTTTTCTTGTGGCGCGCTGCTGGGCGGCACGTTGTTGGGCGGCACGTTGTTGGGCGGCGCGTTGTTGGGCGGCACGCTGTTGGGCGGCACGCTGTTGG
>rnd-1_family-31 
AAATATAATTGAAATTTCGAACTGACTGAATGTTTTTCAAAGCCTGTTACGGTTCGTTTGAGTTTCTAGAAACAAAGTGTTCGTACCATGAATTTTTGTATCATGGGTTCGTACTTGAGAGCCAACTATCAAATCTTATGGGTTTTTTTTTTAATTTATTTGCTTTGGAAAGAGCAAAATTTAGTTTTTTAGTGTTTAAAATGTGATGTGCTTACTTGAAACGACTTTCTCTTGAAGTATTCATCTATTTTAATGATCTTGATTAATCTTGATTATTCAGTAAAGTCGAACAACGAAGTCGAAGCCAGACATATACGAGGAGAACGAGCATAATTGAATTATAAATGATTCGATACATATAATACACAAGAATAGAAACGGTCCTTTTCAGGACCACAATTTTCCAAACGAAAAGATAAAAAAAAGACTTAAATAATTTTTTTAGATATTTAGATTATTACCAAATATTTTAGTTTAATTTAACTTTGTAACTAGAATTCAAATACATATATTGATATACTTATGTATATATGTACCCACTTGCATACATTTAAGTATATGCGTTTAAATATACAAATGTGATGTGTGTGCACAAAATCTTGCGCGTCGGCTGAGTGATGCACCACACACATAGAATCTATGCACCACTCAGACGACGCGCAAGATTTTGCGCTTCTGCTTTGAACAGACCACTCGTCCAGGCATCAATGTCGGGCGAATCGTATAACTCCAGTTTGGGTATCACTTTGCGATCCTTCTTCATTTTATTATCCTGATAGCGCCAAATTGCCAAAGCACTACCTTCGGCAGCCTGTTNGGGATATTCCATCGAATCAACAAACACTTCGGAACAGCCTTGCATCTGCAAGCTGCGCGCACCGACGCCAGCTGCTACGCGTACATTTTCCTAAGATAATTTTAAGGTTATTTGAAAGAAAAAAGAATGTAATTTACGTTTCAAATGAAATATAATAATTATTAAAATTATTTCAATTTAATTAGCTCTGTGCGGTGAGAAATGTCAGTGAGAATTAGCAAGTAACGGTGCAGAAATTGCGCTCTCTGGGTGGAGTTTTTACTGGGTATTTGCCTCACCGAAAGCGGTTCAGTAAAAATTGGTAACAATTATTGCTGCCCATCAGCTCACCGAACAAATCTATTGTTTCATTTAAAGCAAAATCATTGAAACATTTAAAAAAAATTTAGAAATTTAATTTTATAAATTTTTTATAAATTTAATTTTATAACTTTCATTACAAAAAAAAATCATTATCACAATTTCACAAATCGAAAGTTTTCTTGTCAAATTTTTCTTTTAAAATCAAAGAGATTAAATTTCTTTTAATTGTCAAAAATTCAAAAATGTTTATGGTAAAACAATTAGCCATCAAAATGCATGTCTACCCGCTGATAAGTCAAAATTTTACGCGCCTCGACCACAATGTAATGGAACTTACCATGCCCTCGTCCAACATCTCCAATTCATTGAAACCGGCGCCCTCACGCCCAACCCCAACCACTGCTATTGACCGAAACTCCTGATCAATATTGCTAAAAACTTTTCCTTTGCCCAATTTGCCAGATAAATTCGTTCTTTAAGCATGAAGAAAAATAATTCAGCTCGAAGACATGCATTGAAATTCAAAGAGTTGTCGGTACTTACTCCTTAATTAATTCCGTTACTTTGCCCTGCACACGATCATCGAATTTCTCGCCACTCGATGTTAGCTTCGGCTCCTTCTCGCCCTCTTTCTGATACAATCCAATCACAAGTCCCTTCTGTGAAGTGTATTTGGTAAAATTTTTAACATCTCAACACAACAAGCTGCTAAGTGCTGCGGATATTCGTAACGAATGGCACTTACCGTCACCCGCGAATCATCGGCGTAATACCTAAGAGAGACTTGTTTGAGATTTTTCACATTTTGAAATCTCAGTAGAGATTTTGTAAGCCAATTCGTTATTCGTAGCGCAGACATTTTTTGGATGTTTGATTAATCTAATTTTATTATCGCCTTTTATGGAAATTTTTATATAAGAAAACGTTTTCAGCTTAAAAATTTTCAATAAAAAATATAATTGAAATTTCGAACTGACTGAATGTTTTTCAAAGCCTGTTACGGTTCGTTTGAGTTTCTAGAAACAAAGTGTTCGTACCATGAATTTTTGTATCATGGGTTCGTACTTGAGAGCCAACTATCAAATCTTATGGGTTTTTTTTTTTAATT
>rnd-1_family-12 
TCAAGGTAAATGGGTTTGGATAAAGTTATTCGTCGTTAAGCTCGCAGTGGTGGCGAATGGAACGCGTGATTTTTTAAAAGTGACCGTGTCCGCNTATACTCGTAAATATATTTGTATATGAAAATGAATTGCTGTTCGTTAGTCTCGCAAAAACTCGAGAAAGGCTGAACGCATTTATCTTATCTTGGTCTTGAGATGTTCGCGGAGGTGTAGGGAAAGTTTAAAAGGAGAGAAAAATTCGAATCATTGTTGGGAAAATCCTAAAAATAGCCCTTTTCTATTTCCCATATTTCTTATACTCGTATATAAAAATCTTATGTCCGCTTGGAAAAATCCAGTAATTTCCAAAAATCTTGACTTGAAATTTCGTCAGATTATTTCTNTGATTCCTGAGAAAGGTTTTTCTGAAAAAAAATTCGGGAAGTCGCCCGGGGACTGACCTATTCGAAAAAACTTAAATGTCCGTTTGTAACGGGTGTTCTCCAAAAGTTTACTAACGGTCGATTGACTTGAAATTTCGTCAGNNTGCTTCTACGATACTTGGGAAGGGTTTTACTAAATAAACTTCTCTGGAAGTGGACCAGGGACTGACCTATTCGAAAAAATCTAATTTATGGTTCGGCTTACTTGAAATTCGGTACATAGGTGGCCTTTTGCTTAGATTAATAGGAAGACTACACTTCTCTCCGGGAAGTGGACCAGGGACTGACCTATTCGAAAAAGTTTATTTATGGCTCGATTTACTTGAANTTCGGTACATATGTGGCTTTTTGCTTAGATTAANAGGAAGACTACNCTTCTCTCCGGGAAGTGGACCAGGGACTGACCTATTCGAAAAAATCTCATTTATGGTTAAATACTCACCTTTAACCCTATCATTTTCCTTCCACGATAGAACTGTATGTAGAACTATGTAATAATATAAATAAATATTATTACATTTAAAAAAAAATATTTTTAATCATTGATCAACTCGGTTGTGAGAAAGAAAATTGATATAAGTGAAAAAATAAATAAAAATCCTATAACGAATATAGGGAAGTAATTTATTCAGTGATCAGCAACCTGGATGGAAGAAATACACTCAACATAAATATCATCATCATTATTTGCTTACTAATAATGTGTTTCAATTAAAAATTTCTTTATAAGTCCCAAATATACATAAATTATTCTATTACGATTATATTGAATTTTACGATTGACTATTTTCCATAATAAAATGATCTGAGATTTTTAATATTAAAGTATTTATTTATATCACACTGAAATTTCAAAAATTTATCCCATTTAAATACATTTTGTTGCTATGGACGTTACACACACCTGCATNCTCAATAGACAATTTACTTGGAACTAGTGTATTTGTTAACAGCCTTGTTACTTTCATTGACGGCATGCTTGGCCAATTTACCGGGCAAAAGTAGACCCACAGCGATTTAGATGTCTCGCCTGGTGATGGTTGGACGTTTGTTGTAGTGAGCTAAATGCGACGCCTCAGCAGCAAAGTTTTCGAAAATGTCATTA
>rnd-1_family-37 
GACGACGCGCAAGATTTTGCGCTTCTGCTTTGAACAGACCACTCGTCCAGGCATAAATGTCGGGCAAATCGTATAACTCCAGTTTGGGTATCACTTTGCGATCCTTCCTCATTTTATTATCCTGATAGCGCCAAATTGCCAAAGCACTACCGTCGGCAGCCTATTGTTTCATTTAAAGCAAAATCATTGAAACATTAAAAAAAATCAGAAATTTAATTTTATAAATTTTTTATAAATTTAATTTTATAACTTTCATTACAAAAAAAAATCATTATCACAATTTCACAAATCGAAAGTTTTTCTTGTCAAATTTTTTCTTTTAAAATCAAAGAGTTTAAATTTCTTTTAACAGGCCTATTCTGTCGAGGTAACAAAGTTTACCTAGGTATTAAAATTTACCATTCAGTAAATTTTGTTACCATTTCGTATTCTGAACTCACTGTTACCCTGTAANTTTTGTTACTAGCGAAATAGGAGGTAACAAAAATATCTGCTGTTTGAATTTGTGTTGTTAGTTTCAGAAAAAATAAAAACCAAAATGGGTAGGCATATTTTAGGCCTGGAATTCATTGAAGATGAAGAAAAAAGTGCAAAATGCCGTATTTNAAGAAGTTTTCGAGACAAACAATAGCCCTTTAATTTGTAAGATATCGTTTTCATNCAGCTTTTTGTTGTCCAGGCATATTTTCCATAATTAGGTTCAAATATTTATGATTTAATAAACACATTAATAAAACTTTTTAATTTTTTTGTGCACCGTCTTCNATTTCGGTGTGAATATTTTNCTTTTTACNTTATCAACTGGCAAACGTAATTTGACATGGACGAAAAAAGCAGTGCTGCCAAATTTTTTCAAACATTGTAACCAGTTCGCCAGAATACCAAATTCAATTTCGGGTGTTAAAGAAAAGTAACAAAATTTACTTTACCGGTAACAGTGAGAATAGGCCTGTAATTGTCAAAAATTCAAAACTGTTATGGTAAAACAATTTGCCATCAAAATGCATGTCTACCCGCTGATAAGTCAAAATTTTACGCGCCTCGACCACAATGTAATGGAACTTACCATGCCCTCGTCCAACATCTCCAATTCACTGAAACCGGCGCCCTCACGCCCAACCCCAACCACTGCTATTGACCGAAACTCCTGATCAATATTGCTAAAAACTTTTCCTTTGCCAAATTTGCCAGATAAATTCGTTCTTTAAGCATGAAGAAAAATAATTCAGCTCGAAGACATGCATTGAAATTCAAAGAGTTGTCGGTACATATGCTGCAACTACCCAACGTGCGTACCAGCCGTCCATAGTAACCTATCTTATGAGAGCGCCATGTAAACACAAAGTTGTCACCGTT
>rnd-1_family-270 
ATTGTTACGTCACTGATTTTTGGTGTAAGGTCGGTTGGAGTTGTGGCATGCTTGCGTCCCGGGCTAGCTCGTCGTTGGGTGGATTTTTCTTCCAACCTCCTTACTTCCAGTTGACATAAGCAAATTCCTACTTTCATGCCACGTGACGAAAGACTAGGGTATACGATTATATAGAAAAAGACAATAAATAAAAGAAGGTACCTGTCCGTGTCCGAGTCAGGTGGAGTCGGCCCACCCCNTCTGCGTATTCACGGACGTAGCCATGGACTTTGCCGCGCTGACTCCTANTNTTGGTAAGGCCCCCTAACCTGAATGTTGTCAGTNTGTCTAGCGTCTGTCCNTCATTTAGTCGTACGTATAATGTCTGGTTTTACGTTTGTTCGTATTGTTCAGTCGTCAGTCGCCGTCCATTTTCACCTTGTTGCACCAGTGCAACACCCACACCAACCAAATCAATTACTCCTGCATGGTATCTTTCAGGAATTCAATAACATTGTATATTTTTAAGCATAAAGATAAATTGANAAGTATGTACTAATAATTAAGTAATATAAAAAGATTATTCTTTTACACTAAAAAGATACAAAAATCCTATTTACTCAAATGCTAATAATTATAATTCTGAAAAATAAATATTCAATAGCGACATGTAGTATGTGCGTTTTTTTTTTTATCTACATGTATATATATTATATATATATATATATATATATATATATATATATATATATATATATATATATATATATATATATATATATATATATATATGAAAAATTCAATATACGCCGCTAGCCTTTTTTTCTCAGCCACTACTGTGCCTATTTTAAAACTCTCTCAATTATCTACAATTCGCACTTACCGATCTCGCTTGATGAAGGCGCCAGCATAAAGGAGATGATGTGCTGAAAAAGGGGAAAAGAACAAACAAGANCAAGTGTACTGACCGAACACCTGTCAAAGGTATATTCGGCGATGACAGCTGATCTCTTATTCAATATTACGGAGCAGTGGCATGAATCGAAATGAGCTCGGCGAGATTACGATTTTTTTTTTTTTGTAAATAAGCTAAAGTTTANACTTAATTAAATTGATCTTAAACGGAGTGAAAGAAAAAATTGAATGTGCTAACTAATCATGACGAAAAAAAAAACATTATTTAGTTGCGACTAAATAAAACAAAAGATCGTGCGCGATANAAGTAGAACTACTACNAAAAGCTTAAATATATATCTTGGAACATCGGTCCTCCTGGCTTCTGGGTGACTCCTTCATCCACACAAAATGGTTACGCAGGTAATTAAGGTTTTCATAAATAAAATGATACAGTGGCACATGTGTCCACGGAAACATCCGNAATTCCCCGCATGAATGTGGTGGATTTCTTCCCCTGCTGTCNATGGTGGCTAAGACCTCCACTACGTAAAGGTGCTGATTTCTCTTGATTCAGCTCTCACCTTTGCTGCTGCGCTCGCTGAATAAGCATGTTTATCTTTTTATGTACCATTTATTGTATTTCTCTGCCAGCCGTTCCGCGGGTTCACTGTCCCTTATACATAAGGTGACTCGTCTTCAGTAAATNATATGCTGCTTCGCCAGATTGATGATGCCTTTATGGGTATTATGGGCTCTTAGCCCCACGGGTGGTCCTGCCACTNATAATAGCTTGGTGTCCGGAATTAACGTTGATAACTGTATCCCTCACGGGATTTTCTGGGTATACGGTGAACCGGTTTCTTATATTTGCACTNTTGGCCGCTAAGCGAACTCGCGCACCACACTTCTTCAGTTTTTCACAACTTTTTTCCTATTGAACTGATCTTGGCTAGTCTACTGTTGCTACCCTGTCGTCCTGTGTGTGGAACTTTTCTCGAGCTTTCACTCAGAACACATATACAAACACACATTTCCTACTCACGTAGAGCTTTCTTTTAGGCACATTCACATGCATACATACATGCATACATACATAAGAACTTTCACATCATTACTAGAACTCACAGTGGGCCTGTTTATGCAAATGAGTAGTAAAAAGTGTAATAGTATTGGAAAGCGCTCGTTATTTAGATCTGCTTATAATGGGCTGTCGTTACAGGCTCGCGTCCGCCGATGTTGCCTGCAATATGGAGCGNGTGCGTAAAAATAATTCNAACGCAGCCTATGG
>rnd-1_family-2 
AGTCCCTGGTCCACTTCCCGGAGAGAGGTGTAGTCTTCTTNTTAATCTAAGCGAANAGCTACNTATGTACCGAAATTCAAGTAAATGCAGTAACGAATAAGCATTTTTCGAATAGGTCAGGCTCCCGTCCGCTTTTCGGAGAGAGTCCCTGGTGCACTTCCCGGAGAGAAGAGAGTTTTCCTNTTAATCTAAGCAAAGAGCTACCTATNTACCGANATTCAAGNAAATGCAGAGATNAATAAACTTTTTCGAATAGGTCAGGCTCTCGTCCACTTTTCGGAGAGAGGTGTAGTCTTCTACCTACGCACCGAAATTCAAGAGAAACGAAAAGTTATTAACTTTTTTCGAATAGGTCAGTNCCTGGTCCACTTCCCGGAGAGAAGTGTAGTCTTCCCATTAATCTAAGCAAACGGCCACANATGTNCCGAAATTCAAGCAAGCCGAACCCAAAGTTAAATTTTTTCGAATAGGTCAGTCCCTGGTCCACTTCCCGGAGAGAAGTGTAGTTTTCCTNTTAATCTAAGCGAAAAGCTACCTATATACCGAATTTCNAGTAAATGCNGTAATAAATATAATTTTTTCGAATAGGTCAGNCTCTCGTCCACTTTTCGGAGAGAGGTGTAGTCTTCNTATTAATCTAAGCAAACGGCCACATATGTACCGAAATTCAAGTAAGCCGAACCCAAAGTTAGATTTTTCGAATAGGTCAGTCCCTGGTCCACTTCCCGGAGAGAAGAAGAGTTTTCCTNTTAATCTAAGCAAAGAGCTACATATTTACCGATATTCAAGAAAATGCAGAGATAAATAAACTTTTTTTTCGAATAGGTCAGGCTCTCGTCCACTTTTCGGAGAGAGGTGTAGTCTTCNTATTAATCTAAGCACATATGTACCGAAATTCAAGTAAGCCGAACCCAAAGTTAGATTTTTTCGAATAGGTCAGTCCCTGGTCCACTTCCCGGAGAGAAGTGTAGTTTTCNTNTTAATCTAAGCGAANAGCTACCTATGTACCGAAATTCNAGTAAATGCAGTAATAAATAAACATTTTTCGAATAGGTCAGGCTCCCGTCCACTTTCGGAGAGAGGTGTAGTCTTCCTNTTAATCTAAGCAAANAGCCACCTATGTACCGAAATTCAAGTAAGCCGAACCCAAAGTTAAATTTTTTCGAATAGGTCAGTCTCTCGTCCACTTTCCGGAGAGAGGTGTAGTCTTCCTATTAATCTAAGCAAACGGCCACATATGTACCGAAATTCAAGTAAACGCAGAGNTAAATAAACTTTTTTCGAATAGGTCAGTCCCTCGTCCACTTCCCGGAGAGAAGTGTAGTCTTCNTNTTAATCTAAGCACATATGTACCGAAATTCAAGTAAGCCGAATCCAAAGTTAGATTTTTTCGAATAGGTCAGTCCCTGGTCCACTTTCCGGAGAGAAGTGTAGTCTTCCTATTAATCTAAGCAAACGGCCACANATGTNCCGAAATTCAAGTAAGCCGAGCCCAAAGTTAGATTTTTTCGAATAGGTCAGTCCCTGGTCCACTTCCCGGAGAGA
>rnd-1_family-86 
GCAATTCTCTATCGTATTATAACGATTTTCGGATCGCTATAATTGACTTAACGATANTTTTAACGATTTCGCTATTCTCTAAGCACGGTATAACGATTTTCGGATCGCAAANAAGACTTAACGATATTTTTAACGATAATCGCTATTCTCTAAAACGGTATAACGATTTTCGGATCGCAAAGAAGACTTAACGATATTTTTAACGATAATCGCTATTCTCTAAAATGGTATAACGATTTTCGGATCGCAAAGAAGACTTAACGATATTTTTAACGATATTCGCTATTCTCTAAGACTAGTATAACGATTTTCGGATCGCAAAGAAGACTTAGCGATAATTCTAACGATTTTAATATTCGGTGTACTTGTTATAACGATATTCGCTCTCGCTGTTGTCGTAAACTACTCGAAAAATCGCTAACTAAGCGACGAATATTTTTAAGTTGTTAGCGATATCGACAAAATTTTGTTATTTCATTTAAGAGAGTAAAGTGTCCGGGAAATTGTCAAAGTTATACAAAAATAAAAATAAAAAATAAAAGAAATGGCTTTTGAATATTTGGCATACGNTTTATCACAAGATGANGAGGTATCCTAATCTTCATCATTGGATAGAAGTTTGCGTCGAGAAGCGGAAGATCCTTTTCATTTGGATGCTACCGAGTTTCGCCGGATTTAGTTGAAGAAATCGTTTCTGAACTAGATTGCCAACTAAAAGGAAGAAGAATAACAGCATTGTCTACGGAGAAACAGGTAATAATATATATTTTCAATATTTTTTTTAGTCTTAACACTATTATAATGTTTAAAGGTTCTANCCGCCTCGCGATTTTTTGCAATGGGCATGTCCATGAGTCAGTCGTCAGTAAACCGTTGTGTTCATCGCGTAACAGACGCAATCAACCGTTCGAGGTTTTCTGTTAGTTTTCCAAATTTTTGCTTCGTCATCGTCACCATNTGTTGGAGGCACTATTGGAGCTATCGATTGCACATGAGTTAAAAACCATGAAGAAGCGTATATAAACCACCATGGATACCACTCCATCAATGTGCAAATGGTGAGAGTAAATTTGTTTCCGATTACTATTGTAGTAACAAAGTTAATTATATTTTCACATAGATATGTGGTCCTTATCGCAAGATTATACCGGCAAATGCCAAGTACCCAAGAGCGCGGCACAATTATTTTATTTGGAGCTCCCCTATAGAGCGAAGAGTCATGCATGAAAGTGCAAACCATAACATGCTTTTGAAAAACTTTGTAATGCATTGCTATTCTTTTAATNAAAATAATTTTCAATAACAAATTTATTTGTTTTTGTCATTCCTCTTTGTGCTTTTCGTACATTTTGACGTTTCGTTGAGCTGTGGTGCCACCTTTCCTACATTTTAATAAAATGGAAATGTGCGATGTCGATTATCGTAACAACTGCGTTAGAGAATCGCATAATCGTTAGCGCAAGCGACAAAATTCGTAACTTTGCGATCCGACAAATCGTGTCGATAAAAGTTACAGAATTGCACTGC
>rnd-1_family-6 
CCCATGTACCGAGTTTTNAGTAAATCGAACCATAAGTACACTTTTTCGGANTAGGTCAGTTCCTGATCCAGTTCCAGGAAAGTAGCAAAGTGGTACGTTAATTTAAGCAAAAAGCTACCAATGTACCGAATTTCAAGTAAATCNNACCATANATAAACTTTCTTTCAGAATAGGTCAGTTCCTGGTCCAGTTCCCGGAGGAAAGAACAGTCTTCCCGTTAGTTCACGCAAAAATACAACCCTGTACNGAATTTTAAGTAAATCCAACCACGTACACATCTTTTCAGAATAGGTTAGCTCGAAACCATAANTAAACTTTNTCAGAATAGGTCAGTTCCTGATCCANTTCCCGGAGAGTAGAAGAGTCTTCCTGTTAATTTAAGCAAAAAGCTAACAATGTGCCGAATTTCTAGTATCNCGAACCATAGCTAAAAGTTTTGAGAATGGGTTAGTTCCTTNTCCAGTTCCAGGAAAGTAGAAAAGTCTTCCTGTTAACTTAAGCAAAAAGACACCTATGTACCGAATGTCAAGTAAATCACACCATAAGTAAACTTTTTCGAAATAGGTCAGTTCCNGGTCCACTTTCCGGAGGAAAGAACAGTCTTCATGTCANTTTAAGCAAAAAGNAACTATGTACCGAATTTTAAGTAAATCCAACCACATGTACACTTTTTCAGAATAGGTCAGTTCCTGATCCAGTTCCCGGAAAAAAAGAGTCTTCCCGTTAATTTAAGCAAAACAACCCAGTAAAAAGCTACCNATGTACCGAATTTTNAGTAAATCGAACCATACGTAAACTTTNTCAGAATAGGTCAGTTCCTGGTCCANTTCCCGGAAAGAAGAANAGTCTTCCTGTTAATTTAAGCAAAAAGACCCTATGTNCCGAGTTTCAAGTAAATCGAACCATAACTAAAAGTTTTGAGAATAGGTCAGTTCCTTATCCAGTTCCAGGANAGTAGAAAAGTCTTCCTGTTAACTTAAGCAAAAAGACACCNATGTACCGAATNTCAAGTAAATCACACCATAAGTAAACTTTTTGAATAGGGTCAGTTCCNGGTCCANTTTCCGGAGGAAAGAACAGTCTTCATGTTAATTTAAGCAAAAAGNCAACTATGTACCGAATTTTAAGTAAATCCAACCACATGTACACTTTTTCAGAATAGGTCAGTTCCTGATCCAGTTCCCGGAAAAAAGAGTCTTCCCGTTAATTTAAGCAAAACAACACCCATGTACCGAGTTTTCAGTNAATCCAACCATAANTAAACTTTTAGCAAANAGGCTCACATTTACTGAGTTTTGAGTAAATTGAACCACAAAAACATTTTTTCAGAATAGGTCAGTTCCTGATCCACTACTCGGAGAGT
>rnd-1_family-66 
ATAATAATAATAATAATAATAATAATAATAATAATAATAATAATAATAATAATAATAATAATAATAATAATAATAATAATAATAATAATAATAATAATAATAATAATAATAATAATAATAATAATAATAATAATAATAATAATCAGGGGAGCCGACCGCAACACCACCAGGCTGGCGAGACTTCACGAACGTCGACCCGTTATCTGTCGAATTAATCTAAACAAAAATCTAGAGGTTCTGACATGAAACAAGAGGCCAATGGCCTTGGAGCCTCCACAGCAACACCAAGAATCAAACTACCACCTTGTAGTTATTGTCTTGCAGTGCAGCATATTCATGCAGTGAGAAGTTAAAAGCCATTGTGGCTGATTTGTTTT
>rnd-1_family-227 
CTTTGTTTTATTTAATATATATCTATTGTGTGTCACTCTCACTCGTATTCGTACGCACTCGTGTTTTAACCTCACTTCACTTTCACTTTTGGTTCCTTATTATTGGCCCTTATTTTCCTCAATATTATAAGGGCCCCACGTTGGGCGCCAGTTGTAACGTACCCGGTTCTCCGGTTTATAGCTGGGCTATCTCTCAGCCGGATTATGGGTCTCTCCTATAATCTCGATTTCCAGAAAAAGGACAACACGAATGGTTCTACNTTACACAANTAGCTTTATTTTCAAATGTTCTACTGGCAGCGTTTTCACGNCACACCATATATCTTAACCGTATCGTACTGGCAGCGTTTTCACGTCAGCCGTATATCTCTATTGGCAGCGTTTTCACGTCACGCCGTATACCTCTATCTACTCCTATTGGCAGCGTTTTCACGTCACACCATATATCTCAACTGTATCGTACTGGCAGCGTTTTCACGTCACGCCATATCTTAACCGTATCGTACTGGCAGCGTTTTCACGTCAGCCGTATATCT
>rnd-1_family-120 
CTTACACCATCAGCATCACACTTACTAGCTGCCCACCTCATATTTTCCGCTGCTGTCGCTGATCGAGGTAGTTGCCGGCCTTGTGAAGTTCTCCGTCCATTTCTGCCATATTCCCATTTTTCCGTAAGTACAGAGAACGAAATGTCACTCCAGCAAGTGAAGATATGAGTTACTGGATTCCTTGAGTTATAGTATACGGCAGGCCGCACTTGACACATATCACCAATTGAATTGGTGACGGACAGAAGGAGTTGCCAGACGCGGAGGATGTCCTCTGTGCAGACACCTCTAGTGGTCCAGAAGTGTCCAGACTTTGTTGATTCCTGTCATTACTGTCAATAGTAATAGCCTCTACTAGGCTATTTGAATGCAATCCGTTTTCGAACCCCAAGTCCAATTCGCTTACTGACCTAAAACGGGCGCGATTTTTTTTGTCCACACTTTTCGTCCTCATACATTTTTATTTCCTCCCCATAATCTTCTGTATTATCTCGTAATCTGACTCCACTGTTTTAAGGTGCCTTAGCAATTCCGCTTCAAGCAGCAAATAGTCAAAGTTCTTGTCATCTTCATGGCCTTCTATTATTTGCCATTACCATTACAGCACATTGCCAGTCATCAAAGAGTAGAAATCGGAGGATGAAGAGTTGACATTGCGAAACATAATATTGAGCTCGCTTTGCCCCTACTCGAAATATAATATGGAACTTTACAAAAGTTTTCTTCTTCGACTTCGGGCATTAGAGCCCTGTTCAACTTTTTCGCAAAACTAATACTGCACTCCAAGTTGTTTGGAACGGGACTACAGTAGCCACGGCTCCAAAAATGTGGGTGCGAAGTCCACAGCACGCTTTATCCCGGTGTCGATTTGATTAAAAAATGACCTAGCAACTTGATTCTCCAGGGCCTTCGTCACACTCCTTTGGCAAAGCCAACACGGTCTCTTCTTTCACTCACTGCCTTTTTATTCATACGGTTAAATGAGGGGTGTGCCAAACAAATTCCATCAAAGCACGTTAATGTTAAAATAAAACTAGTAACAATAAGAATGATAATATCAAAATTCATGTATTGATTAAAAAATAGGTATATACATACGTGTATGGGCATGGTGCTCTTTGTTTGTATGGTACCTCGAGCGCTTTCCCTAATATAGACATTGTCTCTTATTTAGGTATATTAGGTGTGATCAAAAAATATGCGCAATTTCCAAATTTCATGAGTTACGTATTTTCAATTTTCGCTTTTATTTGGTTAGGTTGGTACAAATGTCCATATGTTGGAAATATAAGCATTTGTTGTTTTGGGACTTTATTAAGAGCTTTGGATCTTCAAACTAAATGGAACAAGATAGCGCTCCGTGGAGTTCTTAAAATTCCTGGTGCTGGTAAATATCTCAGCATCCAGTAATGCAATCGTAGTATGTTCCAGTCACCCTGGTGCTAGTAAACATTTTAACATGCAGTAATGCAATCCTAGTATATACCAGTCACGCCAAAAAACACCAATAGCTGGAGAACAAGCAAGCAACTAAGTGCACGAAATAAACAAAATATTCTTTCGGGGTACAAGGTACGAGGTACAAAAAAAATGAACAGAAAAATAATATGATACTTAGCGGTTGCTCGGTCGGGTGTGAATCCCGACTTCGGTGCTCCTCCGGCGGTGCCGCCAAAATTCCGGTACCGCCACTGAAATACAACACTGCCGCTATCCAGTAATAAAAAAAACAGGCTTACACTACCACTTGCCTCGCCTGGCAAAACGCTATTATATTTACAAAAAAAAATATCACAATAATAATAAAAAAAGGTGATCGCACTGTAGATAATAATAGTAATAGTAATAAAAAAAACAGGCTTCTACTACTATTTGCCTCGNCTGGCAAAACGCTACTATTTTTATAAAAAAAANATCACAATAATAATAAAAAAAGATGTTCGCACTCTTCTGTAGATTGCNAGAATCTGATCCGGCACGCACTTACGAGCCAGGCCGCAAGCTACGCGTCGGCCTTCAAAATTCTCCTGCGAGTGTGTATTGGTGCCCAATCATTTGGCGCCGCCCCCATTACCCAAAGGGACCGGGTTGTATAGCGCACGCCACCATGGCACACCAAGTACACTGGGATAATTTTCCCCTCGCCGCATTAAAGAAAAAGGCGACACCCCTTTTTACGGAATTCCCGCGCAAAGCATTCCGTTGCCCTAATATTTGTTAGTGGAGGAACCGTTTTGGGGAACACCTCCTTTTGGAGACTTATACCACTGGGTAGGCACACACCGAATGCAACCGTGCCATCAATCCATGGCTTCAAATAATGCAACTATTTGCCGACAGATGTCACTGCCAACGCTTGGAGTGAAAGGAAGCTTAGGCAAAACAAAGGAAATAATGAACANACAAACACAAAAGAAGTTTTTGTTGCGGCCAGTACGCGACAGAACAAACCTCAGAACTAGGTTAGAGCAGGCGAGAAAAAAGCTTCCGAGGCAGTACAATGCAAGACGTCGAGTGTGTAGTACATGCCTCGAGAGTTAGTGTGGAGGAAAAATTGTATGCTGTCGGATGCATCGAATTTTTATGCAGCGTAGTTAGCTCTAAAGTGTGGATATGCACAGTGACACATTNCTTGGGCAAAGAGCTGAGGCCATAAAGGGATTAACAGGATATGGTAGAAGATTTCCGTTCCCCGACCAAAAGAAAGATTCCTCCACTTACAAATATTCCGGAAACGGAATGCTTTGCGCGTGTATTCCTTAAAAAAGGGTGTCGCCTTTTTCTTTAATTTGGCG
>rnd-1_family-14 
CAGTCTTCATGTTAATTTAAGCAAAAAGACANCTATGTACCGAATTTTAAGTAAATCCAACCACANGTACACTTTTTCAGAATAGGTCAGTTCCTGATCCAGTTCCCGGAAAGTAGAAGAGTCTTCCCGTTAATTTAAGCAAAAAGNCACCNATGTACCGAATTTCGAGTAAATCGAACCATAANTAAACTTTTTCGGAATAGGTCAGTTCCTGGTCCACTTCCCGGAGAAAAGAAGAGTCTTCCTGTTAATTTAAGCAAAAAGACACCTATGTGCCGAATTTTAAGTAAATCGAACCATAACTAAANGTTTTGAGAATAGGTCAGTTCCTTATCCAGTTCCAGGAAAGTAGAAAAGTCTTCCTGTTAACTTAAGCAAAAAGACTACCAATGTACCGAATNTCAAGTAAATCACACTATAAGTAAACTTTTTTNAAATAGGTCAGTTCCTGGTCCACTTTCCGGAGGAAAGAACAGTCTTCATGTTAATTTAAGCAAAAAGACAACTATGTACCGAATTTTAAGTAAATCCAACCACATGCACACTTTTTCAGAATAGGTCAGTT
>rnd-1_family-8 
TTTTCAGAATAGGTCAGTTCCTGGTCCACTTCCCGGAGAGTAGAAGAGTCTTCCTGTTAATTTAAGCAAAAAGACACCTATGTACCGAATTTCAAGTAAATCGAACCATAANTAAANNTTTTGAGAATAGGTCAGTTCCTNATCCAGTTCCAGGAAAGTAGAAAAGTCTTCCTGTTAACTTAAGCAAAAAGACACCNATGTACCGAATNTCAAGTAAATCACACTATAAGTAAACTTTTTCGAAATAGGTCAGTTCCTGGTCCACTTTCCGGAGGAAAGAACAGTCTTCATGTTAATTTAAGCAAAAAGACACTATGTACCGAATTTTAAGTAAATCCAACCACATGTACACTTTTTCGGAATAGGTCAGTTCCTGNTCCAGTTCCCGGAAAAAGAAGAGTCTTCCTGTTAATTTAAGCAAAAAGACACCNATGTACCGAATTTCAAGTAAATCGAACCATAAGTAAACTTTTTCAGAATAGGTCAGTTCCTTGGTCCAGTTCCGGAGAAGTAGAAAAGTTAATTNAAGCAAAAANACACTTTTTCAGAATAGGTCAGTTCCTGATCCACTTCCCGGAGAGTAGAAGAGTCTTCCTGTTAATTTAAGCAAAAAGCACCACGTGCCGAATTTCTAGTANATCGAACCATAANTAAACTTGTTTTGAGAATGGGTCAGTTCCTTATCCAGTTCCAGGAGGAAGCAGAAAAGTCTTCCTGTTAACTTAAGCAAAAAGACACCTATGTACCGAATNTCAAGTAAATCACACCATAAGTAAACTTTTT
>rnd-1_family-185 
TCTACTGGCAGCGTTTTCACGACACGCCGTATATCTTAACCGTATCGTACTGGCAGCGTTTTCACGTCAGCCGTATATCTCTATTGGCAGCGTTTTCACGACACGCCGTATATCTTAACCGTATCGTACTGGCAGCGTTTTCACGTCACGCCGTATATCTTAACCGTATCGTACTGGCAGCGTTTTCACGTCAGCCGTATATCTCTATTGGCAGCGTTTTCACGTCACACCGTATACTTCTATCTACTCCTATTGGCAGCGTTTGCACGTCACACCATATATTCTANCTACGACAGCACAAACAGAAGTGTCGTATCACTGCTGATGCTGCTCCTTTTATACTAAATTTGCCTACAGGTGGACAGTTATGCACTGCCTTTTGTTGGTAGGCCTATCGCCTGTTCTCCTTTGCCCTACTTAACAGCGACGGCTCGCTACGCTAGTGCCTAGCTTAAATTTCGTATATGTACAAATGTGTATATATAATTTCTGCTTCTAGAATATAATTAATTATGTAAATGTATATATATATATATTTGTATGTACTTCATGTGTATATAATGTGTAAATATGTATAGGTATGTATATATGTAAATGTATATATATATNTATATGTATATATATATTTATATGTATACGTATATATATATATGTATGTGTATATATATATATGTATATATATATATATATGTATGCGTAAATGTATATATGTTTCGTGTATACANATCCTGTTGTTGTTGTTGTTGCTGTGGAGGCTCCAAGGCCTTGGACTTGGGGTCTTCACA
>rnd-1_family-0 
GAAAGAAGAAAAGGACTGACTTATTCAAATAAGTCTTTTTTGCTGCTCGTTTTAGTTGAAATTTGGTACATAATTAGCTTTTTGCTTAGATTTTGAAAGAGACTGTCTTTCTCTCCGGAAATTGAGAAAGGGTCTGACCTGTTCGAAAGAAGTTTACTTTTAGCTGGATTTGGTTGATCTTTACAAAGAAATCTTATTTATGGATTGAATTGCTTGAAATTCGGTAGGAAAATAGAACAGGACTGATATCTGGTACTCAATTAACTTTTATCTCAGAATTACAAAGAGACGGTGTTTCTCACCGGANAGTAAAAAGCTAGAGGCCTATTCGAAAAACGTGTATTTACGGCTGGATTTACNTGAAACTCGGTACATAAGTGGCATTTCGCTTAGATTAACAGGAGGACTCTCTTTCTCTCCGGNAAGTTTACCAGCGCTTGACCTTTTCGAANAAANCTTATTTACGGCTGGATTNACTTGAAATTCGGTAGAAATATAGAACAGGACTGGCTTATTCAAAACAGNCTTATTTTCTTCTCGATCCGGTTAANGTTTGGCACACAACAGCGGTTGATCTTTTCAAAGAAATCTTATTTACGGNTCGATTTACTTGAAATNCGGNAGGAAAGNGGAGAAGGNCTGACTTNTCCAAATAAGTTTTTTTTTGCTGATCGATTTGCTTGAAATTTGNTACATAATTAGCTTTCTGCTTAGATTTACAAAAAGACTGTTTTTCCCACTGGAAAGTAAAAAGTTAATGGCCTATTCGAAAAAAGTTTACTTATAGCTGGATTTACNTGAAACTCGGTACATAAGTGGCATTTCGCTTAGATAAACAGGACGACTCTTTATCTCTCCGGAAAGTGTACCAGGGGCTGACCTTTTCAAGTAAAGCTTATTTACGGTAGGAAAGTAGAACAGGACTGACTTNTTCAAAANAGTCTTATTTNCTGCTCGATTTACTTGAAATTCGGTACACAGCTAGCTTTTTGCTTAGACTNACAAAAATACTGTTTTTCTTTCCGGAAATTACGAAAGAGGCTTACCTTATCGGAAAAAATTATTTACGGCTGGATTTACTTGAAATTCGGTGCATAAGTCTCATTTTGCTTAGATTAACAGGAGGATTACAATTCTCTCCGGAAAGTGAACGAGGGACTGACTTTTAGACAAAATGTATATTTATNGCTCGATTTGCTTCTATTTGAAAAATANNTAGCTTTTTGCTTAGATTNACAAGAACTGTTTTTCTCTCCGGAAAGTGTGAAANAGGTTGACCATTTAAAATAAATCTNATTNACGGTTCGATTTACTTGAAATTCGGNAGGAAAGTGGAGAAGGTCCGACTTATTCAAAAAAGTCTTACTTGCCGCTCGNTTTACTTGAAATTCGGTACATAANTGGCTTTTGCTTAGATTACTCCGGAAATTGAGGAGGGGCTGACCTNTTCGAAAGAAAATTACTTGTAGCTGGATTTGCTTGATCTTTACAAAGAACTCTTATTTACGGCTCGATTTACTTGAAATTCGACGATAGACAGCACTGACTTAGCTTTTTGCTTAGATTTACAAAAANACTGTTTTTCTCTCCGGAAATTGAAAGGGGCTGACCTATTCGAAAAANGTTTACTTANAGCTGGATTTACTTGAAATTCGGTACATAGGTGGCATTTTGCTTAGATTAACAGGAAGACTCTTTCTCTCCGGAAAGTGTACCAGGGGTTGACCTTTTCAAAAAATCTTATTTACGGTTCGATTTACTTGAAATTCGGTAGGAAAGTAGAACAGGACTGACTTATTCAAAACAGTCTTATTTGCTGCTCGATTTGCTTGAAATTTGGTACATAATTAGCTTTTTGCTTAGATTTACAAAAAGACTGTTTTTCTCACCGGAAAGTGAAAAAGTTAATGGCCTATTCGAAAAAAGTTTATTTATAGCTGGATTTACNTGAAACTCGGTACATAAGTGGCATTTTGCTTAGATTAACAGGAGGACTCTTTTTCTCTCCGGAAAGTGTACCAGGGGTTGACCTTTTCAAAGAAATCTTATTTATGGTTCGATTTGCTTGAAATTCGGTAGGAAAGTAGAACAGGACTGACTTATNAAAACAGTCTTATTTGCTGCTCGATTTACTTGAAATTTGGTACATAATTAGNTTTTTGCTTAGATTTACAAAGANACTGTTTTTCTCNCCGGAAAGTAAAAAAGTTAGAGGCCTATTCGAAAAAGTTTATTTATAGCTGGATTTACTTGAAACTCGGTACATANGTGGCATTTCGCTTAGATTAACAGGANGACTCTTTNTCTCTCCGGAAAGTGTACCAGGGGCTGACCTTTTCAAANNAATCTTATTTACGGTTCGATNTACTTGAAATTCGGTAGAAAAGTAGAACAGGACTGGCTTATTCAAAACAGTCTTATTTTTTTCTCGATTTGCTTGANATTTCTTACACAACTAAAGCAGGATTTACTTGAAATTCTATACAAAGATGGCATTTTGCTTAGATTAACAGGAAGGCTCTATCTCTCCGGAGAGTGTACCAGGGGTTGAATTTTTCAAAAAAATCTTATTTATGGTTCGATTTATTTGAAATTCGGTACGAAAGNAGAAAAGGACTGACTTATTCAAATAAGTCTTTTTTGCTGCTCGTTTTAGTTGAAATTTGGTACATAATTA
>rnd-1_family-27 
ACCGGCTCGACTCATTTTTCGTTGCTTTACAAGGTTGCCAGTATAGTTTTTCTTAAAGTAACATTAAATAATCGAAGAAAATGCGTAGTTTTTTTCAAAACAAAGGAAAACTGAATGCGTAACTAATTATTTGTTACCATATAGATCATGTGTTTATATTCAAGCATATAAATTATGAAATTCGTTGACGAAAATTATGAATTCGTTCAAAAGTGTGCAAAACCCACTAGCAGCTGGCAACATTTCGCCGCCCTCAGCAGCGTCGATAACTCGTGTATGTATCTCGCCTTTTCGTCGCCACTTATGGACGGCTGGTAAGTGAAATGGGTAGTTGCAGCCTTACTCCTTAATTAATTCCGTTACTTTGCCCTGCACACGATCATCGAATTTCTCGCCACTCGATGTTAGCTTCGGCTCCTTCTCGCCCTCTTTCTGATACAATCCAATCACAAGTCCCTTCTGTGAAGTGTATTTGGTAAAATTTTTAACATCTCAACACAACAAGCTGCTAAGTGCTGCGGATATTCGTAACGAATGGCACTTACCGTCACCCGCGAATCATCGGCGTAATACCTAAGAGAGACTTGTTTGAGATTTTTCACATTTTGAAATCTCAGTAGAGATTTTGTAAGCCAATTCGTTATTCGTAGCGCAGACATTTTTTGGATGTTTGATTAATCTAATTTTATTATCGCCTTTTATGGAAATTTTTATATAAGAAAACGTTTTCAGCTTAAAAATTTTCAATAAAAAATATAATTGAAATTTCGAACTGACTGAATGTTTTTCAAAGCCTGTTACGGTTCGTTTGAGTTTCTAGAAACAAAGTGTTCGTACCATGAATTTTTGTATCATGGGTTCGTACTTGAGAGCCAACTATCAAATCTTATGGTATTTTTTTTTTAATTTATTTGCTTTGGAAAGAGCAAAATTTAGTTTTTAGTGTTTAAAATGTGATGTGCTTACTTGAAACGACTTTCTCTNGAAGTATTCATCTATTTTAATGATCTTGATTAATNTTGATTATTCAGTAAAGTCGAACAACGAAGTCGAAGCCAGACATATACGAGGAGAACGAGCATAATTGAATTATAAATGATTCGATACATATAATACACAAGAATAGAAACGGTCCTTTTTAGGACCACAATTTTCCAAACGAAAAGATCAAAAAAAAAAGACTTAAATAATTTTTTTTTTAGATATTTAGATTATTACCAAATATTTTAGTTTAATTTAACTTTGTAACTAGAATTCAAATACATATATTGATACACTTATGTATATATGTACCCACTTGCATACATTTAAGTATATGCGTTTAAATATACAAATGTGATGTGTGTGCACAAAATCTTGCGCGTCGGCTGAGTGATGCACCACACACATAGAATCTATGCACCACTCAGACGACGCGCAAGATTTTGCGCTTCTGCTTTGAACAGACCACTCGTCCAGGCATCAATGTCGGGCGAATCGTATAACTCCAGTTTGGGTATCACTTTGCGATCCTTCCTCATTTTATTATCCTGATAGCGCCAAATTGCCAAAGCACTACCNTCGGCAGCCTATTGTTTCATTTAAAGCAAAATCATTGAAACATTAAAAAAAAATTAGAAATTTAATTTTATAAATTTTTTATAAATTTAATTTTATAACTTTCATTACAAAAAAAAATCATTATCACAATTTCACAAATCGAAAGTTTTTCTTGTCAAATTTTTCTTTTAAAATCAAAGAGNTTAAATTTCTTTTAACAGGCCTATTCTGTCGAGGTAACAAAGTTTACCTAGGTATTAAAATTTACCATTCAGTAAATTTTGTTACCTTTTCGTATTCTGAACTCACTGTTACCCTGTAACTTTTGTTACTAGCGAAATAGGAGGTAACAAAAATATCTGCTGTTTGAATTTGTGTTGTTAGTTTCAGAAAAAATGAAAACCAAAATGGATAGGCACATTTTAGGCCTGGAATTCATTGAAGATGAAGAAAAAAGTGCAAAATGCCGTATTTGAAGAAGTTTTCGAGACAAACAATAGCCCTTTAATTTGTAAGATATCGTTTTCATACAGCTTTGTATTTATTTTCCATAATTAGGTTCAAATATTTATGATTTAATAAACACATTAATAAAACTTTTTAATTTTTTTGTGCACCGTCTTCAATTTCGGTGTGAATATTTTGCTTTTTACATTATCAACTGACAAACGTAATTTGCAATGGACGAAAAAAGCAGTGCTGCCAAATTTTTTCAAACATTGTAACCAGTTCGCCAGAATACCAAATTCAATTTCGGGTGTTAAAGAAAAGTAACAAAATAACAGTGAGAATAGGCCTGTAATTGTCAAAAATTCAAAACTGTTATGGTAAAACAATTTGCCATCAAAATGCATGTCTACCCGCTGATAAGTCAAAATTTTACGCGCCTCGACCACAATGTAATGGAACTTACCATGCCCTCGTCCAACATCTCCAATTCACTGAAACCGGCGCCCTCACGCCCAACCCCAACCACTGCTATTGACCGAAACTCCTGATCAATATTGCTAAAAACTTTTCCTTTGCCAAATTTGCCAGATAAATTCGTTCTTTAAGCATGAAGAAAAATAATTCAGCTCGAAGACATGCATTGAAATTCAAAG
>rnd-1_family-139 
TGTGCATCCATCTTTTGTGAGATGCTGGCGTTCATTTTTGTGTCCTGTGCATCCAACTTTTGTGAAATGCTGGCTTCCTGTGCAGCCATCTTTTGTGAGATGCTGGCCTCATTTCAGACATATTTTGTGAGATCGCAG
>rnd-1_family-5 
TTTTCCGGAGAGAAGTGTAGTCTTCCTGTTAATCTAAGCAAAAAGCCACCTATGTACCGAATTTCAAGTAAACGGAACCAATAACAAACTTTTTTCGAATAGGTCAGTCCCTGGTCCNCTTTCCGGAGAGAAGTNTAGTCTTCCTNTTAATCTAAGCAAAAAGCCACCTNTGTACCGAATTTCAAGTAAATNGAACTCGTAATAAATTTTTTGCTAATAGGTCAGTCCCTGGTCCACTTTCCGGAGAGAAGTGTAGTCTTCCTGTTAATCTAAGCAAAAAGNCACNTATGTACCGAATTTCAAGTAATTCGACCCATAAATAAGTTTTTTTTGTAATAGGTCAGTCCCTGGTCCACTTCCCGGAGAGAAGTATAGTCTTCCTGTTAATCTAAGCAAAAAGCCACTTTATCACCGAATTTCAAGTNAATGGAGCCAGCAACAAAATAATTTTTTGAATAAGTCAGTCNCTGGTCCACTTTCCGGAGAGAAGTGTAGTCTTCCTGTTAATCTAAGCAAAAACTCACGTNTGTACCGAATTTCGANTAATGCGAAGCATAGTGCATGCTTTTTTTGTAATAGGTCAGTCCCTGGTCCACTTCCCGGAGAGAAGTGTAGTCTTCCTGTTAATCTAAGCAAAAACCCAACTTTGTACCGAACTTCAAGTTAATNGAACCAATAAGAAACTTTTTCGAAAGAGAAGTGTAGTCTTCCTGTTAATCTAAGCAAAAAGCTNCCTATTCACCGAATTTCAAGTAACGCGATCCATAAACAAAACTATTTTATGAATGTCCGCGGTCCACGTTCAAGTAAACGGAACCAATAACAAACTTATTTCGAATACGTCAGTCCCTGGTCCNCTTTCCGGAAAGAAGTTTAGTCTTCCTNTTAATCTAANCAAAAAGCCACCTNCGTACCGAATTTCAAGTAAATGGAACTCGTAATAAACTTTTTGCTAATAGGTCAGTCCCTGGTCCACTTTCCGGAGAGAAGTNTAGTCTCCCTGTTAACTNAAGCAGAANCACGCTTATGTACCGGATTTCAAGCAATTCGACATATAAATAAGTTTTTTTGTAATAGGTCAGCCCGTGGTCCACTTCCCGGAGAGAAGTATAGTGTTCCTGTTAATCTAAGCAAAAAGCCACTTTAACACCGAATTTCTAGTTAATGGAGGCAGCAACAAAAAANTTTTTGAATAGGTCAGNCNCTGGTCCACTTTCCGGAGAGAAGTGTAGTCTTCCTGTTAATCTAAGCAAAAACTCACGTCTGTACCAAATTT
>rnd-1_family-313 
TTATAGCCTATTTCCACCAAGCACTTAAATGCATTTAAGGCCTCTGTTAAGTGAATGAAATGTCAAACGTTTCCACCGAAAGTGAGTTAACTCAAACAGCTGATTTTTGTTTACATTTGCAGTTTACAAAATTTGCCACAACTATNGAAATCATGAATTCAAGAGACCGCATTCATTTTATTTGGCTATTTCTGCAATCTTAAGACTTGCAAGTGCAGATTATTTCTGCACGGACAAACGTTGCTGAAACGAAAATGCTTTTATGCATGTTTCCATTTTCATATTTGTTTGTTTGTTCCCTCAAATTATTTATTTTGCGCAATCAGCTGATAGCTACCAGAGCCACGTATATTTTTATGTTGAGGGGATCGTTTGATATTTCACAATTGTTTTTTGTTTGTTTCTTATAGTTTTTTTTGAAGGCGGAGAAGCATTCTCTTCGCCAATTACTTAATATAGGCATTTATGTTAAAACTAATGCAAAAAAGGAATTTTTATACAAAAAATTTCACCATGCAAAATAAAAATCTCGCCCCTCATTAAATCCGAAAATACACGACTCTGGCAAGAAGTACACCGAAACTTCCGAAATGATTACATTAGTAGTGACAGCATCGAATGTTAACATAACATTTTCTGTTAAATTGCCGAAAGTGAGTTAACTCACTTTGAAAAGTGAGTTAACACACTTTTATACAACAACAAACACATGGGAATTACCGCATTTAAATGCGATGTTTAAATACATTTAAGCTAAAATGCATTTAAGGTCCGGTGGAAATAGGCTATTAGATATTTCGACTTAACTTATGTACGAGTCTATTTGTAATATGAATACAGCCGCTACATATGTTAAATGCAAAATTCGTATATTAAATATTT
>rnd-1_family-259 
TTTTATATGGATGGAAAGAGGAAAAATCCTAGATTCTAAAACTAATTTTCTTTTTTTAGCTGACTTATAGTTTTTTAATAATTCTATTTTAAATTTTGAGTAATAAATGCAAAATTACGTCCACATTGGAGTTGCCGGACTACTAAGTAAAATAATACTTAAGTACAGAGCCTGTTTGTTTGTATTTTGGCTAGGCAGGCGTAGCCACTCAGTAAAAAGGTTTATAAATTAAGGATAAATATGCAGGAAAATATAATAAAAAAATTGTTTAAAAAATAAAATGTTATTCACTTAAAAATTTTAAGTTAAGCGAAACTCCTTTGTAAGTTGGCGGCCTTCGGCCGCGCTTTNGATTGTAACCCTGGGCCGGACCAACACCGGCTTCGCCTTGCACAGTATTCTTAAGCGAAACTCCTTTGTAAGTTGGCGGCCTTCGGCCGCGCTTTNGATTGTAACCCTGGGCCGGACCAACACCGGCTTCGCCTTGCACAGTA
>rnd-1_family-264 
CATGTAAAATATTATACAAATTAAACAATATTTTTCATGAAAGCATGACATAAAAATACTGTGCAAGGCGAAGCCGGTGTTGGTCCGGCCCAGGGTTACAATCNAAAGCGCGGCCGAAGGCCGCCAACTTACAAAGGAGTTTCGCTTAAGAATACTGTGCAAGGCGAAGCCGGTGTTGGTCCGGCCCAGGGTTACAATCNAAAGCGCGGCCGAAGGCCGCCAACTTACAAAGGAGTTTCGCCTAA
>rnd-1_family-174 
TGATCTCGATCAAACTATTGATGTTTTCCACTTATAAAAATTATTATTCAATACGATTATATATGTTGTGTATTATTATATTATAATGGAAAGTAAATAATATATATATTATATCCTATATAATTATTTTTATGGATTAATATGAGATGATATTATATTATTTCAATTATAATATATAACACATCATGTAAAAATGAATTGAATGATAGAAACAACAAATATTCCGCTTTACTTATTTTAAATAAGTAAATAATAAAAAATATATATGTATATTTGGAAAACTAACAACATAGCCAGAGAGAGAGATATATATTATTTAATCAATTATCAATTAATATAAATTATTTTTATTCTCAGAAAACTGATGATGAATATATTTATATTGAAAAAAATATAAGAAAACATAATGGAAATTATTCACAAGAATAATAACGAGAATAAAAGTATATTATATAAAGCAAACAAAAATATTTGATTGAATTTTTATTGATCTCGATCAAACTATTGATGTTTTCCACTTATAAAAATTATTATTCAATACGATTATATATGTTGTGTATTATTATATTATAATGGAAAGTAANTAATATATATATTAAATCCTATATAATTATTTATATGGATTAATATGAAATGATATTATATTATTTCAATTATAATATATAACACATCATGTATAAATGAATTGAATGATAGAAACAACAAATTCCGCTTTACTTATTTTAAATAAGCAATAATAAATAATATATATTTGGAAAGCTAATATAGTCAGAGAGGGAGATATTATTTATTCAATTATCAATCATTAGAAATTACATATCATACAGGTATTAAATTTTCCCACAAGTGTTAACTTCTATAAACTCATACAATATAATTTCCATACAAGTATTAACTTATTAAACTCATACAAGTAATAGATTTCCATACAAGTACTAACTTATTAAACTCATACAATTAATAGATTTCCATACAAGTACTAACTTATTAAATTCATACAAGTATTAAATTTTCATACAAGTGTTAACTTCTATAAACTCATACAATTAATAGATTTCCATACAAGTATTAACTTATTAAACTCATACAAATAACAGATTTCCATACAAGTACTAACTTATTAAATTCATACAAGTATTAAATTTTCATACAAGTGTTAACTTCTATAAACTCATACAATTAATAGATTTCCATACAAGTATTAACTTATTAAATTCATACAAATAATAGATTTCCATACAAGTACTANCTTATTAAACTCATACAATTAATAGATTTCCATACAAGTACTAACTTATTAAACTCATACAAATAATAGATTTCCATACAAGTATTAACTTATTAAACTCATACAATTAATAGATTTCCATACAAGTACTAACTTATTAAACTCATACAAGTANTAGATTTCCATACAAGTACTAACTTATTAAACTCATACAAATAATAGATTTCCATACAAGTATTAACTTATTAAACTCATACAATTAATAGATTTCCATACAAGTACTAACTTATTAAATTCATACAAGTATTAAATTTTCATACAAGTGTTAACTTATTAAACTCATACAANTAATAGATTTCCATACAAGTACTAACTTATTAAATTCATACAAGTATTAAATTTTCATACAAGTGTTAACTTATTAAACTCATACAATTAATAGATTTCCATACAAGTACTAACTTATTAAACTCATACAAATAATAGATTTCCATACAAGTACTAACTTATTAAATTCATACAAGTATTAAATTTTCATACAAGTGTTAACTTCTATAAACTCATACAATTAATAGATTTCCATACAAGTATTAACTTATTAAATTCATACAAATAATAGATTTCCATACAAGTACTANCTTATTAAACTCATACAATTAATAGATTTCCATACAAGTACTAACTTATTAAACTCATACAANTAATAGATTTCCATACAAGTATTA
>rnd-1_family-15 
TTTACTGCTGGATTTACTTGAAATCCGGTAAATAGGTGGCATTTTGCTTCGATTAACAGGAAGACTACACTTCTTTTCGGGAAGTGAACCAAGGACTGACCTATTCAAAAAAAGTTTATTTATGGCTCGATTCACTTGAAATTCGGTGCATAGAAGATATTTTGCTTAGANTGACANGCAAACTACACTTCTTTTCGAAAAAAGCTTATTTACTGCTGGATTTACTTGAAATTCAGTAAATAGGTGGCATTTTGCTTCGATTAACAGGAAAACTACACTTCTTTCCGGGAAGTGAACCGAGGACTGACCTATTCAAAAAAAGTTTACTTATGGCTCGATTCGCTTGAAATTAGGTGCATGGAAGATATTTTGCTTAGATTAACAGGAAAACTACACTTCTTTTCGAAAAAA
>rnd-1_family-276 
GTATGGAAATCTANTACTTGTATGAGTTTAATAAGTTAGTACTTGTATGGAAATTTAATATTTTAAAGTTCGAAAATTTAGTAACTATATGAAAATTTATTACTTGTATGAGTTTAATAAGTTAGTACTTGTATGAAAATTTAAAACTTGTATGAGTTTAATAGATTAGTACTTGTATGGAAATCTATTAATTGTATGAGTTTATAGAAGTTAACACTTGTATGAAAATTTAATACTTGTATGAATTTAATAAGTTAGTACTTGTATGGAAATCTATTATTTGTATGAGTTTAATAAGTTAACACTTGTATGAAAATTTAATACTTAAATGAATTTAATAAGTTAGTACTTGTATGGAAATCTATTAATTGTATGAGTTTAATAAGTTAATACTTGTATGGAAATCTATTATTTGTATGAGTTTAATAAGTTAGTACTTGTATGAAAATTTAATACTTAAATGAATTTAATAAGTTAGTACTTGTATGGAAATCTATTAATTGTATGAGTTTAATAAGTTAATACTTGTATGGAAATCTATTATTTGTATGAGTTTAATAAGTTAGTACTTGTATGGAAATCTATTAATTGTATGAGTTTAATAAGATAGTACTTGTATGGAAATCTATTATTTGTATGAATTTAATAAGTTAATACTTGTATGGAAATCTATTAATTGTATGAGTTTATAGAAGTTAACACTTGTATGAAAATTTAATACTTGTATGAATTTAATAAGTTAGTACTTGTATGGAAATCTGTTATTTGTATGAGTTTAATAAGTTAATACTTGTATGGAAATCTATTAATTGTATGAGTTTATAGAAGTTAACACTTGTATGAAAATTTAATACTTGTATGAATTTAATAAGTTAGTACTTGTATGGAAATCTATTATTTGTATGAGTTTAATAAGTTAGTACTTGTATGAAAATTTAATACTTAAATGAATTTAATAAGTTAGTACTTGTATGGAAATCTATTAATTGTATGAGTTTAATAAGTTAATACTTGTATGGAAATCTATTATTTGTATGAGTTTAATAAGTTAGTACTTGTATGGAAATCTATTAATTGTATGAGTTTAATAAGNTAGTACTTGTATGGAAATCTATTATTTGTATGAATTTAATAAGTTAATACTTGTATGGAAATCTATTAATTGTATGAGTTTATAGAAGTTAACACTTGTATGAAAATTTAATACTTGTATGAATTTAATAAGTTAGTACTTGTATGGAAATCTGTTATTTGTATGAGTTTAATAAGTTAATACTTGTATGGAAATCTATTAATTGTATGAGTTTATAGAAGTTAACACTTGTATGAAAATTTAATACTTGTATGAATTTAATAAGTTAGTACTTGTATGGAAATCTATTAATTGTATGAGTTTAATAAGTTAGTACTTGTATGGAAATCTATTANTTGTATGAGTTTAATAAGTTAACACTTGTATGAAAATCTAATACTTGTATGAATTTAATAAGTTAGTACTTGTATGGAAATCTATTAATTGTATGAGTTTAATAAGTTAGTACTTGTATGGAAATCTATTATTTGTATGAGTTTAATAAGTTAGTACTTGTATGGAAATCTATTAATTGTATGAGTTTATATAAGTTAACACTTGTATGGAAATCTANTACTTGTATGAGTTTAATAAGTTAGTACTTGTATGGAAATCTATTAATTGTATGAGTTTAATAAGTTAGTACTTGTAT
>rnd-1_family-167 
ATATGTACGTATATATATATACATACATACATACATACATACATACGTACATACATACATACATACATACATACATATATACGTACATACATATATACATACATACATACGTACATGTATATATATATATATGTACATACGTACATGTATATATATATNTATGCATACATACGTACATATATATATATATATATATATGCGTACATACGTACAT
>rnd-1_family-358 
GCAGAAGNAGCACAAATGCAACAAAAACAACTGCCGCATGCAACCCTCTTTCCTTCNACTCTTCATCAACAAACAGTTTCCTCGAGCGAAGTCAAATTTTGCAAAAATCAGAAATTGATGTTGAACTCACGCCAAAGTGAAAACACATACATTCAAGCANTTCAATATGTATACGAAAAACGCACACAATCTTAATAATGCGCATGCCCTTCCTTCTTTCANCCCGCCATCCACAAGCGACTTCTTCGCGACGATGACAAAATTTGCAAAAATCAGAAATTCAAGTTGGNCTGAAGTCGAAGACACATACATTCAAAGGGNCCAGTGTGTATACGAAAGACNCACACATGCACAAAAACNTGCCAATTCCTTTCCCTTGTACCCCGCCATCCACAAGCAACTTCTTCGCGACGATGACAAAATTTGCAAAAATCA
>rnd-1_family-366 
GAAAGATTGTGTCAAAGTATACCCTTTTTTGTTAGCTCGAACTACCGCTGTTTAAACGATAGTTCGGCTAACGAAGTAGGGTATACACGGAAAGAAGGATAGCCGCGTGAAAGGAGACACGGAAGAACGGGAAACCGGAAGTTGGCGCGCACGGCGTTTACAATTTAGTTTTATGTTGGGCGCTTAGACATCCTGCCCGCCCTGCAGGGACGCGCTGGCTAGTGCGTTCTGCAGCTTTTGCAGGGCGCGGATGGCTTCGCCTATAGCGCCCTTGGTAGTCCGATTTCGGAACGCTTTCGTTTGCAGCCCGGTGGTGGTGTGCGCTATCGACCGCGACCTTTCATCGGTGCCTTTTCTTGTGGCNCGCTGCTGCGTGGCGCGCTGTTGGGCGGCACGTTGTTGGGCGGCGCGTTGCTGGGCGGCACGTTGTTGGGTGGCACGTTGTTGGGCGGCAC
>rnd-1_family-383 
GTGTGTGTGTGTGTGTGTGTGTGTGTGTTTTTTTTTTTTTTTTTTTTGGGATGACGCCCGAGAGGGGGGAACTCTCGTGAGTACCGCCATTATACCGGCATAACGGTATGCACGACTCGCAACCTCACAGTTGCACCTACGTACTAAACACCTCTCCACTAACTACCACTCTCCCCGCGGAACTATCAATGAAGTATTACTTCGCGGGGCTGGTAAGCGCTATGGCTCTCACTCGTTACTGAATTTTGCATCTTAAATAGCTGGCGAGGCCAAGTCTCCAGTCTATCTTCTTTTACNGCGGGCGGAAAGTCCTAGTTTCCGCTCCGCTCTACTATTGTGCTACTAAGCGTGGTCGGAAAGGACGAGTTTCCGATCCAAGCTGGCATGACATCTTCTAAGTTAGTTAAATAGCTGGCGAGGCCAAGTCTCCAGTCTATCTTCTTTTACAGCGGGCGAAAAGTCCTAGTTTCCGCTCCACTCTACTATTATGCTACTAAGCGTGGTCGGAAAGAACGAG
>rnd-1_family-389 
ATATATATATATATATATATATATATATATATATATATATATATATATATATATATATATATATATATATATACATGTAGAAAAAAAAAAAAAACGCACATACTACATGTCGCTATTGAATATTTATTTTTCAGAATTATAATTATTAGCATTTGAGTAAATAGGATTTTTGTATCTTTTTAGTGTAAAAGAATAATCTTTTTATATTATTAATTATTAGTACATATTNTCAATTTATCTTTATGCTTAAAAATATACAATGTTATTGAATTCCTGAAAGATACCATGCAGGAGTAATTGATTTGGTTGGTGTGGGTGTTGCACTGGTGCAACAAGGTGAAAATGGACGGCGACTGACGACTGAACAATACGAACAAACGTAAAACCAGACATTATACGTACGACTAAATGANGGACAGACGCTAGACANACTGACAACATTCAGGTTAGGGGGCCTTACCAATANTAGGAGTCAGCGCGGCAAAGCCCATGGCTGCGTCCGTGAATGCGCAGANGGGGTGGGCCGACTCCACCTGACTCGGACACGGACAGGTACCTTCTTTTATTTATTGTCTCTTTCTATATAATCGTATACCCTNGTCTTTCATCACGTGGCATGAAAGTAGGAATTTGCTTATGTCAACTGGAGGTAAGGAGGTTGGAAGAAAAATCCACCCAACGGCGAGCTAGCCCGGGACGCAAGCATGCCACAACTCCAACCGACCTTACACCAAAAATCAGTGACGTAACAATGGCGCCCAACGAACGGAATGAATCATATGCTACAGATAGCTTTATCTTTGGATCACTCATTTGCAA
>rnd-1_family-374 
TATTTACATATCCCCTCACGTATATAAAATCCCGCTTCATATAAACCGACTGGACCGAAAACCCCTTCCAACGGGNCCAGAACCGGNCCAGTACAAACATATCACACTGTCCGAAGTTACCACCCCCATAGCAAGTCACCGCTACCCAACCGTGGTACATGCATATACATACACACATATACATAAAGTGGTTTTTTCGCATTCCGGCAATTTCCACTCCTTCGCTGTTTACAATAGCAAGCGGGCAAAGATACGTATGTACTTATATAGGAGTATGTACGTATGTATACTTATATACATACGTACATACTCGTATAAGCTAAGCAAAGCACCCAGCATACAAAAAAGGTATACGAAAAACCCAGTATACATTTATACATTGCTGTGCTCAGACGCGCTGAGACAGTACAGTACACAATATAAAAGCCACCCNCTAAATAAATTAATCACGAATAAATATATACTATATATATATATATANATATATATAAATATATATAAATAAATATAAATA
>rnd-1_family-397 
TATTTTTTATATTATTTATAAAATAACATAACATGTAACAACCAACCAACAAATACAATACTGCTCTCAAATTAATAAAAGTTTTGTGGAGTAAAGCCCCGGAATATGAAATTTTCAAATGTGAAATAAAATATCATTTTAAAGAAAATTATATATAATTTTATTTATTTATTATTATATATAATTATAAAAGCGATATTATTCTGGTTGATCCTGCCAGTAGTTATATGCTTGTCTCAAAGATTAAGCCATGCATGTCTAAGTACAAACAAATTAAAAGTGAAACCGCAAAAGGCTCATTATATCAGTTATGGTTCCATAGATCGTTAACAGTTACTTGGATAACTGTGGTAATTCTAGAGCTAATACATGCAAAATAAACACGGACCTTTTGGAACGTGTGCTTTTATTAGGCTAAAACCAAGCGATCGCAAGATCGTTATATTGGTTGAACTCTAGATAACTTGCAGATCGTATGGTCCCGTACCGACGACAGATCTTTCAAATGTCTGCCCTATCAACTTTTGATGGTAGTATCTAGGACTACCATGGTTGCAACGGGTAACGGGGAATCAGGGTTCGATTCCGGAGAGGGAGCCTGAGAAACGGCTACCACATCTAAGGAAGGCAGCAGGCGCGTAAATTACCCACTCCCAGTTCGGGGAGGTAGTGACGAAAAATAACAATACAGGACTCATATCCGAGGCCCTGTAATTGGAATGAGTACACTTTAAATCCTTTAACAAGGACCTATTGGAGGGCAAGTCTGGTGCCAGCAGCCGCGGTAATTCCAGCTCCAATAGCGTATATTAAAGTTGTTGCGGTTAAAACGTTCGTAGTTGAATTTGTGCTTCATACGGGTAGTACAACTATAATTGTGGTATGTACATTACCTTATGTATGTAAGCGTATTACCGGTGGAGTTCTTATATATAATTAATACAATGTATTTTTTATATATTCCTCCTATTTAAACCTGCTTCAGTGCTCTTCATCGAGTGTTGTTGTGGGCCGGTACAATTACTTTGAACAAATTAGAGTGCTTAAAGCAGGCTCCAAATGCCTGAATATTTTGTGCATGGAATAATGAAATAAGACCTCTGTTCTACTTTCATTGGTTTTTAGATCAAGAGGTAATGATTAATAGAAGCAGTTTGGGGGCATTAGTATTACGACGCGAGAGGTGAAATTCTTGGACCGTCGTAAGACTAACTTAAGCGAAAGCATTTGCCAAAGATGTTTTCATTAATCAAGAACGAAAGTTAGAGGTTCGAAGGCGATCAGATACCGCCCTAGTTCTAACCATAAACGATGCCAGCTAGCAATTGGGTGTAGCTACTACTATGGCTCTCTCAGTCGCTTCCCGGGAAACCAAAGCTTTTGGGCTCCGGGGGAAGTATGGTTGCAAAGCTGAAACTTAAAGGAATTGACGGAAGGGCACCACCAGGAGTGGAGCCTGCGGCTTAATTTGACTCAACACGGGAAAACTTACCAGGTCCGAACATAAGCGTGTAAGACAGATTGATAGCTCTTTCTCGAATCTATGGGTGGTGGTGCATGGCCGTTCTTAGTTCGTGGAGTGATTTGTCTGGTTAATTCCGATAACGAACGAGACTCAAATATATTAAATAGATGCTTTCAGGATTATGGTGTTGAAGCTTATATAGCCTTCATTCATGCGTGCATCTATGAATGTACAAGTGTTTGAATGTGTTTATATAAGTGGAGTCGTACCTGTTGGTTTGTCCCATTATAAGGACACTAGCTTCTTAAATGGACAAATTGCGTCTAGCAGTAACGAGATTGAGCAATAACAGGTCTGTGATGCCCTTAGATGTCCTGGGCTGCACGCGCGCTACAATGAAAGTATCAACGTGTATTTCCTAGACCGAGAGGTCCGGGTAAACCGCTGAACCACTTTCATGCTTGGGATTGTGAACTGAAACTGTTCACATGAACTTGGAATTCCCAGTAAGTGTGAGTCATTAACTCGCATTGATTACGTCCCTGCCCTTTGTACACACCGCCCGTCGCTACTACCGATTGAATTATTTAGTGAGGTCTCCGGACGTGATCACTGTGACGCCTTGTGTTTCACGGTTGTTTCGCAAAAGTTGACCGAACTTGATTATTTAGAGGAAGTAAAAGTCGTAACAAGGTTTCCGTAGGTGAACCTGCGGAAGGATCATTATTGTGTTCCTATCCGTTAAAAATAAAATACGTGTATATATATAGTAATATATGTACACGTATAAAACATGCAAAAATTAATGAAAAAAAAGAACAAAAAAGAAAAAAGAAAGAAAACTATAACAAATAATAAAATATTAATAATTTCAATTTTTCTTTTTGCTCTTTTCATTTCTTAATGTATTATTAGAAGAACCTCATNACAATATAAAAATATATATAACAATATACATAGCAACTTTTAATAATTCTTGTGTGGGTAGTATAATATACATTTTGAAATGTTTTTCTTTTTNTCTTTTTAAAATTTTGTACTCCTTGTAATGCACTATGACAATTATAAAGTAATTTATACTGTGAACTTGTTGCATACATTGTATTCGAAATTCTAAAATAGAAATCTTTAAACAAATATAGTTGTTCATACTAACGTGTATTTTCCTTTTTAGAATACTATTTATTATGATATGTTGCATAATTTTGAGCGCGTGTGTATATTATTAAATACATAAAAATATATGTATTCTATATAATATATATAGAAAAGAAGATATATTAAAAGATATATATACTTCAAATATAAAGAGAAAGAAAATACTCTGTAAAACATTTTACATTTATCCACTCTTAAAACATTACACTTAAAACACCAGTTTATGCAAATNTTTAACAAATAGTAGAAAAATGGGAAACACTATTATTTTTGAACTAAGCCGTTCGCAACTTGTAAATGTTTGGGTTTAAAATAAAAATTTATTGAAATATTTCTAAACTTTCAATAAATAAAAATCTTGACTCTTCATAAAAAGCAAACAAAAATTATCACTCTAAGCGGTGGATCACTCGGCTCATGGGTCGATGAAGAACGCAGCAAACTGTGCGTCATCGTGTGAACTGCAGGACACATGAACATCGACATTTTGAACGCAACTTGTAAATGTTTGTGCTGTTATGCACTTTAATTAATTTTAAAGTGCTGATTGGACTACATATGGTTGAGGGTTGTAAGACTATGCTAAATTAGTTGCTTATCCATTTAATCAAATTAAAAATATTTAAGCATATGGTATATCATTGGATTGATTTTATAAATCAATCCATAATATTAATAGCATAAAATGTATATATATTGTTGTGATTTGCTGAATCAACCTCGATGATTTTCTGAATGAAATTTTTTGATAAAAAAGAATCTTAGTATTCCCTAAAAAAAAAATTTCAACATTATTTAAATAAAAAATATATATATATATATATATGAGAGGAACGTCTAGCATAAAATTAATTTTTATTCTAGAATTGCCTTCATTTATATATATTTTTTATCCGAAAAAAAAAAAGAAAAAGAAAAATTAAAGAAATAATGTTGATTTTTATACACAAAGAAGAAAAAAAAAAATGAGGGGATGAAAGGAATTCTTTTTTATTATATACAGAGTGTTTTCAGAATATTTTTTTATATATTCATTTAAAAAGCAGAAAAAGAAATTAACATTTACAAAAAAAAAACATTTTATACAACCTCAACTCATATGGGACTACCCCCTGAATTTAAGCATATTAATGAGGGGAGGAAAAGAAACTAACAAGGATTTTCTTAGTAGCGGCGAGCGAAAAGAAAATAGTTCAGCACTAAGTCACTTTGTCTATATGGCAAATGTGAGATGCAGTGTATGGAATATCTTAATATCTAGTATGAGAAATTAACGATTTAAGTCCTTCTTAAATGAGGCCATTTACCCATAGAGGGTGCCAGGCCCGTATAACGTTAATGATTACTAGAAAGATATTTCCAAAGAGTCGTGTTGCTTGATAGTGCAGCACTAAGTGGGTGGTAAACTCCATCTAAAACTAAATATAACCATGAGACCGATAGTAAACAAGTACCGTGAGGGAAAGTTGAAAAGAACTCTGAATAGAGAGTTAAATAGTACGTGAAACTGCTTAGAGGTTAAGCCCGATGAACCTGAATATCCATTATGAAAAATTCATCATTATAACTGTAATATTTTAATTAATATTATAGTAGTAGTGTGCATTTTTTTCATATAAGGACATTGTAATCTATTAACATAATAAAATATTTATCAAAAGATCATTGGTTTTAAGTTTATACAAATTAATATGTTTTTAACATTTTAACATAGTATAAATACTGATGATTTGATAAAGTGTTGATAGATTTTATTATATATAATGCTAAAATTCTTTTGAATTTTACAATAATATTAAGATCTTTGATTTTAATATTCATTGTATGCATTTATATGATTTACAATGCGAAAGATTCAGGATACCTTCGGGACCCGTCTTGAAACACGGACCAAGGAGTCTAACATATGTGCAAGTCATTGGGTTATATTAAACCTAATGGCGAAATTAACTTAACTTTTTTAAAGGGATTAATTTTTAGTATTATTTTTTTTTATTAAAAAATAATCTATTAATTCAATCCCGGGGCGTTCCATATAGTTATGTATAATGATAATTTATTATTATTTATACCTCTAACTGGAGCGTACCTTGAGCATATATGCTGTGACCCGAAAGATGGTGAACTATACTTGATCAGGTTGAAGTCAGGGGAAACCCTGATGGAAGACCGAAACAGTTCTGACGTGCAAATCGATTGTCAGAATTGAGTATAGGGGCGAAAGACCAATCGAACCATCTAGTAGCTGGTTCCCTCCGAAGTTTCCCTCAGGATAGCTGGTGCATTTTAATATTATGTAAAATAATCTTATCTGGTAAAGCGAATGATTAGAGGCCTTAGGGTCGAAACGACCTTAACCTATTCTCAAACTTTAAATGGGTAAGAACCTCACCTTTCTTGATATGAAGGTTGAGGTTATGATATAATGTGCCCAGTGGGCCACTTTTGGTAAGCAGAACTGGCGCTGTGGGATGAACCAAACGTAATGTTACGGTGCCCAAATTAACAACTCATGCAGATACCATGAAAGGCGTTGGTTGCTTAAAACAGCAGGACGGTGGACATGGAAGTCGTAATCCGCTAAGGAGTGTGTAACAACTCACCTGCCGAAGCAACTAGCCCTTAAAATGGATGGCGCTTAAGTTGTATACCTATACATTACCGCTAAAGTACATGATTTATAATATAATTTCGGTTATATTATAAATTTTGAAACTTTAGTGAGTAGGAGGGTACAATGGTGTGCTTAGAAGTGTTTGGCGTAAGCCTGCATGGAGCCGCTATTGGTACAGATCTTGGTGGTAGTAGCAAATAATCGAATGAGACCTTGGAGGACTGAAGTGGAGAAGGGTTTCGTGTGAACAGTGGTTGATCACGAGTTAGTCGGTCCTAAGTTCAAGGCGAAAGCCGAAAATTTTCAAGTTTTAATGAAATGAAAATGTATAATTTTCATAGTAATTAAACACTTGAATAATTTTGAACGAAAGGGAATACGGTTCCAATTCCGTAACCTGTTGAGTATCCGTTTGTTATTAAAAATGGGCCATTGTGCTCATCCTGGCAACAGGAACGACCATAAAGAAGCCGTCGAGAGATATCGGAAGAGTTTTCTTTTCTGTTTTATAGTCGTACTACCATGGAAGTCTTTCGAAGAGAGATATGGTAGATGGACTAGAAGAGCATGACATTTACTGTTGTGTCGATATTTTCTCCTCGGACCTTGAAAATTTATGGTGGGGTTACGCAAACTTCTCAACAGGCCGTACCAATATCCGCAGCTGGTCTCCAAGGTGAAGAGTCTCTAGTCGATAGAATAATGTAGGTAAGGGAAGTCGGCAAATTAGATCCGTAACTTCGGGATAAGGATTGGCTCTGAAGATTGAGATAGTCGGGCTTGATTGGGAAGCAATACCATGGTTTATGTACTCGTTCTGGGTAAATAGAGAATTTCGGTTCTTGTTCCCCGGATAGTAGTTACGTAGCCAATTGTGGAACTTTCTTGCTAAAATTTTTAAAGGATTATATCGTAAGATATATATTCTTTTTAAATTATAACGATTATCAATTAACAATCAATTCAGAACTGGCACGGACTTGGGGAATCCGACTGTCTAATTAAAACAAAGCATTGTGATGGCCCTAACGGGTGTTGACACAATGTGATTTCTGCCCAGTGCTCTGAATGTCAAAGTGAAGAAATTCAAGTAAGCGCGGGTAAACGGCGGGAGTAACTATGACTCTCTTAAGGTAGCCAAATGCCTCGTCATCTAATTAGTGACGCGCATGAATGGATTAACGAGATTCCTACTGTCCCTATCTACTATCTAGCGAAACCACAGCCAAGGGAACGGGCTTGGAATAATTAGCGGGGAAAGAAGACCCTGTTGAGCTTGACTCTAGTCTGGCAGTGTAAGGAGACATAAGAGGTGTAGCATAAGTGGGAGATAGATAATTTCGGTTATTTATCAACAATGAAATACCACTACTCTTATTGTTTCCTTACTTACTTGATTAAGTGGAACGTGTATCATTGCTTAGCCATTATATGGATATATTTATATATCTTATGGTATTGGGTTTTGATGCAAGCTTCTTGATCAAAGTACCACGAGTTTGTTATATAATTGTAAACATATTTTAATGAAATGATAGCATTTCGGTGTTATTATTATAATTAAAATATGGTATAACTCCAACACTCAGGTATGATCCAATTCAAGGACATTGCCAGGTGGGGAGTTTGACTGGGGCGGTACATCTCTCAAATAATAACGGAGGTGTCCCAAGGCCAGCTCAGTGCGGACAGAAACCACACATAGAGCAAAAGGGCAAATGCTGACTTGATCTCGGTGTTCAGTACACACAGAGACAGCAAAAGCTCGGCCTATCGATCCTTTTGGTTTAAAGAGTTTTTAACAAGAGGTGTCAGAAAAGTTACCACAGGGATAACTGGCTTGTGGCGGCCAAGCGTTCATAGCGACGTCGCTTTTTGATCCTTCGATGTCGGCTCTTCCTATCATTGTGAAGCAAAATTCACCAAGCGTTGGATTGTTCACCCATTCAAGGGAACGTGAGCTGGGTTTAGACCGTCGTGAGACAGGTTAGTTTTACCCTACTAATGACAATTGTTATTGCGACAGCATTCCTGCGTAGTACGAGAGGAACCGCAGGTACGGACCAATGGTACAATACTTGTTCGAGCGAACAGTGGTATGATGCTACGTCCGTTGGATTATGCCTGAACGCCTCTAAGGTCGTATCCGTGCTGGACTGCAATGATAAATATGGGGCAATTGCATTGTATGGCTTCTCTAAACCATTTAAAGTTTATAAATTTTATTTATAAACGACAATGGATATATGTGATGCCAATGTTATTTGTAACATAGCAAATGCGGGAGGATTAAATATCACCTGTATGACGCGCTAGTTACTTATTAAAACATTATTTAATACAATGTCAATGCCTAGAATCAATTGTAAACGACTTTGGTAACGGGCAAGGTGTTGTAAGTGGTAGAGCAGCTGCCATACTGCGATCCACTGAAGCTTATCCTTTGCTTGATGATTCGATCAAACTGTTTATATAAAAAATATATATTAATATATTTTATATATATAT
>rnd-1_family-418 
TAAAAACTGCAAGTAGGTTTGTTTTTGTAAGACGGATTTTCATTCCCGCCAAAAACATTAAATTTGAAATTTAATCCGCTAATTCGAGCGGAAAGCGGTTCTTCTTGCCGCTAATATATTTATTTAACTNCCGTAAATAAAATCNGTATTTTTNATACAATACATATGTATGCATACTANGTACATTTCCGTACATTATTAACTATATACATACATACATCTAGTTGCAGTTTTTACGGCACTTTGCAATTTCCCTATTGCAGGCAAACCAAAGTTGAAACCTTCAATTTTTTACTTTGGTAGCCGTTTCAAGTTCATTGCCCTAATTACCTACTTACTCTACAGTAAATGTAAAAGTTCAAAGTCCTCTAAAACAGCGACTTGTCAACAACTTTGGCAGCGGTTCTCGAGTTGAACGAACTCGACAGCGCATCAAAAGCAAACAATTTACATACATAAATTACGGAAGATATTCACCACGAATTGTTTGCTANTGAGCGCAGCTTTAAAGAGCAAAGAGTGCTCTAACTGCAAGTGATCTNCTCACTGAACTATTATCCACCATTCCCGTTTTGTGCGATATCCGCTTNTTGCAATAGATGAGCAGTGCACTTTACAGCATCCAACTAGTTCAAGAGCATTGTGCACACTCCCACGCTCATATTTTAACACTCTTTATCATTGCTATTTCTCAGCATTGGTTAGCTGCATTTCTCTTCGGCAGCAAATACAATAAATCCAAGCATTGATACACCAATATATATACATATATATTTTCATATGAGCTGTACCAAAACAGCTGGTGCATCTTGCTAACACATTTAGCACACATATATATACATAAACGAGTGCGTGCATAAATAACCCTAAAGATACAAGATAGATTTTCTAATATCTTGCCATCTCGACAAAAAAAATATATATATTACATATTTACATATATATATATATATTATATATATATATATATATATATATATGAATATATATGTATATTTAAT
>rnd-1_family-435 
ATAGAGTAAGGATTGGTAGGACTTATTTTGTTGGATTTGGCCAAGTAGCTCACTTATTCGGATTTTCGTGAGCATTGCGTTGTCATTTGTGGTCTCGTAGGCCTCTGTGCACGCTGAGCGTGTCTTCTCATCTTCCACGTTGCTCATCTGTAGGTTTTGGTTGGCTGCCTCCACTAGTTCCATGTGTCTTTCCAGATGGTCCTTGAAAATTTTAAGGGCTGCTTCAGAGTGAGTCTCTTCACAAGTGCTCCACCATTTACCGCAGAATTTTTCCATCCTGGATAGCTCGTATAAAAATTTCTTGTGTAACTGGGAGAATTCCTCTTCTTCCGCCTGTGATTTCGAGCGAGTTCGGGGTCCTGTAAGGGGGTAGAGGGNTTGGGGTTTTTCCATTTTGTCCTCCATNGTGAGATATTGNTTATTGAATTTTATTGTAAAATATTTATTTATATATATATATATATATATATATATATATATATATATATATATATATATATATATATATATATATATATATATATATATATA
>rnd-1_family-438 
TATGTATGTGTGTGCGCGAGCCTAAAGTGCAGCATTCATATCTACATGTATGGTAATCTGTTTATGGGCGCCTATTAACTTTTCGTCCCAGACGATGTTTGTTCATCCTAAAAATATTAAAAACAAAAACGAAAACGTCTAAGTCAATAAAAGCAACAACAAAAAGCTCTAAATCCAAAATTATGTATGGGTAAGAACAACAAAAACGAGACCGAAGGTTTGTATGAAAAATCGCAATTTTGTATGAAAAGTTCTATTTTTGTTTAATTGTTTAACTCTTAATATTTTAAACTTATTTTTAGTTAGACAAAGTTAAAGTTTTATTGTATTAAGTGTTTACAAATGAACAAGTACAATTACTTTCGATGTGTATATACATACATATGTAAAATGAATTCAAATCACCAATTTCCACGTTTAATATTTGAGAAAAGAATTATAGCTATTTATATCAAAAATGTAAATATGTAAATTGTTTTTTATGTTTTTAATAAGCAAATAAAAACTTAAAAATTGGGTAACCATCCAAACTAACCAAGGCGAATTCAGATAAGATGAAGTTAGTAGTTTGTCAGCCTATGTATATAAGAACGAGACAACAGTAAAATTCAAAAACTAAAATTTCTGGCTTCTGTAACTGCCAAATTGTTCTCACAATCATTTTCGGTCATTTTACTTATCGTGGCGTAAAATAAAGTAGTATAAAGTTTTAATTTATTAACTTTCGGTGTATATCTTTGCGTGGCCAGCGAAAAATGTCGACTGAAAACATGATAAACGTGAGTGTATTTAATATTTAAATAAGTGGTAAATACAACCAGTGCCAGTAGCTATTTCGTTCGTATTATAAGTTTTGCAGTTTAAAAACTGCTTGTTTAACTTCCGTTAATGTTCTTCTATATATTTTTTAATATATCGTATGTTTTTGCAGAATAAAAAAAGCTTCAGAATGAATGCCTCATTTCAATCGTTCGAAAAAGTGAGAAAGGCTGCAGAGTTGTTTGAAATGCATCACAATTGCAAACTATCCACTAGAGACAGCTCCAAAATTAAAGTAGAACAACTTAATATAAAGAACAGTAAATTAATGTATAATTATATTTTATACACATGTGCTAGAAATGGTTCAAAAAGATGTCGCGAAGTTGGAACTGGGGACATCAAAAAGAAAATAACTCGCCAACGAGAGTAAATATAGATATAATTACAAATAAATATATCATAAGTTTTTTTGCAGCATATGTACATAGAGATGAAAATGTCATTCATAAATATTTTAGGTCGAAAAAAATTGGTTGCCCTGTAAAAATTAAACTGGAAAGAAAACTCGATAAAGAGAAACAAATTGAGGTGTTGCATGTCACGAAATTAACGGTGAAGCACAATCACGAGCCAAACGATTTGTCTGAAGACGAGTTGTCAGATATGGAAGAAAATCAACATAATTCTAACAATATGACTGACTGTAAGCTTAGTGAATCATACGTGTAAATACAATCTTTAAAATATATAAATAATTACTTCTGTACAGCCAAATTGCTTGCTCTGCGAAAAGCCTTGCAAAAAATTGAAACCTTTGCACGACAAAAAAACGATGATGAGTTAGAAAGAATAGAGAATATAGTCACAAAACTCCACGAACACTTAACAAATGATTTGGATGTAACTTTTTTGCAAAAAGTAAATGTGAGCTTAGAAGCTGGCAACTACTCAGTTCACTTTGAGCAACCGATAGACCAAGAAAATTCAATCAGCATAATAGAAGATTTTTCAGGTAAAATTCACATACATACATAAATATTCATGAAAACATCTATTAATTTTACTTATATTTTTTCAGAAATACAAACTGTTAAAACACCATGTCAAAAACGAGGACGAGGTCGCCCTAGAGGATCGAAAAAAGCTCAATTGTAGCACAATAAAATATAGATTCTCTATTATTTTCAATAAATTATGGCCACTTTAAGTGGAAATTTCATATGTTCAAAATCATCCCTATATCTTTCTCTTTTCGTTAACCAAGGGAAGGGACAAACCGAAAGAGAGCGATTCTGGTGTTTGCGGCAGCCGCAAAAAATCATCGCTCTAATTTTCTCTTTTTATTTNACCAAAGAGGCCACCCTACGCATTTCTCNTACACTTATTGTGTACTTATCCCGCACTTCTCGTACTCTTTGAACACTTCTCGTACACTTTGTACACANCACGTACACTTAGAGTACACATATTGCGCACTTAGTGTGCGAATAGCCACTCCCTAAAA
>rnd-1_family-449 
TGTAACGACGGCCCTTACATGACATGACTGTGTTTGTATGCATGCGCGTGCTAGTGTGTATGTTTACCTATTGTCACGNAGATGCTGCATACCTTTAAGGGCAAGGCTTTAAAGCCTTGTGTACCCGGTGATTCAGCAGGTAAAGCAGTGTTAGGCTTGTTTGTGCGAATGCGAGTTTTGTGGAANTCGGNGAGAGTAGATGTTACTTCGGGGGGATATTTATAAAATAACATTTTTCTGGTCGGCTAGATGAACGGCTTGAAGAAAGCGTTACTTAAACGAGGAGTTCGAGAAAAGACACAGTGCCAGCCGTGTATGAAAAATAAAAGGTGTTTTAAAAAGAAAAAAAAAAAAAAAAAAAAAAAAATTAACAGAATTGGAGATATCGAGGTCGCCAGCAAAGTTATTCAAAATTACCTTTTTGGTGATAAACTAGAACGTGGAGGAGGTTGTAAACAACGCACTTAAATCAGCTGGGAAAAATAGGCCATTGGGGAGAAGCCAAAGCCCGAATGTACCTAGCGCTCATCTTGGGAACCAGCCATCTCTGCCGTAAAAGCGCAACAAAAATCAACACAGGACTACCCGGAGTACCAGCAATTTTTTTTGTGGAGTGAAATTATGGATAGCATTAGTTCTGATTAATCTGAGTCTTATTACGTTCCAAATATTTTTTTATTTGCAACAAAGTTCGTAAATATTCAATTGCAAAAAAAAAAAAAAAAAAGGAAATGTTTCTATAAAAATAATCAGTAACTTTTTGATCGTAATTAGTATGACCATTCCTTTTTGCAAATTTACTTCACTTTAGTACTTTATTTATTTTTTTAGTACTTTACATTGTTTTATTCCCTCTTCTTTCTCGTTTGCTTTAAGTTTAACTTCAATTCAGGTTATGGAAAACTTACATGTAACTATTGCCTTTGTTCCTAATTTTTTTGTATGCATATTAGTTTTCATTTAAGAGTAGATTAAAAAAAAAAATATATTGTTTTGCTTCGGTAAAACTTAGATTTAATTTTGCTGAATTCACAAACGACATCTTGTAAGTTTCATTCTTTCCTATTCTTCATACCCGTCATTCGCGAACATAAGATATATATATTTTTATACCGTGTTACATTCTCATCATTTCAATTCTTTTTTTGCGTTACTTAATATCAAAATTTCGTATCCGTTTTGATTTATTTAGTTCGAAATAATGCCTGATTCTTAACTTAAGTAATTTTTGGTTATGATTTAAATTTTGTTGATTTGCACGTTTAATCTTATTATTTTGCCAATATTGGATTTCACACCCGCGGTTATTAATGACCCACTCGCTGCCCCCAAACAGGAGTGAGTGATCGGGTGAGCGGTCAATGCAGGCGTATGAAGTCTAAATTAATATACGCGCGTATAGATAGATATATGTAAATACGCGTATGTAGGGAACATATGTATGCATAGATAACTAAATCTCTCGCTTTCAGCCTTCCAGCGTCGTCGCGAATTGTTGGTACCATCAACGCGGGACAAGAAAAGGTAAGTGAGAGTATTCAGTGTTACGNATGCACGTTTATATGTACATACAGTCCCACTATTCTCCCTTTTTTTGCATAGGCTTCTCCTAGTTATGTGTAATTATGTACGCACGGACATAGATATATATTCACGCGCGAGAACGGGCATTAGGGTAGTAGAGGTGAAACGAAGTTTTAGTTAATATTTTTTTTATTCATTTGGTATAAAAACCTATTGTAATTTCAACGAAATTTGTAGTTTCTTTGGCATGTAATACATTGTTATTAAAATATGAAGTGAAATTTTTTTATTTGAGTAAATTTGAAGGAATTTAATATGGAGGGTTGATTACTCCCGATTTTTGGTGAGAGGCGTTACATTGTGGCGCAAGAGGAGACGTAGGAGCGGGTACCCTTACTAAATGANGGACGAGACGCATAGACANACTGACATACAGACATAATTGGTCAGGATTAGGGGGCGCTGCCAATANTAGGAGTCAGCGCGGCACCCATGGCTGCGTNNGCGAGATGCGCAGAGGGGGTGGGNCGACTCCACCTGACNGGACAGGTCTTTCTTTCCTCCCTATCTTAATCTTATCCGTCCTTTATCCCTTCCTATCCAATCCTAGTCTTTCGTGTGTCTGAAANCAGGCATGAATTTTGTTCATGCTGGAGTAGGCGAGGCTGGCGGAAACAACCCCCCCATCCGGCGAGCTAGCCCGGGCGAANACCACCATGCCTGANAACCACTTCGCCTACCGACTACACCCCCCACTTATAACA
>rnd-1_family-471 
TTTTTTTTTTTTTATATAAAAACTTTGAGACGCAGGAACGCGTTAGTATGTACGTGTGAACTTGGTACTTCCGCTGTACCAGTTCGTTACCGTATGTAAAAACCCAACCCGAAATTAATTCGCACGGGAATCGAATTTTTTTGTAAAATATTAATATGCGTGCACTTGGTACTTCCGTTGTACCAGTTCGCCAACGGATGTAAAAAAAAAACCAAACCGAAAATAATTCGCACGAGAATTAAAATTTTTCGAAAANTAATTGAAAAACTGACGACTCACCTGGAGGCCCTGTTGCACAGCGTTGGCCTTTGGTGGTGGCCTTGCCGCAAACGTTGGGCCTCAGTAGGCCTTGCCGCAAACGTTGGGCCTTAGTAGGCCTTGCCGCAAACGTTGGGGCTCCGGAGGCCTTGCCGCA
>rnd-1_family-497 
TGGTACATGCATATACATACACACATATACATAAAGTGGTTTTTTCGCATTCCGGCAATTTCCACTCCTTCGCTGTTTACAATAGCAAGCGGGCAAAGATACGTATGTACTATATAGGAGTATTCTATGTATACTATATACATACGTACATACTCGTATAAGCTAAGCAAAGCACCCAGCATACAAAAAAGGTATACGAAAAACCCAGTATACATTTATACATTGCTGTGCTCAGACGCGCTGAGACAGTACAGTACACAATATAAAAGCCACCCACTAAATAAATTAATCACGAATAACATANATACGTATATATATATATAAATATATATAAATATAT
>rnd-1_family-561 
CACTTTTACTTTATGTGGGTGGTTTCTTTAAAAGTTACTGCACTGCCACTTTTATGTGGGTGGTTCCTTAGAAAGTCACTGCACTGCCACTTTTTGCATTTATATATATTATTTTATATCCTAGAGGGTCCGGTCAACTCCTGAGTTGGCTACGGAATCGCAGGATTAGTTAGGGTATTATATGATTTTTAAATTTTTATATATATATTTAAACGTTCGCGTTACTATTTTCGCGTTCGTATCACTATCCTTTGTTTAAACTAAAGGATTACCGACTGCGCCACTTTTCTTATCGCTACCGACAGGGGAGTTTTTAAAAAAATGTAATAAATAGATTCAAAGCCAAAGGCCAACCGATCAGTTTCAGTGCAATATTAAGACTCTCTTTATTTCAATTTCGATTCATAAAGAAAGCTATTACAATTATTAAANATGCTTAGCCNTCTACTTTTACATTCTGCTTACTTGGCTATCTTACTTAATCANTGCANTANTGCTTATACAACAATTTATCGATTTATTTATTTTCTGNTTATGCAGTACTAATTCATTGGTTCTTGGAATTTTAGTTAGTTCTTCAATTTTGTTTTATATTNTTTTCGACAAATTTTAAATAGACCGGATGTTGGTTTCGATTTACGTTACGCTTGTTATTCTGTTAATAAATTGGTCGATGTCGCCAATTGCTGATTTGCTATAATTCCTATATGTAACT
>rnd-1_family-595 
TTCAAATTTCCTAGATTTCTTAAATTCCCACCTAATACAACTATCTTCAAATCTTCGTTTATTCATGGTTTCTATTATTATGTCCAGATTCCGTTCGTCGTAAATTCTGTCTAACAATGTCCCTTGTGTCATTTCTTTACTGATGTTTACTAATAGGCTGTCNATATTTGTCAGATCTATGCCCTGATCGCCTTGGTAATATACTATTAATTCGTCCGCCTTATATTTGATGTTTTGTAGTTCAACGGCTAATTCACTTACCGAGTTTACTTTTAAGTTACTTATTCTTCTATATAGTTCGTGNGGTTCCGTGTCCGGCCTGTATCTTCTCTTCAGTGCGNTTTTTATTTTCATCCAGTTATGGGTGTCTTGAATGTTGATGATTACGTCCTTCGCTTCNCCTTGNATNATTCTATAGAATACTGTCCTTACTGCTTCCTTCATCGTTTCTTCATCTGTCAGCGTTGATAGCATGTACTCCACGCTGCTGAAGAANGAGTTTATTGTGTTGTTGCCNGTTCCGGTGAATACGGGTAGATGACTGATATTCTTTATAACTCTGTCCTTCTCTTGTTGGTTCGTTGTTATTTGTTGTTTTTGTAATTCTATGTAGGCGTTCCGGAGTTGCTCCAGTTGTTGTTCCCTTCTCGCCAGCTGCTCCATAATGTCGATGGTCGTCGTTTCTCCTTGTTGCTCCATCCTTCGTCCGTCGAACGTCTCCTGTCTTCTGCTGGACTTAATGATTGCTGATTTACTGATTACTGCTAATCGATTTGGTTAACTTAAAAGTTAAGGTAGAATTTTTATTGTTGCTACCTATCACTATTTAAGCACTTTGACAATNTTTTTATTCCTTGTAGTGATCGTGGCTTCGCAAGCTCTTTGATCCACTGCACTTTCACTTTTACTTTATGTGGGTGGTTTCTTTAAAAGTTACTGCACTGTCACTTTTATGTGGGTGGTTCCTTAGAAAGTCACTGCACTGCCACTTTTACTTTATGTGGGTGGTTTCTTTAAAAGTTACTGCACTGCCACTTTTATGTGGGTGGTTCCTTAGAAAGTCACTGCACTGCCACTTTTTGCATTTATATATATTATTTTATATCCTAGAGGGTCCGGTCAACTCCTGAGTTGGCTACGGAATCGCAGGATTAGTTAGGGTATTATATGATTTTTAAATTTTTTATATATATA
>rnd-1_family-710 
TTGCTACCCTGGCGTCCTGTGTGTGGAACTTTTCTCGAGCTTTCACTCAGAACACATATACAAACACACATTTCCTACNCACGTAGAGCTTTCTTTTAGGCACATTCACATGCATACATACATGCATACATACATAAGAACTTTCACATCATTACTAGAACTCACAGTGGGCCTGTTTATGCAAATGAGTAGTAAAAAGTGTAATAGTATTGGAAAGCGCTCGTTATTTAGATCTGCTTACAATGGGCTGTCGTTACAGGCTCGCGTCCGCCGATGTTGCCTGCAATATGGAGCGAGTGCGTAAAAATAATTCNAACGCAGCCTATGCGTTTTGCTATCGCCTCATGCATACGTGTGGCCTCGACCCACGACTTAAAGCCGGGCTTCATTAATGTTATCTTATCTGAGTCGCTGTTCANTCGTGCTNTTTTTTCTACCGTNGCACGACATCCACTTGTCNATAANTCTACGCTCTACTAGGGTAAATCACCGGTGCTCGTACATGCTTAATCNGCTCATATCACNGTTCAAGTCTAAACCTATAACACAGATACATATGCTAGAAGTATATCGCAGTTAGTATTTTCCTTAGNTCTGAATAATTATTATTGGNCAGGTAGTAAGGAATAAATAAATAGATGTGTANATAATCATAAAAAAATAATCAGATCTATAATTGGAGTACGTCNAGGTGAGTTGTCACGTATGTATGCAGAGATGTAAAAATAACGCTTCNATGTT
>rnd-1_family-712 
TTCATACTAGTTAAATACCAGTTCATATATACCAGTTAAAATACTGGTTCGTTCATACCAGTTGA
>rnd-1_family-713 
TTGAATTTGAATTTATTTTTTTTTTCTTTTTTTTAATATTTTTTTTTTTTTTTGTACAATACTTATGTATGTCTTTCACCAGTTAGTGCAGTCTGCCACTTTGTTTGTTTTTAATAGTTTTAATTTGTCACTTAGCACTTCAATATTTTATTTAACTTAATTTTCCTTTTTTTTTTGATTGTTTTGTTTGTTAGTTAGTGACACTGCTTTAATAGGATGCCAATTCAAGGTTGGCTCGAAGGACCATGTTCACGCGAGGTACCTTCTTCGAGTTCTTGCGAAATAAATAGTCACTCGCGTATTCGTTTAGAGTTGTGTACAATGTTTATTTTAATTAAATTAA
>rnd-1_family-754 
AGAAACAAACTTAAAGATATAAGTTTTAAAAAAAAAACACAACCACTTTCACTTTTTAGAAGTCAAAATCCAACTCACTTTATTTTTCTTCTGACACCTCTTTTTATACTTAGTTTTACAATTTTTCTCTTATAATTAAAATATCGATTATTAATAATATTAATTATTGAAAAACAATTCCGAGAAATTAATAAAGAAAGGTAAGGGAATGTTTTAATGCAAAACAATTCCTAATAAATTTGTCTGTGTTTGGAGTTGCATTTATTTAGGGTGGATGAACTAAATAAATGCATAAACAGTTCTTGGAATTGCTTTTAAATAAGGTAGGTAAATTAAAATGTCAATGAACTAAATAAATTTATTAATAGTATTAATTGTTAAAAAATAATTCCGAGAAATAATAAAGAAAGGTAAAGGAATGTTTTATTGCAAAACAATTCCTAGTAAATTTGTCTGTTTTTAAAGTTGCACTTATTTAGTGTAACTGAACTAAATAAATGCAAAAACAATTCTTGGAATTGGTTTAAAATAAAGTAGGTAAATGTGTGTATTCATTTAAGTATATATATATATTTATATTACATTAACTCGTGTTGAGGGAATAATGGGAGACATTATAACA
>rnd-3_family-191 
TGCACAAAATCTTGCGCATCGGCTTAGTGATGCACCACACATAGAATCTATGCAGCTCTCAGACGATGCGCAAGATCTTGCGCGTCGGCTGAGCGAACCGCTCGTCCAGACATCAATGTCGGGCGAATCGTATAACTCCAGTTCGGGTATCACTTTGCGATCCTTCTTCATTTTATATCCTGATAGCGCAAATTGCCAAAGCACTACCTTNNGCAGCCTGTTAGGAATGTTTCATCGAATCGGCAATCATCGAAACATCTAAAAAAATTTAGAAATCTAAGTCTTTAAAAATTTTTTATCTTTACGTTTGGAAAATTTAATTTTATAACTTTCATTACAAAAAAAAAATCATCACAATTTCACAAATCGAAAGTTTTTCTTGTCTAATTCTCTTTTAAAATCAAAGAGATTAAATTTCTTTTAATTGTCAAAAATTCAAAACTGTTATGGTAAAACAATTTGCCATCAAAATGCATGTCTACCCGCTGATAAGTCAAAATTTTACGCGCCTCGACCACAATGTAATGGAACTTACCATGCCCTCGTCCAACATCTCCAATTCACTGAAACCGGCGCCCTCACGCCCAACCCCAACCACTGCTATTGACCGAAACTCCTGATCAATATTGCTAAAAACTTTTCCTTTGCCAAATTTGCCAGATAAATTCGTTCTTTAAGCATGAAGAAAAATAATTCAGCTCGAAGACATGCATTGAAATTCAAAGAGTTGTCGGTACTTACTCCTTATTTAATTCCGTTACTTTTCCCTGCACACGATCATCGAATTTCTCGCCACTCGATGTTAGCTTCGTCTCCTTCTCGCCCTCTTTCTGATACAATCCAATCACAAGTCCCTTCTGTGAAGTGTATTTGGTAAAATTTTTAACATCTCAACACAATAAGGTGCTAAGTGCTGCGGATATTCGTAACGAATGCCACTTACCGTCACCCGCGAATCATCGGCGTAATACGTAAGAGAGACTTGTTTGAGATTTTTCACATTTTGAAATCTCAGTAGAGATTTTGTAAGCCAATTCGTTATTCGTAGCGCAGACATTTTTTGGATGTTTGATTAATCTAATTTTATTATCGCCTTTTATGGATATTTTTATAAAAGAAAACGATTTCAGTTTAAAAATTTTCAATAAAAAATATAATTGAAATTTCGAACTGACTGAATGTTTTTCAAAGCCTGTTACGGTTCGTTTGAGTTTCTAGAAACAAAGTGTTCGTACCATGAATTTTTGTATCATGGGTTCGTACTTGAGAGCCAACTATCAAATCTTATGGTATTTTTTTTTAATTTATTTGCTTTCGAAAGAGAAAAATTTAGTTTTTAGTGTTTAAAATGTGATGTGCTTACTTGAAACGACTTTCTCTAGAAGTACTCATCTATTTTAATGATCTTGATTAATGTTGATTATTCAGTAAAGTCGAACAACGAAGTCGAAGCCAGGCATATACGAGGAGAACGAGCATAATTGAATTATAAATGATTCGATACATATAATACACAAGAATAGAAACGGTCCTTTTTAGGACCACAATTTTCCAAACGAAAAGATCAAAAAAAAAAGACTTAAATAATTTTTTTTTAGATATTTAGATTATTACCAAATATTTTAGTTTAATTTAACTTTGTAACTAGAATTNAAATACATATATTGATACACTTATGTATATATGTACCNCCTTGCATACATTTAAGTATATGCGTTTAAATATACAAATGTGATGTGTGTGCACAAAATCTTGCGCGTCGGCTGAGTGATGCACCACACACATAGAATCTATGCACCACTCAGACGACGCGCAAGATTTCGCGCTTCTGCTTTGAACAGACCACTCGTCCAGGCATAAATGTCGGGCGAATCGTATAACTCCAGTTTGGGTATCACTTTGCGATCCTTCCTCATTTTATTATCCTGATAGCGCCAAATTGCCAAAGCACTACCGTCGGCAGCCTATTGTTTCATTTAAAGCAAAATCATTGAAACATTTAAAAAAAATCAGAAATTTAATTTTATAAATTTTTTATAAATTTAATTTTATAACTTTCATTACAAAAAAAAATCATTATCACAATTTCACAAATCGAAAGTTTTTCTTGTCAAATTTTCTTTTAAAATCAAAGAGTTTAAATTTCTTTTAATTGTCAAAAATTCAAAAATGTTATGGTAAAACAATTAGCCATCAAAATGCATGTCTACCCGCTGATAAGTCAAAATTTTACGCGCCTCGACCACAATGTAATGGAACTTACCATGCCCTCGTCCAACATCTCCAATTCATTGAAACCGGCGCCCTCACGCCCAACCCCAACCACTGCTATTGACCGAAACTCCTGATCAATATTGCTAAAAACTTTTCCTTTGCCCAATTTGCCAGATAAATTCGTTCTTTAAGCATGAAGAAAAATAATTCAGCTCGAAGACATGCATTGAAATTCAAAGAGTTGTCGGTACTTACTCCTTAATTAATTCCGTTACTTTGCCCTGCACACGATCATCGAATTTCTCGCCACTCGATGTTAGCTTCGGCTCCTTCTCGCCCTCTTTCTGATACAATCCGATCACAAGTCCCTTCTGTGAAGTGTATTTGGTAAAATTTTTAACATCTCAACACAACAAGCTGCTAAGTGCTGCGGATATTCGTAACGAATGGCACTTACCGTCACCCGCGAATCATCGGCGTAATACCTAAGAGAGACTTGTTTGAGATTTTTCACATTTTAAAATCTCAGTAGAGATNTTGTAAGCCAATTCGTTATTCGCAGACATTTTTTGAACGTTCGATTGATCTAATTTTATTATCGCCTTTTATGGAAATTTTTATATAAGAAAACGTTTTCAGCTTAAAAATTTTCAATAAAAAATATAATTGAAATTTCGAACTGACTGAATGTTTTTCAAAGCCTGTTACGGTTCGTTTGAGTTTCTAGAAACAAAGTGTTCGTACCATGAATTTTTGTATCATGGGTTCGTACTTGAGAGCCAACTATCAAATCTTACGGTGTTTTTTTTTTAATTTATTTGCTTTGGAAAGAGCAAAATTTAGTTTTTTAGTGTTTAAAATGTGATGTGCTTACTTGAAACGACTTTCTCTTGAAGTATTCATCTATTTTAATGATCTTGATTAATCTTGATTATTCAGTAAAGTCGAACAACGAAGTCGAAGCCAGACATATACGAGGAGAACGAGCATAATTGAATTATAAATGATTCGATACATATAATACACAAGAATAGAAACGGTCCTTTTTAGGACCACAATTTTCCAAACGAAAAGATCAAAAAAAAAGGCTTAAATAATTTTTTTTTAGATATTTAGATTATTACCAAATATTTTAGTTTAATTTAACTTTGTAACTAGAATTCAAATACATATATTGATGTACTTATGTATATATGTACCCACTTGCATACATTTAAGTATATGCGTTTAAATATACAAATGTGATGTGTGTGCACAAAATCTTGCGCGTAGAATCTATGCACCNCTCAGACGACGCGCAAGATTTTGCGCTTCTGCTTTNTACAGACCACTCGCTCAGGCATCAATGTCGGGCGAATCGTATAACTCCAGTTTGGGTATCACTTTGCGATCCTTCTTCATTTTATTATCCTGATAGCGAAATTGCCAAAGCACTANCTTCGGCAGCCTGTTAGGAATATTCCATCGAATCATTTAAAAAAAATTCGGAAATNTAATTATTATAAAGTTATTTCAATTTCGTNACNTTCATCACAAAAAAAATCATTATCAACAATTTCACAAATCGAAAGTTTTTCTTGTCAANTTTTTCTTTTNNAGTCAAAGAGATTGAATTTCTTTTAATTGTANACAAATTNAAACAATTAGCCATGGCAAAACGCATGTCTACCCGCCGANAAGTCAAAATTTTACGCNCCTCGACCNCAATGTAATGGAACTTACCATGCCCTCGTCCAACACCTCCAANTCATTNAAACCGGCGCCCTCACGCCCAACCCCAACCACCGCTATTGNNCGAAACTCCTGGTCAATATTGCTAAAANCTTTTCCTTTGCCCGATTTGCCAGATAAATTCGTTCTTTAAGCATGAAAAAATAATTCAGCTCGAAGACATGCATTGAAATTCAAAAGTTGCAGCCTTACTCCTTATTTAATTCCGTTACTTTTCCCTGCACACGATCATCGAATNTCTCGCCACTCGATGTTAGCTTCGTCTCCTTCTCGCCCTCTTTCTCATCTCATCTCAATCACCAGTACCTTCTGTGAAGTGTATTTGGTAAAATTTTTAACATCTCAACACAACAAGCTGCTAAGTGCTGCGGATATTCGTAACGAATGGCACTTACCGTCACCAGCGAATCATCGGCGTAATACCTAAAAGAGGCTTGTTTGAAATTTTTTTTTAAATCTCAANAGAGATTTTGTAAGCCAATTCGTTATTGTAGCGCAGACATTTTTTTGGACGTGATTAATCTAATTTTATTATCGCCTTTTATGGAAATTTTTATATAAGAAAACGTTTTCAGCTTAAAAATTTTCAATAAAAAATATAATTGAAATTTCGAACTGACTGAATGTTTTTCAAAGCCTGTTACGGTTCGTTTGAGTTTCTAGAAACAAAGTGTTCGTACCATGAATTTTTGTATCATGGGTTCGTACTTGAGAGCCAACTATCAAATCTTATGGGTTTTTTTTTAATTTATTTACTTTGGAAAGAGCAAAATTTAGTTTTTTAGTGTTTAAAATGTGATGTGCTTACTTGAAACGACTTTNTCTTGAAGTATTCATCTGTTTTAATGATCTTGATTAATCTTGATTATTCAGTAAATCAGCAACGAAGTCGAAGCCAGACATATACGAGGAGAACGAGCATAATTGAATTATAAATGATTCGATACGCATATACACAAGAATAGAAACGGTCCTTTTTAGGACCACAATTTTCCAAACCAAAAGATCAAAAAAAAAAGACTTAAATAATTTTTTTTAGATATTTAGATTATTACCAANTATTTTAGTTTAATTTAACTTTGTAACTAGAATTCAAATACATATAGAGATATACTTATGTATGTTAATACCGGATACGCTGAAGC
>rnd-3_family-448 
AGAATACATACGCATATGTACGTGCATACGTATGCACACACATACATATGTACGTATGTACGTATGTATGTATATTTGTGGGCATGCNAAACGGCNTCAAAGTTGCCTACTGATTTACTTAACGAATATATCATACGTACGTACATACGTACGTACATACACTACATACGTATA
>rnd-3_family-68 
TAGGCTCAGCGCTTTAAACTTTNAACGCGTTTTTCTCGAAATTGTGTTTTCAAAGTCGGTTCTCGAAAACTACTCAACCGATCTTGATGAAATTTTACANAGGTCTTCGAGATACAATTCACGAGGAATTGGACGAGGGATTTTTTTCTTTTTGAATCACAACTATTTAAAAAAAAATAAGCAAATGCGAATTTTTTTTAAAAAAAAATGCCAAAATTTCANTTTTTTATTTTCCTTCGTCCAAATTCTAGTTTATGGTATTAACTAAAACACGATTTTCTTTTTTCACTTCGGATGATCCTGTCATGAGTTCTACTGTCAACGCAGACGCACCTTTTTTCCGAGNGGTCACCGGAAATGACGTCACAATGCGGAGTTGAATATTTCCTTTGAAAATTTCAGAAATTTTTTTCAAATGTATANCTTTAAGACAGTTATTTTGTTTAAATAAATTTTTTTTTATATTNTTATTTTATATTTTATTTAA
>rnd-4_family-848 
CTCTTTACATTTTTTAAAACTTAAACAAGAAAAAGTGCTGCCGGAGTATTTATACCTTTCATGAACTTATCAAATTTAAATTCGATTTCTATGACAATATTTATTACATTCTTGTAGAGTATACTAAATTTCACACTCTTAGGAGCGTTTTGTCTAATTTTTTTTTTTTACATAAAAACTCTTATCTGAACGATTTAGTTGAATGATACATTTTCTTGTGACCATCTCTTCTCATTGATATGCTTAATATGTATAATTTCATGCCCGTGTTCATGTCCATGGAAGGTATAAAAATGGCTTTGGAGCCTAAGGTGCTTCATTCAATAGTAAAATACTGTCCTTCATGGGTGACTTTTTCGTTTTACGACACATTGTTGCTATTGTAGAAAATTACTGACCATAAAATTTGAATCGATTTGTATTATTTTTTGTATAATAAGCAAAACTAGCTAACAAGACAGTCTTAATGAATTTTGAATAATTTTTCTCTAATACTATATTGGATTTAAAATTAAATTTTCAGAAATACTAATATGTGTTAAAAAAAAAGGAAAAGAAAAAATGAAACTTACCAATTGGCAATGTTAACATCGTTGTTGTACCGCCACTACCCGCTGAGCTTCCAACATTACCAACACCGCCACCCCCGCCACCGGTAGCTGTATTCGTGAGCACCACAGTTTGAGTGCCGGCAGTTGTCGCCGTACCGCCACTTGGTAGATTCACAATGGTACCGGTAGGCGGAACACCATGTTGTACATGATTTTGCGTTTGCTGTGTACCGGTTGTTGCCTGTAGTGTTATTGTATGCGGTTGTTGGCTCGTTTGTTGATGCTGTTGGCTGTGTGTTGAGACAGGAACTGATACCAATAAGCTGCGTTGTTGCAGATGTTGCTGTTGACCACCAATACCACCAGTAACAATACTGTTAACTGATGAAGTAGAGCCACCGCTAACACCGCCAGCACCACCACCACCACCGCCGCCGCTAACTACGCACGACACAGTGGCTGTATTCGTTTGTGTTTGTTGTTGATGTTGTTGTTGCTGCTGCTGCACAGCGGATGGCAATTGCAATGAGAGTGGTTGCGCCAAGCCCGGTATCTGCACTTGTACATTTTGCAGACCAGGAAAATTAGCTATGGCGCCTTGTAACAGATTAATACCTTGTAAATTTAATGTTGTGGTGGTGGTGTTGGAGGCAGTTGATTGTTGCTGTCGTTGTTGTTGCTGCTGCTGCTGCTGNTGNTGNTGCGGCGACGGCGACGGCTGCGGATGTGGACTAGACATGGGTGAGTGTATGGATGTGGCAGCAGATGGCGATTGTACTAAAGTTTTCGCCAAATATTGTGTATGAGCGTGTGTTTGCTGTTGTTGTTGTGGTGACATATTTGGTATCGCCGTCGCAACAGCTGCAGTACTACTATGGAGGCGTTCAAGCAATGCTTGATTTTGCGTTTGTGACGATTGTGAATGATCAGAACCGGATGGTGATGGTGTTGCCGCACCCAACAGTGTTAAACTGGTCGCCGTACCAACTGAGTTGGTAGCGCTTGTTGGCTGTGGCACAGCAAAGCCACTGGCATTTGAGGCATTAGAATCGCTGCCTGGTGATGGCGCCGCCACACCCACAACTATGGCATTTGGCGGCGGTCCAGAATTGCTCGAATCCCGTCGTAAAGCATTCGCCAGCGCCATGCGTGATTGCTGGACGCCGCTATTGAGTATTTTTATGCTACCACCCGATGAACTGCTTACCGCATTCACTGTACCACTAGCTCCAAGCGTATTTACGGTGTAACCAAAATTTGCCGTATTCGGATTTGTCATGATTGCTGGCGGTGAGGCTAATTGAGAGGCGAGCGCAGACATCGAAACACGCACCGTCTGATGTGTCTGTTGCGCTTGCGTGCCGGTCGTTTGTTGTTGCACCGACGACTGGCCGTCTGTTTGATTTTGATGCTGTGCGGCTTGATTCAAATTGACTGCAACCAAATTGCCGGCGGCAGTGCGGAAAGTTGTGCCACCACTACTGGCAGTCACAATATTGCCACCGCTGGTGACGATATTAAATTTACGATTTGTGGTCAGGAGATTCTGCAATACCTCGTTGTTGGTCGGTTTACGTTGATGCACGGTCGTTGTGGTTGGTTGTGTCGTTACCTGAACAAAACTATCACCACTAACAATCGTTTGTTGTTGTTGAGACGTCGAAGGTGTATGTTGTACCAGCGTGACGGTCTGATGTTGACCGGTAGATGTGGTAAATGTACCGCTGGCAACGGGCGTACTCGTCATGGCGGCCGGTGCACTATTCAATAAGCTGCGTATGGAAGCATTGCTACTATTTTTCACATTGCTATTGCTACCGCCGACGCTGTTATTGGCTATAAATGACATAAAAGGTATTAAGAGAGAAAATAAAACATTTGCAAGCACAAATAAAAGCAGCAAGCATTTGGGTTTTGCTTACAATTTTGCTGCAATTGTTGCTGCTGCTGTTGTTGTTGTTGCTGTTGCTGCTGGAATTGGTTTGCACTACTCATAATATTGGTGAAAATTGCATTTATCTCGGGATTAGTGTGTAACGTAGTAGTCGAATTGCTACTGTTGTCGCTACTGGCGGTACTCCGTCGCCGTCGTTGCTGTGCGGTTTTATGCAAAAGTTGCTGCTGCTGCCGTGCTGCGAGTAACGGCGCGGCTTTAAGCTGCGCTTGCTGTAAAAAACAAAAGAAAAATTATGTTTAAATTATTAAAAATAATTAAATTGATTACAAACATTAATTACGAACATAAAAATAAAAAGTTTTCTGCAAATAAATTTATATTTTTATACATAAATTAATTTGGCCATCGCAACACTAACCAATATTGGCACGCTGGAACCGAGTTGCGTGCGCAAAGCCGAATTTGCGCCAACGGCACTCAATTGAGCCGCTGTTATAACCTGAGTCTTTTGTTGTTGTTGCTGCTGCTGCTGCACATTAGCGGGCTGTATGGTGATGCCGGCATGTTGCAGTGCTTGCTGCTGTTGCTGTTGCTGCGGCTGTGCGATAGGATGCTGTCGCACCAATACCAATGAGCCGTCGCTAAGGCTAAGCTGCGTTGTATGGNTATCGCCGATACCGCCACCAGCGCCACCACCGACCGCATGCAGTTGGATGTGTTGCGTTGTTTGCTGCTGCTGCTGTTGCTGTTGTTGCTGCTGCTGCGTACGTACGATACCTGTACCGCCACCACCGCTGCTCGTTTGCACATGCGTCGTCGCACCATTTGCGTCTATAAATTGTGTTGTAATTTGTTGTTGTTGTTGTTGNTGCTGCTGTTGCTGTTGTTGTTGCTGCAANTGTTGTTGACGCTACTTGCTGTACGGCGACGCCGCGTTACTGGCATTAAACCAACAATGTCAACGTTCTTAGGCAAATTACTACCGGCTGNGGTATAGCNATCTGCTGTTGCTGTTGTTGTTGTTGTTGCTGCTGCTGTTGAACAGCACAAACGGACTGTGCGGCTTGCTGCTGCAAACCGACGGCACTTATATGTTGTACCGTGGCGGGTAATATGTGTTGTTGTTGACCATTCGGTCCGACAAGAACAACGCGTTGCTGTTGCTGCGGCTGTCGACCACCGCTTGCAGCTGTTGCGACTGTTATATGTGGTGCATTTACTGCCGTCGCAGTTGCGGCATGTTGTGCATGCTGCTGCTGCTGTTGTTGTTGCTGCTGCTGCTGCTGTTGTTGTGCTAACANCACTTGCCGCTGCTGCAACAACAACGCTTGTCGCTGTTCCGGCGTTATACCCGTATGTGTAACCTTCGGCAAATGTCCGGGCATCAAATGCGTAATTTTAACTGCCTTTCGTCCTTCTTCGGTGAAAATTTCGGTGAATTGCTGTATGTAGCGATTTGCATGTATGCGTGTGCCCAATGAAAACCGACACGACTCACCGTTACGCTCACCCTCACGATAATCACGATCAACATATAGCTCACCCAGGTACTCAGAATTTGAGGGTCGTTGGAAAATGGAAAGTTTTATGTGATATATCACACGTCTCCCAGCATTTTCCTCACGTTCAGTCTCCAACACATATTCTTCGATCAGCTGTGGCTGGCAGTCAGTGGTTTCGCGTGGCCGCTCATATGTCTTGGCATATTTCTCCACACCAATTAGTTGCTCGGGCACCTTAAGATTCGCCGGATACTCTAGACGCGGCGGCCGTATAGGTCGTATGACGTCACGCGGTCGACGTGGCACTTTCGACGAGAATGAGGTGAGCATTGCACTCACTAATGGATTACTGCTGGGCGCGGTAGTCGTTCCTGCAGCATTTGTATTTGCATTGCTACTCGTACGTGGTCTAGCTCGTAAACGTGTTAAATAGTCACATAATTCCAGCCCATAATGATGTGTAAACTGATCCAATTTCCGTTTACGATTTATTGAAATTTGTGTGTACTTTTTCATTTGGCGCCGCATCTCGTGTGTGTTGAAGAGTTGCCGGGCATTCTGAGCATTAATGGCAAAACGACCAATATTTGGATCAGGATCTAGACATAATGGTTCGGCGGTAGCCAAAACTAACTGACTTTCCAATTGTAATTTATCCTCTGCCCCACATAACGCCGCGCCCAAGGACGAGGGTATCGTTGGAATTACACTCAAATTCGTTGTGCTTGCTAAATGCTGTACATCTGAAAAGATGGTGGCGTTTGTGGGTCGTAGCAGGACGTGTTTCGTATCACAGATATTCGTCGAAATAGCGAATGTTTGTCGAAAATCGCGTATTTGCGCAATCACACAGCCGGCGTAAAAAACATTCGGTTTGGCGTAGGTACGTGCTGGCTCGCTGTCGTCATGAGAAGCATTCAATGTCAGGCTAGGCGCATTCAGCATGTCTATTAAGAAGTCCGGTATTATTTCGCGATCTATACACTGCAGTAACTGATCGTTCTCGTAGGGCCAACGCAACACCTCCATCAAAGCGTATTCATGCTGTTGTAGGCTATTATCATCAGCCTGTTGTCTACCTGTAGCTCTAAGTTTTAATTCAGAAGTATTTTCGAGTTCATTACCGCCTTTGAAATCTGGTAGCATCGAGGCTAAACTCATTTTACTACTACTACTACTACCACCACTGCTGGCTGTGTTGCGACTAGAAGCACCTCTATAAGTGGTGGTAGCTGAAGAGCTGCTGCTCATGCCAACTAGTAAGCTCTCAGTACCGCTTATGCCCGACCCTATGCCGGAACCATCATTCCCATGCAATAGTTCACCATTGGACGTCAACAACTGCCGACCATCGTAGTGTAACGCTAATGAGTATCCTTTATTACCCGGGTATAGGTTAACAACGATTGTATTTAATTTCTCACTTTCCACCAAACGTTCGAGAACGAAAGCACGTGAACGCTGTTTGAGCTGAAAAATGGAAGATAAAGTTAAATATAGATATGAAAACACATTCCATTGGCTCTCTCTACTTTATGCTGGTTAATTCAATTGTTTGATAATAATTCTAGTGTGTGAATTGATATTTGAAAAATATTGTACTTACCCCAGTTTCTGAAAATGAATTTAAATCATTCGCTAACAATTGTAGATAAGTTTCACGAATCTTATCATGGATGTTAAAAAATTTATTTGACCCCGATGACGATGTTGCACTATTTCCACCAGAAGATGTTGTTGTTGTTGTGCTTCCACCTATCCCAGATGCACTACTGTCACGTTTGATGGTCGACAAACGGGCCGATGAAGTTGATGGTGACGACCGGTTTGCTGCATCTTTTGAGATTTTTTGCCTTTTACTTGGCGAAGAGGTGGGTGATGATGACGATGTAACCGCGTTGGCCAATGGCGAAGATGCACTTAGTAAATGTTGTGGTGGATGATGATGATGATGCGCAGATGATTGTTGGTAATGGTGCTGGTGATGATGTGAATGATTACTGTGCTGTTGTTGTTGTTGAGTACTTAAGGATGCGGAAGGACGTTTATCAGCCTTTTTGTTATTATTGGTATTACTGGTTATTGTAATATTATTATTGTTGCTTTGATGCGTTGCTGTTGATGCGGAGAATTGTGATGACTGCGTTAAAGATGTTAAAAATGCACTTGTTCCCAGGCTACCATAACCGATATTAGCAGCTGTATCATTGCCGAGTGATGATGAAGAATTTACGCCTGGTGGTGTTGACAGCAATAAATCGGGCACTACCGGCGATGGTGAAGTGATTGAATTAAAATTGGAAAGATTTGTAGATGATGAGCATGATGATGGTGATGGCGCTGCAGATGTGCCAGATCCGTGCGTTTTTGTTGCCGTCGCTGATTCGGCAAGCAATGGAATACCATCCAAACCACCTGTATTGCTGATGCCACCACCAACACTACTGCTACTACTGCTTGTTGCGAGTATTTCAGCTGGCGGAACTTCACTTGGCGATTCAGTGCCATCATCGAATATACAATATGGCGGTTGGCTGGGAATCTGTGTGATGTTACAATGTAGCAGGCTGGAGTCAAGCAATGAACTTTTCGTAGAAAAAGTTACGCTACTCAGTGGTGTTGGGGGCGGCGGCGGTGTAGATAATTGTTGTGGTTGTTGAGGTGGTGTCGGGCACTGTAGTGCAGTCTGTAAATGTTGATAGTGTGAGTATTGTGGCTGTTGCTTGGTTTGTTGTTGAGTAATAGGCGGGTGCTGATGTTGATAGATAAGTTGTTGATGCGGATGTTGATGCCTCAGTATGCTGCTGCCGCCGCTGCCACTGCCGCTCGAGTTTAACGACGACAAAGCTGCGTTTGCCGAATTACTATTGCTATTAATGCTTGTGCTGGAGCCTTTAAGCTTTTTAAGCGTATCATTTATTATAAACTGTAATAATAAAAATTGTAATATAATTAATACGATTATGAAACGCAAATATTAAAGGAAAATTTTTGGTCTTGGTACTTACGTCGGCTTCTTGACATGATGAATCCAAGCTTTGCATGGTGCCTGTGAATCCTTCCTACTGCAATAGAGTCTAATCACCGACGACATTCAAATCAAATTCAGTTCTTCCGTCGAATTGTGCATTAAGTATCGTCGGGTAAATTCTCAACAATTTAACACACTATTTCAGAGTCGGCAACATAAGTTATGTATATATTTTATGACTACCTCACGTTCTCTCCGTTCTAATTTTTCTTCATAAGTAGATTTTCTTCAATCGATAGGAATGCTATTGTGTTGCGACTTTATTATATATTATNTTTTTTTTTTTTTAAATTTGTTGTATTAAATCACAAAATTCTACAAGTTTTTACTTTAATGGCGCAATCAAAACGATTTCAAGTTTTCTTTTTTGAGTCTGCAGATTTTTTTTACTGAGTTTAGTTTAATTGTTTTATTTTTTTAAGCAGTTAAGTTTTGAAAAAGAAACTGAATGTAAAAATTAAACTTGTATTCAAAGTTTTTTGCTTAGCTGCCCCTTTAGGTAGTACTGGCATAGTGATAAGTATGAATGATGGATAACATATATTATTTTTATTGCCTTTCTTTGCTAATATCTTTTTAAATAGCTGATATTTGTCTTGCTTTACTAATGCTAACAACTAATGGTGGGTGGGTAGCACTTTACGTCGTCGGATCGCCTCTATGTAGCTCTCACACTTTCCGCCTCTTTTGTTTTACTAACCTTTTATAATTTTAGTCTTTTAAATACATATGTACGTAGCCTTTGATTAGTTTAATATTTATAATTTTGTTTTTAATAGAGGTATGACGTTTTCATTGTAGTTGTCTTTTCTATATAACCTTATTGAAGGTGTTACCTGAGCCGGGAGTTAAGTAGTGCTCCACAGCTTATTTCCTTATACACGTTCTTAAGTGCTTTTCGCAAGTTTTTTCTTGTACATCAACTTCTTTGAAGTTCCTTGTACGCAATGCTTTCGTGAGGTGAGGTTTTATACAATTCCTTTTTTTTATTATACTATAACTACTGCTTTCCGTTTTTTTACATTAATTGCTTGTTAACCGTTTTCTTTGCGTTTCTTGGTTTGTTTTGCTCATCAATTTGTTAATGAAATCTGAAAATGGAATAGAAAAATGTTATACATATATATGTAAAAGCATAGTATAAAATTATATTAGCTTGAAAAACATAATTATAATATGTCTATTAATATATTTTTAAAGACTTTGGGAAATTTATTATAATTTTATTTAATAGACAGAAAAAAACTGCAAAAATNTTACAAAATTTCTTTGCATAATTTTTTGTTTCGCTTGTTTGCTGCACACATACACACGCATTTTTGTGCACACAGTACTCATTACGAGGAAAACAGAATTTTCCAGTTTATATTTTCTTTTATGGATTCCTATTCAAAGAAAATTTTGTTTTCATTTAATACATTTAACATTTCAATATTTATAGTAAATAAGTTATGAATGAAAATGAGGTCTAGCACAACTCTATTACACATCTCACCCACCCAACAAACAAAATTTTGTTAACAATAACCTTAATTCAAACAATCATCAGAAACACTTTACACAAGTATTATTTTAACATCAGTCCAATTTAGTTTTATTTGAAAATAGTTCTTTTAACGAGATTTTTCTTTACGAAAATGTGAAATAAGTTTTGCAATGTTTGCATTTGACACGATTTTCATGATTTATCTTTTACGTCTGCTGTTCGTTTCTTCTTTTCTTCGCTCTCACTTAACATTAACGAAACAAGTGGCGTTGCCACTAAATTATTACTTTTAAATTAACAAATAATTTTTTTTTTAGAAGTTTAATAGGAATCATTAGATTCCGATTACTCCGATATAAACTACAAATTAACTAAATAATAAATAATTGATTTTTATAATCAAGGGAAATAGAGCAGTTACAGCTAGCAGTGATAACTAACAATTCGAAATTTTTGGTTTTTGGTTTTTATTGATATTAGGTTTGTTTGAAAATAGTTTTGTTATTTGAGGTCTCTTCGGGCGTGAGGGTTGAAAAATTTTCACCATAGATATTCAGAGTTGAGTCTTTATTTTGTAACGGCCCTGATTTTTATACGGCAAAAAATATGAGCATTTGATGCTGTTAAAATAAGGCTTAAGTGTACTGCCACCAAGCCGGCCGACACATCAACTTAACTAAACTCAATTCACATAACTGCTAATTCAAGAAACATATGGATATGATATGATTTAGATACTTCAACAAATACTAAATAATAAATAAAACCGTTTTATGATATAAATAATTGCTCATATATATACCAAATAACTACATCAAATTAGGTGGCAGCATTACAATTCATAAACTTCAATCAATCTCATGTCCTGTCAACATACCATGCTGCTTTCATCATTTTTTCTCTCACTGTCGCTGCAGTTGTTTATTTGTCCAACTATTTAGTTTCTCAACTATAAAAATCAGACGATTCAATACACACTACATTCTTTAAGCAAAACAGCTGATATTTTTCTAGGCAGGCAGGTAATTCTGTTCAAGTCTTTATTAAACAATAGGATCTTTATGTGTCCCTACCTTGTCGTGGTTTCCGTGTCGCATTCGTGTTAACACCTCCAATTATTGTTGTCTACTTTTTTTCAAAATTTTTCATCTTCTCGTTGTTATACTTAATAAGCCAAAAAAATGTGTTCTCCTCTCTTCACTTCTTCTTCAGATGTAGTTATTGTTTTGCTAAAATAGTTTTCGCGCACTATAAAATTGTTTATCAAACAAACAAAAAAATGCAAATCGTAGACTTCTACTTGGCATTCTGCTTTCACGTAGTATCTTCTGAGTGAGTGAATTTCACTTTATTCTCCTATTATTTTGTGCAACCAACATTGACTGCTGTTTTTTGACAGCTCTCTTTATTACTGTTTTTCTTCGTTGACAGACTGACTACTTGATATCCAAAGCGATTTGATAACTTGAGAGCGAAATTGCGACTGAGCCAACGAATAGTTTAATGCAGCGCGTCGCAGCATATTTTGCTCTGTAGAGTTCGTTAGCAGAACGTTGGCTGCGGATGCAAGTTTAGTGTTTGTTAACAGCAGACAAGTGAATGNTAATATAATAGAAGGCGCAAATGTTAATTAAAAATTGTGTCCGAGGTTTTTCATCTCGAAGAAATTCACCATATATAGGACGAGCTCAGCTAATTATGCTAGATAACAAGANATCATATATTTCCCGCAATTGAAACAAATGCAATGAAGAAAAAAAAAATAAAATAAAAAAATTAATTGGTTGTCTTAAAAAACCGTGNGTACAAAAAAAAAATTAAGAATACCTGGAACATAAAGATGAAATATAATATTGCTTTTTCATCTTCTTCTGTGAAATACAATACAATATAANTTTCAAAAACGCTTATTTGAAAGCCCCAACCTTAAGGGCGGAAAGACACGATTGGTACCTTTTTATCAAGCATTTTTAGAAGAGATTAACGAAAATTTTTCTCTTTGATATTTGATTGCGCCTTACTCACAGCGGATTGTAAGTCCAGGAAATGGCGATTTGCTTTAACATTTTATCGTAGGTTGAGAGACAACGAGACTTTAAACTCCCACAAAAATCCTCAAAACGATGATGTGGATCCACCCAGTTACAATAAAACAACAAACAACCCTTTTAAGTGGTATATAGTAAGACATACATTTTTTTTTAAAAAAGTATGTGAAGTTGATTGATTTAGTAAACCCTTTTAGCTAAGAAATTTTTGCATTAGAATTCCTTTCAAACAAAAAATGTCTCATTAAACACCACTCGCAATGCTTTTATTGTGGTGTTTTGGNTTAGGTAATAGCTTATGCATAAAAACACCTGTTAACTTGAATCACAGTGCAGAGTAAATATTGTGTTGTTAAAGATAAAGATTCAATATCTGTAGACTTTTTTGAAAACACTTTTGGCCAAAGTTGCTGTTTAACTTTGCACATCACATATTACTATTGTAACCATATTAGTATTTTATTGTATCATTGTCGAAAAACATTTTCATTGTACTTACCATTCATTTTCTTTTTCAGTTTATACCAATAGTTGTTGAGGATTCTTTCAATTACTTAAAGTTTTGCAAGTCTTTTTTAATACTCATATCTGAGTAACGTCTCTGGTTTTATATTCAAAATATATTGTTCCATTGGTCACAATGTACCGCAAATGAAATTTCTTTACACAGTCCAACTCGCTCACACCAATTATGAATGACGATTCCTTTACGATAGGATTCACTGTTCTATTCACGTTACTGTTTATGAAAATGAAAACAAATAAACAGATGACCAATTCACCACACCGAATTGTTTGTNCGTTATGTCTATGTATTTCTTACGTTCAGGCACACTCTTATACTAAGCAGAGCCCAAGAAAAGAGAAAAATCACAAACCTACTACTGTGACTGCNCGTCGGAATGAGTGCACTATAAAGTTTGTGACACTGAAAATGTGAATAGTTGTTTAAGTCATATCATTCAAACGTACACGAGAGAGTGAAATAACGCTATGTACTGGCAAATGCACGAAGTGCTACGCGAGACGCTTGCGGGGGACGAAATTTGCGGTTGCGACTGCTACTGTAGGGTACTTGTGTGGGAAACGCCGAACAATTTTCGTCTACAAATATTTTTCATATAAAAATCTCTATTATGCTTTGCTTGTATGTGCACGATTTTACTCATTCACAATAAACAATCCATTGAATTGTCACTCTGTACACTTTACACTAGTGTACACAATCTCTCGAATTGCGAAAAAATAACGCAATTATGGGAGAAAACGACAACGATGGAAATACGACCGAAATCGCTTTACAAACTAGTCTAGCTCGTTTTGGCCGTTNGCTATTATAACGAGCGAAATTACTGATGATTATGGGTGTGATAGAGATGGCAGGCATATTGGCAATAATAACATTTTTGATTACCACACGTGAAAGGCGTATGTAAGAGTGAAATCGCATGGTGACAGTGTGTATACGAATTCGCCGCAGGTGTTTTTCTCGTTCGAAGATGACAGTTCTAAAAGAACGAGTACATTTAATATCATGCAGCNTATTCAGTGTGTGTTATGTTGCAATTATTTTGTAAGCTAATATTGCATTTACACTATACTTTTAAACTAAGCATTGTGAAGCCACTGTGTTGGTTGTTTAGACATATGCGTTTAAGCGGGGATTTTTTATCTCTAACTAGAATAATTTTTGTTACATCACAGAAATATTGAGCTAAGTTGATGAAAGGAGGAGAATTACATGTATAATAATCCGAATTCCTCGAAGCTGTCAATACCAACTTCTCACATGCCCAATATTGTCTGCCTACCCATCAGATACAANTACCTACACATAGTAGCCCCTGCGGGTTAGGGGCACAAGAATTNACCCGCGGTAAGNCATGCCTGTCGTAAGAGGCGACTAAAATCCAATAGTGCCCGCGACAGTNGGGTCTTTATACCGGAACGACCCGGATTTTTATCCGGCCAAGGACTGTCACTCCCGCAATATTCCCCAAAAATTACTTTGGGAAATAATTTTGCGGTTACAACAACAACATACAACCTACACATAGTAGTATATTTATAGAGTTTGTNTACTCTTCCATTTAATAAAAAAAATCAAATTTATTTATCTGAATTATGCTTTTTGATTACCAATGATTATTATTTTACATCGGGATCAAGTAACTCACGACCAAAAAACGTATATTATATACGTTCTTAGTCGCGACGAAGTAGTCTCTTTTCTGCTAAGTAAAGACGCTGATGCATGCTTGCTGGCGTGCTATTTTGAGAAGGCGCACGCTCTCCGGTTTGGGATCCAATACATAAAATTATGCTCCAATGAAAAAAAACCTACACTAATCCTCCTTGGATGAT
>rnd-4_family-1225 
TTTACATATCAGAGATGCTCAACNAACGAAACGATGCCATTTCGTTTCGTTAATATGAAAAATAAACTTAACGAAATGATTTTGNTTCGTTTCGGCGCCATGTTATCGAAACGAAATGAAATTGTTAATGTTGAAACGCACAAACTCATTTAACGTTAATTTTAAAATGGCTGCTCGCTATGATATTAACAGCACACTTCAATNTTAACGTTTAACATTATCTGCTAACGATTTAACATTAACTTAACGACTTAAAGTTTCTGTTAACGATTAANTTTAACGAAAAATGCTGCTTGCTATAACGAGCACACGNTAATNTTAATATTTAACATTATCTGTTAACGANTTAACATTACNTNTTAACTTTTAACGTTTCTGTTAAAGATTTAACGTTAATTTTAAAATGGCTGCTCGCTANGATATTAACAGCACACTTCNATNTTAACGTTTAACATTATCTGTTAACGATTTAACATTANCGACAGCTTTTCGTTTCGGGTAAAAACGAAATGAAATTTATTTACGATAACTGCTTTAACGATAACTTCCAACGCGATCGAAGAAATTTTTTATTAACGTGAAATTTATCGNTAANATATATATATATTTTTATTTTAACA
>rnd-4_family-142 
ATGCAGCATGGCGATATAAGAAGGTATCTAAATAGATACAAACANATGCATCTAAATACNTATATGCACATACATACGTATGTACGTATGTATGTATGATGTCTGATCCAGANCGTNTAAAATAAGAACAGCTGCTGCTCGTTCTGTCGCTGACAAGTGTACAACAGCTATTTTCATATATACATACATACATATGTACAATTGAAATANAAGTATCATAGGTATACACTTACATACATACGTACATACATATGTACATACATACGTTTAGTGAAGTACAATCGCCTTAAGAGGAGTTAGCCTATTGGTGNATTGCTCAACGAATACGAAAATACACACACACGTACATACATACATATGTACANATGTATGTAATTCACTTGTTCTTGAATANACGTACATTTATGTACTTANAGCGTAGCGAAGTGATTTGTTTGCGAGCGCATACAAACATACATATATGTATGTATGTATGTATGTAANTGGTATGTATGCGCTATAAGCATATATTTATTTACACTCACAACATNTCG
>rnd-4_family-293 
AGAGAAATAGAGAGATAGAGAGAATGTTTAGAGCGGACTACAAAAAGTNNACACTAAGCTCGTGCTTACTCATTTTTATACCAGTATGTACATACATATGTACGTACGTATGTACGTACGTGTGTGTTGTGAGTCTGTATGAAAAGACATCTGTGAAATCGCCGGCTGCATGTACATACATACATATGTACATACTATATAACATATATATACAAACTCGTACGAATGTATGTATGTATGTATGCATGCATGTTCGTAAGTNTAAGGTTGCATGAAAGAGNCGATGCAAGTACTCGCGGTTGCATATANAAAAATGCATTTGACGTTTGCGCGACTACCGANCAGCCANCGAAACCAGTTGCCGGTTCCGATGCTGNTACACATGCTGCTGACAGCCAACAATGCTGATGGCTT
>rnd-4_family-858 
TTAAAATTTAAGATCATTCGTTTTTATCTGTATGTAAATATGTAAATAATATGAACTTTTCGTTTTTGTCCGTATGAAAATATNTGAATNTTATGAACATTTTCGTTTTTGTCCGTATTAATATGTAAATAATATGAATTTTCGTTTTTATTCATGTGTAATATGTAAATAATATGAATTTTGAAGATATGAAAATACCTTAATGTTCGATTTCAATAAATCGAAAAAAACAAACTATGCCGGACCCACACTTGCTCCGCCTTATTTATTGCTCTTTTTTGAATTTCTTACACAGTATGGCAACATCGCTTTCGCCATACTCTCTCTCATTCCTTGCTCTTTTTTAAATTTCTTACACAGTATGGCAACATCGCTTTAGCCNTGTATTTGTTTGTAATGTGTGTGCTAGTGATTTTAGTGTAACTTTAAATGTTAATAATAATAAAACTATTGCAAAATTCAGCTTTCCCCCACTTTTAATGAAAAGATAATCATCAAATACATCTATTTAGCCAAAAACCCCATCATTTTTGGACAGTTTTAGCAAAAGCCGCTGTCCTGNATAATTAC
>rnd-5_family-3865 
GGTCGAATCGAGCGTTCCGTGAACGTATCGGCAGTCGTACGAAAGAAAATTCCGTGATACGTAAATCGTATAAAATTATTGAGATGATGCCATACGAAAGCAAACGGATCGTAATTATTTGAAAATGTAAAAGATTTCATGTTCATCTTTTACATTATTCTCTTACAATTTTGAATCAGCTGTTCGCAAATGCTTAATATTTTGTCAAATAAAAGCAATTATGGCCGGCGTTTTACTTTTTTGTTTATCTTCCGATGAAAGTGATGTCGATGAACGAATTGTAAGGAGGCGATTAAGGGAACTTGCAAGTTCTTTTTTCGCCTGGTACTTTCGGTCAGCGTATACCTAAAATATAGCGTTGAGAAAAATTTCGAATTAAAGGAAAATTTATGTTTGTATACTTTCTTCCACGTTTTGATATCCTTAACTGGCGGGCCAAGCATTTGCTTTGACCTGTGTGCAGCTTGGCAAAAGGTTTTTTGCTAAATTTGCGATGAACTCCTTTTGTGCCGCGTTAATTTTATTTGCATTTGTCCTAAAATAATATTTTTTTATTAATTCAACAATATTTTTTATAATATTTTAAAATAAATTACTTACATTTTTATTGCTTGCTTGTTTACGAACACAATTTTGTAATCGAATGACAGTTCTTAACGAAATACTCGTTAACGTATGGCCTTTCCGAACGCATCATACCGAATTACGACAACGAGTACACGTTCACGTATGGCGTAATGCCAAATACTTAAATTTACGTGACGAGTTATACGTTCACATTTACGTGACGAGTTATACGTTCACGGAACGCTCGATTCGACCC
>rnd-5_family-524 
AAAATGAGACGGATAAAGGAGTACTCACTTTGGCATATCCTGTATTTGTACAAACCCTTAATAATTGTTNTGTGANCGGTGTGGATTCCGGCTGTTAGCGGGTTTTCGTTGATCGGCCTCCTTGCGGTTTTTTTTGTCGGGAACCGGTAAGTATGTACTTTTTTTTAATGCTATGTACAATATATAATTTTTTTTTTTTTTTAGGGACCGTTTTTTTTTTTATTCGAACGTTTTTTCACCGAACGTTATGTATGTATGTCCGCATATACCGGTAAGTATGTACTTTTTTTTATGTTTTTNTCACTTTTTTTCACCGAACGTTATGTATGTTCGTATATATGTATGTACGTATATATATGTATATATATATATATATATATTTTTTTTTTCACTTTTTTTTTACCGAACGTATTTTTTCACCGAACGTTATGTATGTATGTACGCATATACGGTATATATATATTTTTTTCACTTTTTTTTTACCGAACGTTATTTATATATGTACGTATATACTGTATGTATATATATATATATTTTTCACTTTTTTATNTACGTATGTATATATTTTTTCACTTTTTTCACCGAACGTTATTTATATATATTTATATGTATATGTTTTGCTTTTTCTGCGAATTTTTTTTATGTATATTTATATGTATATACTTTTTTTTTGTTTTAGTTATTTATTTATATACATATATTTTTATTTTTTTTCCACATACGTGCGTATGTGCTATTTTTCAGCGACCGCATATGTTGAATTTTTTATATATTTTCACTTAATTTCACTTTGTTCACTTTTTCAACTTTTAACTTTATATATTTATTTTACTAAGCCACTTTTCGTGCGTTTAAAAAAATTTTTTATTCGCGACTATCGCTTGCTTTTACGCCGTTTTTCGCGGTTTTTTTTTAGGTTCACTCCNTTAAAAGGGTTTCGGCACCATATTCAACTTTCGATGTTGAATAAAATAAAA
>rnd-5_family-571 
TCCTGATCAATATTGCTAAAAACTTTNCCTTTGCCCAATTNGCCAGANAAATTCGTTCTTTAAGCATGAAGAAAAATAATTCAGCTCGAAGACATGCATTGAAGTTCAAAGAGTTGTCGGTACTTACTCCTTAATTAATTCCGCTACTTTGCCCTGCACACGATCATCGAATTTCTCGCCACTCGATGTTAGCTTCGGCTCCTTCTCGCCCTCTTTCTGATACAATCCAATCACAAGTCCCTTCTGTGAAGTGTATTTGGTAAAATTTTTAACATCTCAACACAACAAGCTGCTAAGTGCTGCGGATATTCGTAACGAATGGCACTTACCGTCACCCGCGAATCATCGGCGTAATACCTAAGAGAGACTTGTTTGAGATTTTTCACATTTTGAAATCTCAGTAGAGATTTTGTAAGCCAATTCGTTATTCGTAGCGCAGACATTTTTTGGATGTTTGATTAATCTAATTTTATTATCGCCTTTTATGGAAATTTTTATATAAGAAAACGTTTTCAGCTTAAAAATTTTCAATAAAAAATATAATTGAAATTTCGAACTGACTGAATGTTTTTCAAAGCCTGTTACGGTTCGTTTGAGTTTCTAGAAACAAAGTGTTCGTACCATGAATTTTTGTATCATGGGTTCGTACTTGAGAGCCAACTATCAAATCTTATGGTTTTTTTTAATTTATTTGCTTTGGAAAGAGCAAAATTTAGTTTTTTAGTGTTTAAAATGTGATGTGCTTACTTGAAACGACTTTCTCTTGAAGTATTCATCTATTTTAATGATCTTGATTAATCTTGATTATTCAGTAAAGTCGAACAACGAAGTCGAAGCCAGACATATACGAGGAGAACGAGCATTTTAGGACCACAATTTTCCAAACGAAAAGATCAAAAAAAGACTGAAATAATTTGATTTAGATATTTAGATTATTACCAAATATTTTAGTTTGATTTAACTTTGTAACTAGAATTCAAATACATATATTGATATACNTATGTATATATGTACCCACTTGTATACATTTGNGCNTATGCATTTGAACANACAAATGTGATGTGTGTGCACAAAATCTTGCGCGTCGGCTGAGTGATGCACCACTCGCATACTTGATTTTGCGCTTCTGCTTTGAACAGACCATCAATGTCGGGCGAATCGTNTAACTCCAGTTTGGGTATCACTTTGCGATCCTTCTTCATTTTATTATCCTGATAGCGCTAAATTGGCAAAGCACTACCTTCGGCAGCCTATTGTTTCATTTAAAGCAAAATCATTGAAACATTTAAAAAAATTTAGAAATTTAATTTTATAAAATTTTTATAAATTTAATTTTATAACTTTCATTACAAAAAAAATCATTATCACAATTTCACAAATCGAAAGTTTTTCTTGTCAAATTTTTCTTTTAAAATCAAAGAGATTAAATTTCTTTTAATTGTCAAAAATTCAAAAATGTTATGGTAAAACAATNAGCCATCAAAATGCATGTCTACCCGCTGATAAGTCAAAATTTTACGCGCCTCGACCACAATGTAATGGAACTTACCATGCCCTCGTCCAACATCTCCAATTCATTGAAACCGGCGCCCTCACGCCCAACCCCAACCACTGCTATTGACCGAAACTCCTGATCAATATTGCTAAAAACTTTTCCTTTGCCCAATTTGCCAGATAAATTCGTTCTTTAAGCATGAAGAAAAATAATTCAGCTCGAAGACATGCATTGAAATTCAAAGAGTTGTCGGTACTTACTCCTTAATTAATTCCGTTACTTTGCCCTGCACACGATCATCGAATTTCTCGCCACTCGATGTTAGCTTCGGCTCCTTCTCGCCCTCTTTCTGATACAATCCAATCACAAGTCCCTTCTGTGAAGTGTATTTGGTAAAATTTTTAACATCTCAACACAACAAGCTGCTAAGTGCTGCGGATATTCGTAACGAATGGCACTTACCGTCACCCGCGAATCATCGGCGTAATACCTAAGAGAGACTTGTTTGAGATTTTTCACATTTTGAAATCTCAGTAGAGATTTTGTAAGCCAATTCGTTATTCGTAGCGCAGACATTTTTTGGATGTTTGATTAATCTAATTTTATTATCGCCTTTTATGGAAATTTTTATATAAGAAAACGTTTTCAGCTTAAAAATTTTCAATAAAAAATATAATTGAAATTTCGAACTGACTGAATGTTTTTCAAAGCCTATTACGGTTCGTTTGAGTTTCTAGAAACAAAGTGTTCGTACCATGAATTTTTGTATCATGGGTTCGTACTTGAGAGCCAACTATCAAATCTTATGGGTTTTTTTNAATTTATTTGCTTTGGAAAGAGCAAAATTTAGTTTTTTAGTGTTTAAAATGTGATGTGCTTACTTGAAACGACTTTCTCTTGAAGTATTCATCTATTTTAATGATCTTGATTAATCTTGATTATTCAGTAAAGTCGATTCGATACATATAATACACAAGAATAGAAACGGTCCTTTTTAGGACCACAATTTTCCAAACGAAAAGATCAAAAAAAAGACTTAAATAATTTTTTTTTAGATATTTAGATTATTACCAAATATTTTAGTTTAATTTAACTTTGTAACTAGAATTCAAATACATATATTGATATACTTATGTATATATGTACCCACTTGCATACATTTAAGTATATGCGTTTAAATATACAAATGTGATGTGTGTGCACAAAATCTTGCGCGTCGGCTGAGTGATGCACCACACACATAGAATCTATGCACCACTCAGACGACGCGCAAGATTTTGCGCTTCTGCTTTGAACAGACCACTCGTCCAGGCATCAATGTCGGGCGAATCGTATAACTCCAGTTTGGGTATCACTTTGCGATCCTTCTTCATTTTATTATCCTGATAGCGCCAAATTGCCAAAGCACTACCTTCGGCAGCCTGTTGTTTCATTTAAAGCAAAATCATTGAAACATTTAAAAAAAATTTAGAAATTTAATTTNATAAATTTTTTATAAATTTAATTTTATAACTTTCATTACAAAAAAAAATCATTATCACAATTTCACAAATCGAAAGTTTTTCTTGTCAAATTTTTCTTTTAAAATCAAAGAGATTAAATTTCTTTTAATTGTCAAAAATTCAAAAATGTTATGGTAAAACAATTAGCCATCAAAATGCATGTCTACCCGCTGNTAAGTCAAAATTNTATGCGCCTCGACCACAATGTAATGGAACTTACCATGCCCTCGTCCAACATCTCCNATTNACCGAAACTCGCCCTCAGCCTGACCAACTATTGCTAGAAAACTTCTNTTTCAATTCGCCAGATAAATTCGTTCTTTAAGCATGAAGAAAAATAATTCAGCTCGAAGACATGNATTGAAATTCAAAGAGTTGTCGGTACTTACTCCTTAATTAATTCCGTTACTTTGCCCTGCACACGATCATCGAATTTCTCGCCACTCGATGTTAGCTTCGGCTCCTTCTCGCCCTCTTTCTGATACAATCCAATCACAAGTCCCTTCTGTGAAGTGTANTTGGTAAAATTTTTAACATCTCAACACAACAAGCTGCTAAGTGCTGCGGATATTCGTAACGAATGGCACTTACCGTCACCCGCGAATCATCGGCGTAATACCTAAGAGAGACTTGTTTGAGATTTTTCACATTTTGAAATCTCAGTAGAGATTTTGTAAGCCAATTCGTTATTCGTAGCGCAGACATTTTTGGATGTTTGATTAATCTAATTTTATTATCGCCTTTTATGGAAATTTTTATATAAGAAAACGTTTTCAGCTTAAAAATTTTCAATAAAAAATATAATTGAAATTTCGAACTTCTAGAGACNGAGTGTTCNTACCATGAANCNTTGTGTCATGGGTTCGTACTTGANAGCCGGCTATCNAGTCCTACGGNTNTTTTTTTNAATTNATTTGCTTTGGAAAGACTAGAAACGTTCCTTTTTA
>rnd-5_family-104 
ATGATTGTGGTTTGTATGTGCGTGCGTACGTACGTGTGTGTGTGTGTGTGTGTGCGTGTGTTTGCGTGTTTCGGTGCACCGTCAGTCAAACATCCTAAATTATTTGCAATTACANTAATCGCCGACACAGTCACTGCAGAAAGCGCAACGGCAGCAACAACAACAACAGCAACAACAACAACAACAACAAAAATCAAGGCGNCAACGAAGCGAACTGGCNGCAAAAGTGCCGCGGCAATGCCAATAAACGGATCNTTACATACGTATGTATGCATATGTGTTCGCTCGTACGTACGTGTGTATGCAGNTATATATATATGNAAGTGTATTTCGAACNCTGGTCAAGCAGCGCGTCGTCAATATGCCATTTGGAGTTTGAAGCTGAATGCCTCAGGTGTTGCTGA
>rnd-5_family-301 
ACTCAGCGGCCTTAATGCGCCTTAAAATATGCTGTGCATACCAAAAAAAAAAATATATATATAAAAAATAAAAAAAAAACTATGCAGTACTTTATGTTTAGATGCATGTATGCGTATGTACGCGTACGTGTGTTTGTGTGTGTGTGTGTGTGTGTGTNTGCGTGCTCAACGACGTATTGGTTGGGATTTTGCATTCAATATTCATCGCATTTAACGTGTGACGATGTNTTGCGAGTTGCGCTTGTAAGCGACGCANATGCGTTTTTCCACACACAAGCACACACACATACACGCATAATTTGTATGCATAGTACAATGTATATATATGTGTGTGTGTGCGTGGNTGCTAATTCGATTTACACTACACTTTTTTAGCGTTTTATATATTTTTATGCATACGTATGTACATATACACGTACACACATANACATGCTTGCATACTCGTANTTATGAAAGCGCACAGATTGGAGTTTTCGTTAAATA
>rnd-5_family-1622 
TCAGCAGTGCAATTCTGTAACTTTTATCGACACGATTTGTCGGATCGCAAAGTTACGAATTTTGTCGCTTGCGCTAACGATTATGCGATTCTCTAACGCAGTTGTTACGATAATCGACATCGCACATTTCCATTTTATTAAAATGTAGGAAAGGTGGCACCACAGCTCAACGAAACGTCAAAATGTACGAAAAGCACAAAGAGGAATGACAAAAACAAAAAAATTCGTTATTGNAATTATTTTTATTAAAAGAATAGCAATGCATTACAAAGTTTNTCAAAAGCATGTTATGGTTTGCACTTTCATGCATGACTCTTCGCTCTGTAGAGGAGCTCCAAATAAAANAATCGTGCCGCGCTCCTGGGTACTTGGCATTTGCCGNCATAATCTTGCGATAAGGACCACATATCTATGTGAAAATATAATTAACTTTGTTACTACAATAGTAATCGGAAACAAATTTACTCTCACCATTTGCACATTGATGGAATGGTATCCATGGTGGTTTATATACGCTTCTTCATGATTTTTGGGACTCATGTGACACTAGTGCAATCGATAGCTCCAATAGTGCCTCCAACAAATGGTGACGATGACGAAGCAAAAATTTGGAAAACTAACAGAAAACCTCGANCGGTCTGATTGCGTCTGTTACGCGATGAACACAACGGTTTACNGACGACTGACTCATGGACATCGCCCAGTTGCGAAAAATCGCGAGGCGGTTAGAACCTTTAAACATTTTAATAGTGTTAAGACTAAAAAAAATATTGAAAAAATATATTATTACCTGTTTCTCCGTAGACAATGCTGTTATTCTTCTTCCTTTTAGTTGACNATCNAGTTNAGAAACGATTTCTTCAACTAAATCCGGCGAAACTCGGTAGCATCCAAGTGGAAAGGATCTTCCGCTTCTCGAAGCAAACTTCTATCCGATGAGAAGGGTACGATACCTCCTCATCTTGNGATAAANCGTATGCCAAATACTCAAAAGCCATTTATTTTATTATTTTATTTTTATTTTTGTATAACTTAGACACTTTACTCTCTTANATGAAATAACAAAATTTTGTCGATGTCGCTAACAACTTAAAAATATTCGTCGCTTAGTTAGCGATTTTTCGAGTAGTTNACGACAACAGCTGATCGAGCGAATATCGTTAAAATAAGTACACCGAATATTAAAATCGTTAGAATTATCGCTAAGTCTTCTTNGCGATCCGAAAATCGTTATACTATTCTTAGAGAATAGCGAATATCGTTAAAACTATCGCTAAGTCTTCTTTGCGATCCGAAAATCGTTATACCGTGCTTAGAGAATAGCGANATCGTTAAAAATATCGCTNAGTCTATTTGCGATCCGAAAATCGTTATAATACGATAGAGAATAGCGATTATCGTTAAAATGATCGCTAAGTCTATTTGCGATCCGAAAATCGTTATAATACGATAGAGAATTGCCCTACNGATCTTAGTTGGTCTA
>rnd-5_family-1022 
TGGCGAGGATTTCTATAATATTCTAAAAGTTCTAGAAAATTCTAGAACATTCTAGAATGTTCGATTTCAATGAAG
>rnd-5_family-523 
TTATCATCTGGCATCTTCTTTTAAGTTGGAGTCGTAGTACCCGGAAATGTGTTAAAAACGAAAAAAAAAATTTTTTTTTTTTTTTTTTTTATATAATATTATTTTATTAATAATATTGTTTAATTTTTAATGTTATTTTATTTCTAATATTATTTTATTTTAATATTATTAAAATTAAAATTATTTGTTTATTATTATTATTATTATTATTATTTTTTTTTTTTTTTTTTTTTTTAATATTAGCTCTGTCCCAATTTATGTGGAGCGTA
>rnd-5_family-4038 
CAGTACATAAGGACATTATAAAGTATCTTTGACGGACGAATACAACACTGATACTGACAACACGTAAACCCGGACATAAATTTGAACTAACGAACGAGCTGAACAAAAAACGACAGTTACCGCGAGACTACGAAGCGAGACGGGCGTAAAGGCTAATCATAGCACTTAAAATAGAGTTATTAAAAGTTATTGTTAAATTAACTATTATCTTTAAATAAAGTTGTTAAATTAACTTATTATCAATAAATGAAGTTGTGAGATGAATTAAACGAAGTGACTATTATTTG
>rnd-5_family-20 
GTTATTTTAAGTTCTCTGCTAGTATGCAAAAATTCTAGTTAAATACTAGTATTTCGAAGATGAAATTACACCAGTTCGTTATTAGTAAAGAAGTCCACCAGTAACGGGAGAAATAACAATTTCCACCACCGTTTGTTGTTGTTATANCNGCAGACCGCGGCTGAATTCCATTCTCTGCTCTGTTCTGCTATTGAAGTGCGCAAAATGACATTTATCGTTGNATCGTCACGATAGCCGAGTGGTTAGAGTTATTGCAGCGCTTTAGGTCCCAGGTTCGAGTCCCGCTGGAGGCAAATTAATTTTTATTTTTTTATTTTTATTTTTTGGTGAAACAGAAATTTTCCCCCCACGTCATTCGTATGTTGCCTTTTTNGTACACACGGCTGAGTTTCATTTCNTAAAAAGTTCTGTTGAAGTGCGCAGATTTCGTTCCTCCATATATTATAACGATAGTCTGGTGGTTAGAGGTCTTCACTGTGGCGCGTGAGGNTCTCGGTTCGATTCTCGCAGCCGGCAAACNAATTTTATTTGATTAATTTTTTTTTTTGGTGAAGTAGAAATTCAACATGCCTAAATGAACTGGTATANAACTAGTATGAAGCTGATGCATGGTCGGACAATTGNCAGCTCGTAGGACATCGCCGTGTTAAAAATACCAGTTGCTTACATGGGAAATAGATGGAGACGAACTAGTTAGTGTAAAAATGCAAACCAGTTGGATTCTAGTTAACAACTAGTATTTTTCCCTGCAGGGTACGGGAATAGTATTTCCCTGCGAGGTATATACATATATAGTATGCATGTCATAANATAATTTAAGACAACTCGTGATTGCCTGTCTTATTTTCGTCTGATATACATATGGGTACATAGATATATTTTTATATTTCATATACATACGGTCATATAAACACACATACATATGTACATATGTATGTATTAATTCTTTGCNTTACTTTTNGTGACACGNNTTACAAATGTGCACATCTCGCNGTGTATTTGCNAAATAAAATTTTTTGTAGCACAAACACACATATTTATGCATGTACGTACATATGTACATATATATGAATGTATACGAATATACTTATTAAATNGCCACGNCGCAAGACGTTGATATCCAAATTTGTTTTTCGCTCTTCTTAGCTGATCGGCGCCACCCACACTTNCGNATGTNTGCATGTGTGTGCATTTAAGTTTGTCTACCATGTTGCCTTAAGCGCATTTCCTCTTNTTTATTTATNTGTACATACACATGTACACACGTACATACGTACAATTTCGTAGCAGAT
>rnd-5_family-670 
AATGCTAATCAGCAAGAATAAGTAAAGCACAGCGGAAGTGCACCTTTAATTGCACAACTTTTCTCACAGCAAAAGCCAGACGCACCATCAGCATAAAAGCTAATTTCGGTGTAGAACGGAAGCCCAACACGCGCAGCCCAAAATAAGCAAATACAGGGAATTTGCAACAACAACCAATAAACCGGCCAGTGCAACATAGCTTAGCTTTTAAGTAAAATTAAATTGTAAAATTAGTCNTAGTTCTGTAACTCACAAATGAAGTTAAAATAAAATATTTTTTTTAGAAATTCCACTTTGAAATTTCTTAACTGGCGCCCAACGTGGGCGCCTTCGCTAGTCGCGTTTGAGTTAATCGAACAATTCGCGGGTGTAACCAAAGGTGCTATTCGCGATANTCAACGTTTGTGNTATTCAACATTCGCGATATTCAACGTTTGCGATANTCAACGTTCGCGATAATCAACGTTTGACGATTTGGTGACCCTATAGACGGCGAAGGCTTGGGCTAGGACTCAACAAGNGCAGGAAANGAGGCCCCTNAGTAGCTACACATAATAGCCAACAGGAAGCGCACGAGACGCTAGCCGCCTGCCCAGGAGAATGTTCCTGCTACTAGAGTAAGAANTAGTTCTAAGTTACTTAAAAGAATTTGTTAAAAAAATCNAAGAAAATAATTGTAACAAAAGTAAAATTGTTTATATAAAACGAATTTAGTTTAAGCAAAATTTTAATGCAAANNTAAACGCAAAGCGTAAAAAGAGCAAACATTAAAGAAAANTNTAAACTCAGAANTAAAGTGAATNAATTAGAAGAGATAAAATTCTAT
>rnd-5_family-1068 
TTAAGTTCGCGTCGAAGTGTATTTACGGTATTGTGGAAAATATATAAAAATCGCTTAGAGTGAATATCATACGCGTTAAATCATAAAGTGAGTGTGCTGTAAAATAAAGTTAAAAAATTATAATAAGCAACACACCGCGTCGTGTAATACAATATCCGTAGCCACGGACGAGGACAAACTGGGCCGAACAAAAAACCGCGTTGGAATCCTGTAGGAAAGGAACGCACTCCTTCATTCGTGCGCATCGTGGGATCCAGAGTAAGAAGCTGAAAAGGACCAACTCCCCGTCGCCAGGAGGTGATAGATGTATGTAGTTTTAAGAAAATAATAACATATTGAAAATCCAAAATTTAAAAGAGAATTATCAAATATTAATGAAGAAATAAGTAGAAAAAGAATTAAAAGAAAAACAAAAGAAAATTATTAAATATAAATGAAGAAATAAGTAGGAAAAAATTTAGCGGAGAAAACAAAGGAAAATTATTAAATATAAATGAAGAAATAAGTAGTAAAAATATTTAAAAGAAATATTATTAAATTAAACTAAACTTTATTATCAAATTATATTTTTCAAAGTAACTAAAATTCTTTAAGTTAGATATTTAAGGTAACTAACAAAATCCTATAAAATAA
>rnd-5_family-4517 
CAAGCGGTTTCAGATAAGAAAAGTTCAAGCAGCCCATACGAACAATTGTCACAGCGCACGCTATGGAATTGCTCGGCTTTTACGCACGTAAANGCAAGGAAACGGATCCCGTATACGCACGNGCGTGCCTTCCAACAAAGCTTCANCTTAAGTCAACGAATGATGCCATCTATCGGGTTATGGAATGGACCAAGCCAGTCAAATATCTGCTCGGTGACCCTTGGTCCACTTCCGAAAATTTTTATANATTAATCCGAGCCATAAAAACGATTTTTTCGAATAGGTCAGTCCCTGGTCCNCTTNCCGANGAGAAGTGTAGTCTTCCTGTTAATCTAAGCAAAAAGCCACCTATGTACCGAATTTCAAGTAAATCGAGCATAACAATTTTTTAATAGGTCAGTCCCTGGTCCGCTTCCGGATGAGAAGTGTAGTCTTCCTGTTAATCTAAGCAAAAAGCCACCTATGTACCGAATTTCAAGTAAATCGAACCATAAACNTTTTTA
>rnd-5_family-565 
TGGATTTTCTGCTGAAAACAGAGAAATCGTATTCAATTATTTTTTCAATTTATCGTATNCCTTTGCTTTGGCAATTTCAAGTGTGCTAAATANGAATTTATATAATAGAAAAACATAAAATATTTAAAAAAATTTAAAACAAATAAATTTAAAAATATATAAAAATTATATTTATNAAAATCATTAAATATATTAAAAAANATATTGTATTTAAAAAACTCGATNTAAAGAAATAACTTGCAAAANTATTAAANTTTATTTAAAAATTCTAGAGTTTCACTATGTCGAATTAAATATGGTCATACACACAGTTTCTTTTGAATATTATTTGAGNTTTTGTCGATACTNTTGTCAGCGATCTAAATAAATACCAATTATGCCAACGAAATTTCAAAGTGACCAATGGCGNAATGGTTTGCGTCGATTGATTTTTGTCCAAGCTGCGCGGGTTCAAATCCTTCTCTCGCTTCTTTTTCGCGTTTTATTTTTTGAAATTGCCAAATTTTAAATCGTCGCCAGGAATCGCTTGTTGATTCGGGTGCGAGGGAAAAGAAGTTGGCATACTTTTGTGTATGTATGGGTCTTTCATATACATGCAGGTACCTTTGAACGTGTTTGTATTTTACTTCAGCTCAACTAGAATTTCTGATTTTTGCAAATTTTGCTATCGTCGGAATGAAACTGCTTGTGGATGGCGGGTATAGGGGAAGNGAATAGGCAAGTTTTTGGGCCGTGTGTGATTTTCGTATACACATTGGTCGCTTTCAATGTATGCGTCTTCAACTTCAGACCAACTCGAATTCTGATTTTTGTAAATTTTGTCATCGTCGCGAAGAAATCGTTTGTGGATGGCGGGATGAGAGGGAAGGGCNTGCGCGTTATTAAGATTGTGTGCGTTTTTCGTATACATATTAAAATGCTTAAATGTATGTGTTTTCACTTTGGCGTGAGTTGAACATCAAATTCNGATTTTTAGCGAAATTTGACTTCGCTTGAGGAAACTGTTTGTTGATGAAGAGTAGAAGGGNAGAGGGTTTGTATGCGGTAGTTGTTTTTGTTGCACTTATGCTTCTTCTACTTATAGCAAATAGCTTTTAGAGAAGTGCGCAGAGGAGTTGTTTTGTTGTTTTTGTTATTGATAGTATGAACGGCNTGCGTTTATGAATGAATGAAAATATTTNAAGTTATTTGCTTTTAAATGACCTATGCATGGTTTATCGTTTACATAGAAATGCCCATATTTACATGCATACACACATATGTTTAATATAGTATATAAAATATTATTTATTAAAAAAAAGTATTTAAATATCTAAGTAAAATAGTATTTATTTTCAATTCATTTCATAGTATTTTCAATATTTTATTACTTGGTTTAATGTTATATTTATTTATTAAATTTTATGGATTATTCAATCNAAACATACATACGTATGTACGTACATATTATGTCTTCATTTGCAAACACGCACATTACCATGACAACGCATAGCCGAACAAAGCGTATGTACGATGCGNAAGCAATACCTCTCCCCGCGCGCNGCTCTTCNACAAGCCACAGCTCACAAAAATCANAAGCTGAAGAAATTTCTGTACCCGCNACGCNCAAGCATACTCCCGATAAGGCGAACAAATGTATTGCAATTCGAAAATNAATGTTCCCTAAATGCCCTCAAACCATAAGGTTTCAATAAATATAATTTGAATTCAGATCTAAGAGAGNTNGGNAATGTCAAATCAATTCGAAATGCANAATAANTTGGNAAAACTNCTAACCTTTNAACAACATAAACTAATGAGCTTGTNTAATCCTGTGAAGCNATGTACG
>rnd-5_family-2903 
ATACCAAAGAACGTATATGAATATTCATATACGTTCTTTGTTCATATACGTTCTTTGATCGTTGTTATTTATACGTTCTCTGCGGTGCTTCTTGACGAACGTCGNGTGAACATGTTATTAGGCAAAATTT
>rnd-5_family-4641 
ATTTTCCGCACTCTTCACTTTGTTGCTTTCGATCTCTGCACCTTCCACTTGNATCACGTTCACCGTTGTGCACTTTCACTTCGGTGCAGCTGGGCGCCTTGTTTCGTGGAGTTGGCGCGCCGAGTTTTTGCACTCTTCACTTTTCTACACTGCACTTTCACTTTGNGCACTTTCACTTTTGTGCAGCTGGGCGCCTTGTTTCGTGGCAGTTTTCTCGCCGGCGCTCCAAGTTTCTGCACTCTTCACTTTTTCTTTCACTGCACTTTTCACTTCTATGCACTTTCACTNTTGCGCAGTTTCACTTTTATGCAGCTGGGCGCCTTGTCTCGTGGCAATTTTCTTGCCGGCTCTCCAATTTTCTGCACTCTTCACTTTTTATTTCACTGCACTTTTCACTTATATACGTTCCTTTTTTTGCGTTTATTTTTATTTTATTTTTTACATCCAGGACCAACAGTTGGTGCTTATTGGAAGCAGTGGAACTCAACTTTTAACTTCCACAATAGCACGCAGTGATGCCTTTCCATATAATTCTCCCTCTTTTTTTTTTGTTTCGAAAACTAATTCAGTCGCCAAAATAAGACTGATNTTGGGAAAAAATATAATAAAATAGAAGAAAAAAAAATTTAATAATTAAAAAAAGGGAAATAAAAAAAACCCAAAAAA
>rnd-5_family-1362 
CATGAGCGTGCAACGATCGGCTGGGCATCGTCATAACAAACACGCACANACACACACACACATATATATATATATATACGTATATGCTTACAACGAATCGAGCAGATGAAGTGGCGAAATTTGTACGCACCGTGCTTGGCGCCTCAACTAGACCAGACGCACAATTTTACACACTTACACATACATACATACACACACACACACACATATGCATTTGCATNCAAGCAGGGACAGNCTGCTTAAGTGTCTGAGCTTTTATTGCAATTTCCCGTTGTGGCGACTGCATGTCCTCCCAGCAAGTTTATGTACGCAACCTTCGCTACANTTTNCGCGCATGTACCGTCGTTTATATTTATCATATGTATACANNTATGCTCNTGGCANCACGTGCTGCCACAGCAGACAGCCAACCGACGCTTTNAACCGCCACTCAGCGCAGCCGCCGCNCCGACCCTTGCGGTGTTGATAGCAATCGGAAATGGTCTGTCATTGCTGATGTACGTATGAGTANTTATTTAATTGTATCCGTGTACATACGAACGTATGTATGTACATATGCGCGTGTTGCAANCGTAGACANCCATACGTACGTACATTACTTACATGTATGTATATTGNCTGGCTTGCTTGCCTTGCTTTGACCGCAGTTTCGTGTG
>rnd-5_family-1259 
AAAAAAAAGGCCTTAAAAAAGAAAATAAAAAGTGAAATAGAAGGTAAACTGAAAAAAGCCTTAGAAAGGAAAACACAAGTGGAATAAGAAGGTAAAAAAAGACGAAACGAAAAATACAGTGAGAAAAAAAGGCCTTAAAAAGGAAATNAAANGTGAAATAGAAGGTAAGCTTACATGAGAAAAAAGCNTTAGAAAGGAAAATACAAGTGCGAAAAGATTAGTTAAGGTGAAAANAGGGCCCTAAAAAAGAAAANAAGAAAAATANANGCGAAAAATAANAAGNTAAAAAGACCTCAAAACGAAAATACAGTGAAAAAAGGGCCTTAAAAAAGAAAATAAAAGTGAAATAGAAGGTAAATTAAAAAAAGCCTTAAAACGAAAAATACAAGTGAAAAAACAGAAGGTGAAAGAAAAGGCCTTAAAAAAGAAAATTAAATGTGAAAAAAATAAGTTAAAATGAAAAAAGGCCTTAAAAAGAAAATTAAAAGTGAATAAAATAAGAAATTAAAAAAGCCTTAAAACGAAAAATACAAAAAAAGAAGGTGAAAAAAAACCTTAAAAAAAAAAAAAAAAAAAAAAAAAAAAAAAAAAAGAATTAAATGTGAAAAAATTAGTTAAAGTGAACGAAAAGTCCTTGAAAAAGATAATTAAAAGTGAAACCGAAGAATTAGAAAATTAAATGTGAAAAATTAAGGTGAANTGAAAAAAAGGCCTTAAAAGAGAAAATTAAAAGTGAAATAGAAGGTAAATTGAAAAAAAGCCTTAAAACGAAAAATACAAGTGGAAGAAAGAAGGTGAAAAAGCCTTAAAACGAAAAATACANTGNGAAAAAAGGCCTTAAAAGAAAATAAAAAGTTAGAAAAAAGNAGNAAANNGAAATAAGGCATTAAAAAGCGAAAAATNGATTATNAAAATAGAAATAGAANTCAAATGATAAAAATTGGTTAGTGTANGTGTAAGTGGCAAGTGCGCGGTGAAAGAGGCAAGCAGCAAAGCAACCATCAAAGGTTAGTGGTAAGCGG
>rnd-5_family-775 
TCGTAGAGGTTTACAAGTATGGAAAGCGCCATTTTGTTTGTTTACATTGGAAAACAGCTGAGATCACCTGATTTCTAAATCATTTTCATTATTTCCTTTTCTTCGACATTTCGTATTTAAATTTCCCTCATTCCATCATGATTCGCTATCAGATTCTTTACTCTCCTTTTTGGTACGACATTTCCTTTTTCGTTGATTCTTTCATTGTCTGCGTATTTATTCTGNAAATCTTTCATTCCAACGATGTCCGCATCATCTAGTTCGCNTGTCAACTTGGCCGCAGCCATTATGATTTTATATTTGACAGGCAAACCCCGAGATTGACAGGCAAACGCGAGTTGACAGATTTCTACAATTTCACAAGATTCCATACTTGTAAACCTCT
>rnd-5_family-771 
TCATCGTCTACGTTGTTGCTTTTGCTTTTGCTCTTGCTTTGTCGTCGTTGACGCGTTTTGCCGTTGCTGCTGTCGTTTGCCATTTGCTGCTTCNGCGTGACGGTTTNATGCGAGTTATNAATCAACGTTTTGCCAAAGACAACCGCTAAAATACAACAACAACAACAANAGCAGCAGCACCAGCAGCACCGTGTACAAACGTAAAAGCGCAATCACTGACAAGAAGNCGCNCACAGCAGCAGCAGCAGCAGCAGCAGCAGTCGCGGTNACAGCAACAGTCAACAACAGCAACAGCAACAACAACATACAAGTTCCTTGCGGCAACACACAACTGCTTCAACNTTTCGTTCGTTNGCAATGTCGGTTGCCGCTTTGCGCCGGCTGCTGCTGGCTGTCGGCGTGCTGCTAGTGCGATCANTGNCGNTGCGG
>rnd-5_family-1045 
AACAAAAAAATATAAAAAAATAAATAAAAAATTAAAAAATAAAAAAAAATTAAATATTTTGCAAAAAAAAAATTAAAAATATAGTTTTTTTTATATATATATATAACAATAAATCATTTATTTCATAAGTTTTTTTTATTTTTCAGGGCTTACTTGATCAAAATTTCTCTTCAGCAGCACCACGGTGCACCCGAATTTTTGAACATTTAAACGGAAATGTGCATTAAGGATTTGTTATGCTCCACTGGGCAAACGGAGTCAAGCAACTGACCAAGTGAACCTTTACAATTTTCGGCGGCTTCAGTTTAGAATTTTCAGTCTTATCGAATGCTTGCAAATTATATATTTTNCNAACATGTNGCANNTTGNNACCCTCTTCGAAAACCTTTTTAAATAACCATATTTGAAGAATTATTTTAATACTTAATCTATGTTATCAGACTCTTGAATTANAACATTCNAACAANTGGAGACCGTTTTTAAAAATATTCACGCGTTAATAATNTTCCCAGCTGAGCAAATGCATTCACTAGCCATACTNTGTCTTATGTTATCATAATTNGATTNTTTATNAAAATTTTAAAAGGTGGCATCCCTCAAAAATATTTTTCCATTGTAAGNCTTCATAANTCCTTTTAGTTTGATACGCACANTATAACATTTNTTTATATTTTTTGTATTAAAATTTTCAAACAGGTGGCAACTCTNCTCAAAAATTTCTACTACNTTATTATNTTAAAAATNTCTTTATNTATCTANTAATATACAATCTACTTAGCAATGTTAGTTAATTCATTCTTTCAANNTAAATATTTTAAANAGGTGGCAACGCTGCTTAAAATATTTTTTCGTTAAGCCTTTCTTTAATCTCTTCAGTTTGATACCCATATTGTAATATTTCATTTATTTTATCACTTCNTTCAAATTNAAATTTCGAGACAGGTGGCAGCTG
>rnd-5_family-4426 
AGTTAACACCAAAAATGTTTTCGTGGAATATTTTGCACTAAATTCACTTCTTTCGCAACAATTATAATGCTTGCGCACATTTCCGGTCTTCTATCCAATTTCATTCTTTTATTTCTTTTTCTTTTCACACGCGCGTCGAAAAAAAGCTGACGCACTGTCTGCATTGAATGCAACTNCACTTGATCACGTTGCACTCAATGTGATGATCATGGCTCAGGTAATTTTAAGTTAATTTTAAGTTCAGTTGTAAACTCGCACGCAGAGAAAGAAGACATAGTCTTCTAGTGCTTAATTTTAAAACAAATTAAATTTTAAGTTAATTTTAAGTTCAGTTGTAAACTCGCACGCAGAGAAAGAAGACATAGTCTTCTAGTGCTTAATNTTAAAACAAATCAAATAAAAGACATAGAGGACATAGTCCTCTCTTTTTAATATTAAAAGAAAAAATTTGTTTTAATAACTGGCGCCCAACGTTTTGGTGCTAAAAAAATAAAAAAAAGTACCACGAAACCCACAGCCTGTACGTGTCAGTCCGCAGGCAACCGTTCATTAAAGTATCGCGTAGAACCCTTAGTAACGGGTAGTAAAACGGGAAGAATTCGCGCGCTCGGAACGGTGTTCTGTTAAGTTAAATTAAGTTGAAAGTAAAAAATAACAAATCCTGAAAAATTTAATGCAAAAAAAACTTATATTCAATATTCAAAAAAATTAACTTTAATTGAAAGTAAAAAATAACAAATCCTGAAAAATTTAATGCAAAAAAACCTGTATCCAATCTCCAAAAAAATTAACTTCAATCGANAGCAAAAAATAACAAATCCCGAAAAATTTAATGCGATAGNAGCTTGTAACTCCAATCTCCAAAAATAACCAACAAAAGCCATCTCCAGTTCATCGATAGCAGCTTTAACTTCAACCAAACCAACCAAGCTATTTCCAGTACATCGGCAGCAGCTTTAACTTCAGTCAAACCAAACAAGCTATTTCAATTACATCGACAGTATGAAACAAAGGTGTTTTATCTTGTAAGTGATGCAAATTTTATGTTAATAGAGAATGTTTTTTTTTACTAGCATAGTTAAGCACGATTTTAATTTTAGAAAAGTGAAGAAGAAGAATTACCTAAGAAAAAAAAGGAACACATTATTATCTTTTATTTAACTTGAAAAATATCACTAAACATGGCTAACCCTAACAACCTATTAAGACCAGCTCTCCTTAACCTTCCTGTTCCTCCTTCTCCACCTCAAATTCCAAACCAAGAAGCACAAGCGCAACCCAATGAAGACATAGAAATTAGAATAGCACGTATTTGTGCGCAGCAATGT
>rnd-5_family-882 
CGAAGTNCCAAGTACNCAANGAGANTTGTAAAGCAAATTCTTTACGTATAAGAATATTTATATTCCTCTCCCCGCCAGAAAGATGCCACCGAAAACGTCAATGCTGTCAAATATATACATACATATGTACGTATATACGTACATATGTANATTTTCTAAAATGAACATTTTGACGAGTTTTCTGGATTATNAGCACAGCGGCAATGCGAAAGATTGAGAAAGCTTTTATGTATAATATTTTCAAATGCAAGTAGCCATACTATAAATGCACATACACGCATACNTACATATGTATGTGTGTATGGAATGCTGAAACTTCGCTCTA
>rnd-5_family-738 
ATTGCTGACTCGTGCCGTTGTTATGCTGATTCGTTGTCGATATTTGCATATNCATCATACACATACATACATACATACATACATACACACTCTTAAGTATTCGCGCGGGCGCCGCAATAAATGCATNNCTTTCGTGTCGTATTGCAAAGNNCGTACCATACTTCACGTGCATACGTACTTACATACATATT
>rnd-5_family-7982 
GCAATCAATCGGCCTTTGGTGCTCACTCACTACACTTCACTTCACTTTTTTGATAAGCGCCTTGCCTTGTGGCACTTGGTGCCGGCGCTTCTCAANTTTGCTGTAGCGTCTTGCCTCCTGCAAGCGCGTGACACACTACACTTTATAGTGGGGCGCTTCCTTTATTGGCGGTTTGTAAATGCCTGCGCGCTCACTTTTTCACTTCACTATTATTCNTTATTTATATATTTGTATTTAATTTTTGCCTTTTTTTTTTTTTTTTTTTTTAGCAANTTTTGGCCTTACTTATTTTNGATTTTTATTTTTTGGCCTTTTTTCACTATTTTCACAATTTTTTTCAATTTAAAGCTTTGGCCTTACTTAATTTTTGATTTTTTGGCCTTTTTTCACTATTTTTCACTTTTCTCAATTTTGCAAATTTTGGCCTTACTTATTTGATTTTTTGGCCTTTTTTCACTATTTTCACTATTTTTTTTTTCAATTTAGCAAATTTTGGCCTTACTTAATTTTTGATTTTTTGGCCTTTTTTCACTATTTTCACTATTTTCAATTTTCAAATTTTGGCCTTACTTAATTTTTGATTTTTGGCCTTTTTTCACTATTTCACTATTTTTCGCTTTTCTCAATTTCATTTTGGCCTTACTTAATTTTTGATTTTTTGGCCTTTTTTCACTATTTTCACTACTTTTTTTCTTTTGGCCTTACTTAATTTTTGATTTTTGGCCTTTTTTCACTATTTTATCTTTTTTTCACTATTTTTCAATTTTGGCCTTACTTAATTTTTGATTTTTTGGCCTTTTTTCACTATTTTCACTATTTTGACTTTTTCACTANTTTTTCACNATTTTTTGGCCTTACTTATATTTTTTTGATTTTTTCAGCACTTATATTGGCTATGTATTTTGCAACCGGAATTTTTCAAAATTCTCGGTTGCTGGCAAAAAAATAATACCTGAGTCGCCTTACTGAATCCTTCGGTTGTCTCCTGGTGATAATTTGATGCCCGCCAGTCGTCCAGGTGCCCCGATGCCTCCGGATTGCTGCGACTCTCACAAACTTTATGGTAATTGCGCTGCCGTCCAGCGCAAAAATTACGAAAAATTCGCAACCCGAATTTTCGTTAATTCGCAGTTGCTGTCCTAATATATTATTAAAATCACTTACCTTAACCTTCCTGCCGTTCACCTGTGGTAATCCTGCACCATTCCGTCCTTGTGGTGCTCCGATGCCTCCAGATCAAAAAAGGGTCCCACTTCTGCTCTTGATGACAGTCCAGTTTGAAAGGAAAGAAA
>rnd-5_family-196 
TGCATAATGCCTATGGCTTTGACCCAAATTGTATAAAATATGTTAAAAAGCACACACACACACAAATAAACGCTTAAGTGTGTACAAACAGACAAACAAANGCATACGCCGCATCACACCCATAAATGTATGCGCATGCATGTATGCATGTATGTATGTATGTATGTAAATGAATGCTTGTAATGTGCCACGTGCGCACTTTTTTGGCGCATTGTGGGCGTACTGAAACTGACAGTGACTGCAGCAGACGATAAAAATATACCCATTCAGCGCACATACACACACACATACACATGTATGTACTCTTACGCGCACGTGCACATAAAAAATTACTTTAGNTGCATTTTCGTGCCAAATACGACAGAATGAGCGATTTTGTTTGCTTCGAGATTTTTTNTTTCGCTAGNCACCTNNATTATTTTCTNCCAAGTT
>rnd-6_family-1301 
AAATANTTAAAATAAATGTTATNATACTAATTGAAAATATTATCTATANTACTAATTAGTAGACCTTATGATTGTAAGTCGAATATACTTTTATACTATATAGATAATTAATTATCCTCCTCATCAATAAATTGAAATATAAAGAAGTTCGATATATATATTGACAAAATGTCAGTATCATGCAGCAGCTTCAAATATTTAAGCGTCGAATTAAACAAATCAAAAGGAAAGAAGTTCCAATTAATACATGAGTTCCATGGAATCATGCAGCTATAAAAAAGTTTAACCGTAAAGTGAGTCTGCAATAGTAAATGGAGTTTCAATGTATTCGTAAGCTTGTAAAATAGTAAAATAAATACCTAATAAAACTTTAAAAAATGAACTTTGAGTAGCTTGTGAATGGTATCCTTCTATTTATGATGAGCTCATGCAACAGTAACACCTGAAGATAATGAGATAGCTGTGTTTAATAATCGAATTTGGAATGGATTGAAAGGATTAATTCCAGCTGGGGGACATGATGCACCCAATTCAATAGCTGGGGATAAACTTCTGTGGAAAAATGCTCAAAAAAACGAAACAAAAAATAAAACTTCGGAAAGAATAAAAAGAATTATTCCTCATCGTAAACCTAGTGTAACTGGAAGAGTATGTAAACCTTGAAAAGTTCCTTCTCGAGATACATCACGTCATCATTGATAAACTGTTAAAATAGTAATAATATTTCCTAAAAGAAATAAAGAAATATCATATTGATGAAATCATTTTACTAAACCTGAAACAGATGTTATAGCACCAATTGCTCCTGTTAAAGGTCATAGGCTATAATCTACTAAATGAAAAGGGTGATTTGAATGTGTTGACATTAATTAACCGCTCTAGAGTATAAAGTTCTTAAAACGGCAAATACGTAAGATTGAATAATAGCTACAGCTGATTCAAGAACCTCTAAAGCAAGTTGACCAAGAAGTGAAACAATAATTATTGAAAGTGACAGCCTGTATTACCTAATAATGTAAGAAGTAAGTGCCCTGCAAATATGTTTGCGGCTAATCCAACCGCTAATGTTCCAGGTCGAATAATATTTTTAATAGTTTCAATACATACTATAAAAGGTATTAAAATTGCTGTTGTTCCTTGTTCCTTGTGAGAAACTAAGTGGGCCAAAAATATATATTGCGTATAATTAATTCATTGCANAAATAGCGGCGTTGGAATAAAACATAATGCAGAAGGAGGTGAAGCTAATGTAAGAGTTAATGGTAAATGGCTTGTTCTTGTAAAAATATAAGGAAATAAACCTATAATATTATTAAATAAGACTAATGAAAATAATGAGACAAAAATAAAAGTAGATCCTGAATGGCGACTAGGTCCTAATAAAGTTTTAAATTCCTTGTGAAGAGTTATTAAAATAGAGTTTCAAAAAATGTGTCATCGGGAAGGTATTAATCAGTAAGCAGAAGGAATCAGTAGAAGTCCAAGAAATGTACTTATTCANTTTAATGATAAATTAAAAATNCTTGATGAAGGGTCAAACACAGAAAATAAATTTGTTATCATTTTCAGTTTATAGAATTAGTTTGNGATTTTTTTGAAATTTGAGATTTAGGGGATTGAGGAATTGTGGAGTAATAATTTATTATTCTAAATAAAATAAATGTTAAAGAGAAGATAATAAATAAACTTAATCAGCCGATTGGTGCTATTTGTGGNATTAAAAAATATTAAATAATTTAATAATTTTAGTTTGACATACTAATGTTATATTTTAACTAAATTTTTTTCATTAGAAGTAAGTGCTAATTTACTATAAAATGGTTTAAGAGACCAGTACTTGCTTTCAGTCATCTAATGATTAAAANTTAATTAACTCTGTTAGTGATTCATTTAATAAAATAACTTGTAGGAATTCTTTCAATTACAATTGGTATAAAACTATGGTTAGCTCCACAAATTTCTGAACATTGACCATAAAATAAGCCGGGTCGATTTATTAAAAAATTAGTTCGATTTAAACGTCCAGGAGTTCCATCAACTTTTACCCCTAGAGCNGGAATAGTTCAAGAATGAATTACATCTGCAGCTGTTACTAAAATACGAATTTGTGAATNTATAGGTAAAATAATTCGATTATCTACGTCTAATAAACGGAAACCATCATTTGATAATTCATTTGTTGGGATTATATAAGAATCAAATTCTACATTTATAAAATCTGAGTATTCGTAGCTTCAGTATCATTGATGACCAATGGCTTTTAAAGTGATNGAAGGTTCATTAATTTCGTCTAATAAATATAATAGCCGAAGAGAAGGAAAAGCAATAAATAATAAAACAATAGCTGGTAAAATAGTTCAAATTATTTCAATAGTTTGTCCATGTAATAAGTTTCGGTTTGTGTAAGAATTAAAAAATAATATAAATATTAAATATCCAACTTAAGTTGTAATTATTACTAGAATTATAAGTGCGTGATCGTGAAAAAACGTTAATTGTTCTATAAGAGGTGATGCTCTATCTTGAAGGCCTAGACTAGCTCATGTTGTCATTAATTTCTAATAAAAGTAAAATACTTTATATATGGAGCTTAAATCCATTGCACTAATCTGCCATATTAGAATAAAATTAATTAGTTAAAAGTGGTAATTCAGAANAACTATGTTCAGCTGGTGGGGTATTTTGAAGTCATTCAACTGAAGAATTTAAATGTATTGGATAAATTACTTGACGTTGAGAAACAAGACTTTCTCAAACAATAAATAAAAAAATAAGATTCCTAGTAAAGAAATTGAAGAACCAATTGTTGAAATTACATTTCNAGTTGTGTAAGCAACTGGGTAGTCTGAATATCGACGAGGTATACCAGCTAGTCCTAAAAAATGTTGAGGAAAGAATGTTAAATTAACTCCAATAAATATAATAATCAATTGACTTTTTAATCATTTAGGGTTTAAATTTAATCCGGTGAATAAAGGATATCAATGAACAAATCCTGCTATAATAGCAGATACTGCTCCTATTGATAAAACATAATGAAAATGAGCAACAACATAATAAGTATGATGAAGGATAATATCAACAGAAGAGTTAGCAAGAACAACTCCCGTTAAACCCCCAACTGTAAATAAAAATACAAATCCAAGAGCTCAAAGTATAGCTGGAGAATAATTTAATTGTGTACCATGAAGTGTAGCAAGCCAACTAAAAATTTTAATTCCTGTTGGTACCGCAATAATTATAGTTGCCGATGTAAAGTAAGCTCGTGTGTCAACGTCTATACCAACTGTAAATATATGGTGTGCTCAAACAATAAATCCCAATAACCCAATAGCTAGTATAGCATAAATTATTCCTAATGAACCGAAAGTTTCCTTTTTTCCTGATTCTTGGCTAATAATATGTGAAATTATTCCAAAACCTGGTAAAATTAAAATGTAAACTTCAGGGTGTCCAAAAAATCAAAATAAATGTTGGTATAAAATAGGGTCTCCTCCTCCAGCTGGGTCAAAGAATGAAGTATTTAAATTTCGATCTGTTAATAATATAGTAATAGCTCCGGCTAAAACTGGTAAAGATAGTAATAATAGTAATGCAGTAAGAACTACTGCTCAAACAAATAGCGGTATTCGGTCGAATGAAATTCCGGTAGATCGTATATTAATTACTGTTGTAATAAAATTTACAGCTCCTAAAATAGAAGAAATTCCTGCTAAATGAAGAGAAAAAATTGCTAAGTCAACAGAAGCTCCTCCATGGGCAATTACAGAAGAAAGAGGAGGGTAAACTGTTCAACCTGTTCCCGCTCCATTTTCTACNATACTAATTACTAATAATAATGTAAGGGAAGGAGGCAATAATCAAAAACTTATATTATTTATTCGAGGGAATGCTATATCTGGTGCACCAAGTATTAAAGGTACTAATCAATTTCCAAATCCTCCAATTATAATAGGTATAACTAAGAAAAAAATTATTACAAAAGCATGGGCAGTAACAATTACATTATAAATTTNATCATCTCCAATTAATGCCCCTGGATGTCCTAATTCAGCTCGAATTAAAATTCTTAGAGATGTTCCTACTATTCCAGCTCATGCTCCAAAGATGAAATATAATGTTCCAATATCTTTATGATTAGTTGAAAATAGCCATTGTTGCGATTAAATGGCTGAAGTTTAGGCAATAGACTGTAAATCTATTTATAAGAATTATTTCTTTTTAATCAATTATTTCGATACATTTAGCTTTATAGTCAATAATGATATTAGACTGCAATTCTAAAGGAGTAAATAAAATTACTAAGGCTTAAAAGATTAAACTTATATTTATAGCTTTGAAGGCTATTAGTTTTATTAACTTAAAGCCTTAGCTTTTTATAAGTAAGCATAAATTAAAGAAATTAAAATTAATCTAAAAGTTGAAATAAATGATAAAAATAATATACATTTAAATGAAAAATTATTAATTTGAATATTAATAGTTCAATTATTTTCAAAGTAATTTAATATGAAAGCAGCAAAACATAAACGTAGATAAAAACTAAGGTAATAAGAGTTATAACAGTTATAATTCTTATTAAAAAATATTGTCTATTAGCTACTAATAATTGGATGACTAATCATTTAGGTAAAAATCCGATAAATGGAGGTAATCCACCTAAAGATAAAAGATTTAAAAATAAAATAAATTTTAATGTTTTTGAATGAAAAAAAGAATTAAATAATTAATTAATATGAAATATTTTAAAGTTATTAAAAATNAAAATTAATCTAAATGATAAAAAAGAATAGAAACAAAAATATGTGAATCATATTGATTCACTAGCTTGTATAGCTGCTAATATTCAACCTAAATGATTAATAGAAGAAAAAGCTATAAGTTTACGTAAAGATGTTTGATTTAATCTACCCAATGATCCAACGATTGTTGAAAAAATAAAAAAATAATAACTAAAATGATGAAATTATTTTGAGAAATATTTTCATGATAATCCTTCTATAACATTAGGAAATCAAAAATGAAAGTGATGATGAAATAATTAAGTTATTAAAAATAGAATTATTTTCTGTAATAGGAAAATTATTTCAATATATTATGATAATGGCAAACAATAAAACAGCAGACGCTAATGCCTGAGTTAAGAAATACTTTAATGAGGCTTCTGTAGATATTAAATTATTATCACTTATTAGGGGGATAAAAGATAATAAATTAATTTCTAAACCTATTCAAGCTCCTAATCAGGAATTAGAATAAATTGTAATTATTGTTCCTATTATTAAAATAAAAAAATATAATTTTAGCAAAATTATTAAAAATTAAAAAGAAAAGGATTAAAACCTTTATAAATGGGGTATGAACCCAGTAGCTTAATTAGCTTATCTTTTTAAATTTATAAAAGTTTTATATATTTTAGTGTATGATGCACAAAAGTTTTTGATACTTTTAGAATATATAAATAGATAGATGACTAACAAAAGTTTTTATTANTTTACGTATAAATGTCGACATTAATTTATTAGATTTATAAGATGATTTGATCCAACATTGTTGAAAAAATAATAACTAAAATGATGAAATTATTTTGAGAAATAATTTTCATGATAATGCTTCTATAAAATTAGGAAATCAAAAATGAAAGTGATGATGAAATAATTAAGTTATTAAAAATAGAATTATTTTCTGTCTTTTTTTTTTTTTCTTTATTATTAATTTAATGTTAAAAAATAAAAATAAAAATTATATTAAATTTTAATAATTTANAATAGTATTTTTTATAGTATATAAAAATAAATATTAGATAATTAAAAATGCCAATATANACATTTCCGAGAGTTAAAAACTCAACCTTTATACAAATAGATAGATGATTAACAAATAGTTATTTTTATTATTTATTTATATAAATGTCGAACGTTATATTATTTTAGATGTTATTAGATGATTTAACAAATTGTATTTANATCAGAATTAAATATTTTCATAATATATAGGAATCTATTAATTAATTAAATATTTATATATATATAGATATCTATTAATCTTATTGGTATATCGTTATATTATATTAAATATATTATTGAAAATTTTTAAAAATATATTATATATGAATAAATATCTAATAGATTTTTTATTTANAATTATAAAATATTATATTATAAAAAAAAATTTTTTATAAAAATTATTTTTAAAATTTAATAAATAAAAAAAAAAAAAAATTAAAGATTATATATATATAAATAAATACGATAATTATCTTTAAATTTAATTTAATATTAATTTTTATTATTTAAATAAAAAATTTATTTAAGTTTATTATAATAAAAATAAATTATTTAAATTAAAATTTATAAAACTTTTAATAAATTTTATAAATTATAAATTTAATAATAGAAGGAAAAAAAATTATTTTATTTATAAAAANTAATTNAANATTATAATTAATTAGGGGTTGATTATTTGTGCGGGAAGGAGATACCTAAATTNTTTATNTATATAATTTTTAATTTAAAAAAAAAAAATTAAATTTTGTTATTTTAATGTTAATAAATTAAAAAATAGTTTTTAATTTTTTTTTCGTTTATTACTAATTTTGAATATTTAAGCTTATTTATAAAGCATTTCATTTACGCTTATAAGGTTTTCGTTGCATCAATATAAATTGATTTATTATTTAAATTTATTNTNTGAATTTTTNTTAATTTTAATAATGAATAAAATATTTATAAAATNNTTTGTTTTATTAATTAATGAAACTTGGAAATAGCGANTTTATTAAGTGTTGGTTAAATTTCGCCACGNTTATANAAATAATACAAATAAAATTTGTTCAGTGAAAGTNAATTTTTATTTAAAATAAAATANTTATAAATTTATTAGGTGAAATTTTAAATTTATTAATTTTTATAAAATTATAGNTTNTAAATTTTAATTAAAAACTAGATTAAATACCCTTTATTTNAAATGTAAAAATAAGCACTTAGTATATTAGTTATGTTCTTGAAACTTAAATAATTTGGCGGTATTTTTGTCTATTCGGAGGAACCTGTCCTGTAATTGATAATCCACGATGTACCTNACTTAAATTTGTTTTTCAGTTTNTGTACCGTCGTTATCAGAATATTTTATTAGAATAATAATTTTCAATAATTTAATTTATAATTTATATCGGAACAAGGTGTAGCTTATATTTAAGAAGAGATGGGTTACAATAAATTTATTTAAACGGATTTAATATTTAAATATTTTAATGAAAGTGGATTTGATAGTAAAAATTAAAAGATTATAATTTGGATTTTAGTTCTAAAATATGCACACATCGCCCGTGGTTCTTTAAATATATTAAGAGATGAAGGTTGAATTATATTACGGGGAATAAGAGGTTTATTATTTATAAGAATTATTGGAGGTAGAATATTAAGTTGATTAATTTTTCCAACTCCTTATATAATTTGTTTACCGTCTTATTTAAAATTATTAACTTTATTTGTATGTATTTTAGGGGGTTTAATTGGTTATTTAATTTCTAATGTTTCTTTATATTATTTTAATAAATCTTTAAATAGATATTTATTAAGTTATTTTTTTGGTTCAATATGATTTATACCTTTTATTTCTACTTATGGAATTATTAATTATCCGTTAATTTTAGGAGGGGTTGTTTCTAAATCTTTTGATCAGGGTTGATCAGAATTTTTAGGAGGTCAAAATTTATACAATCATTTAGTTAAATATTCTCAATATAGATATTTTATACATAATAATAATTTAAAAATTTATCTTATATTATTTATTTTATGAATTATTTTCTTGTTTAGTTTTTTTTTATTGTTTTATTTAAGTAGCTTAAATTTAGAGCATAACACTGAAGATGTTAGGGTAATTATTTTAATTCTTAGATATAGTGAATTATTATTAGTAATTTATAAAAATACAAAAATTTTATTTTTACAATGAAAATGTAATGTTTTTATTAAACTATATAAATAGAAGTATAAATGGAGTTTAACCATTAAAAGATAAAAGTTAGCAGCTTTTTCTTGAACGTCATACTTCTTTAATTGGAAAAATTTTTCAGTTCTATCATTAACAGTGATAAGCCTCTTTTTGGCTTCAATTAATAAAGAATAAGGGTTTTAGAAACCTAAGATTAGGTCGAAACTAATTGCAATAAATCGCTTCATATTCTTGAAAATAATAAGGTAGATTGAAATTCAATACTTTTTGAATGCAAATCAAATGTTATAATTAACTACAACCCCAATTAATTTGATCAATTTAATATTCCTTGATTTCATTCATGGTATAGTCCAATAATTAAAATAATAATAAAAACAATTGAAGTAATTGTTCATATAAAAATATTAGAAATTGNAATAATTAAAATTATTGGTAAAATTAAAGCAATTTCTACATCAAAAATTAAAAAAATAATTGTAATTAAAAAAAATCGTAGTGAAAATGGTAAACGTGAAGAGGATTTTGGATCAAAACCGCATTCGAATGGAGAACATTTTTCTCGGTCTGTTAAAGATTTTTTTGATAAAATAGAAGCTAATGCTATTACAATTCTTGTAATAATAATTAAAATAAATATTATGATACTAATTGAAAATATTATCTATACTACTAATTAGTAGACCTTATGATTGGAAGTCAAATATACTTTTATACTATATAGATAATTAATTATCCTCCTCATCAATAAATTGAGATATAAAGAAATAATCAAACAATATCGACAAAATGTCAGTATCATGCAGCAGCTTCAAATCCAAAGTGGTGATTTTTAGAAAAATGATTATTTAAGTGTCGAATTAAACATACTAGAAGAAAAGAAGTTCCGATTAATACATGAATTCCATGAAATCCTGTAGCTATAAAAAAAGTTGAACCGTAAACTGAATCTGCAATAGTAAATGGAGCTTCGATGTATTCGTAAGCTTGTAAAATAGTAAAATAAATTCCTAATAAAACCGTAAAAAATAAACTTTGGGTAGCTTGTGAATGGTTTCCTTCTATTAATCTATGGTGAGCTCATGTAACAGTAACACCTGAAGATAATAAAATAGCTGTATTTAATAGTGGAATTTGAAATGGATTAAAAGGTTTAATNCCAGCTGGTGGTCATGAAGCTCCTAATTCAATAGCTGGAGATAAACTTCTGTGGAAAAATGCTCAAAAAAACGAAACAAAAAATAAAACTTCAGAAAGAATAAAAAGAATTATTCCTCATCGTAAACCTAGTGTAACTGGAAGAGTATGTAAACCTTGAAAAGTTCCTTCTCGAGATACATCACGTCATCATTGATAAACTGTTAAAATAGTAATAATATTTCCTAAAAGAAATAAAGAAATATCATATTGATGGAATCATTTTACTAAGCCTGAAACAGATGTTATAGCACCAATTGCTCCTGTTAAAGGTCATGGGCTATAATCAACTAAATGAAAAGGGTGGTTTGAATGTGTTGACATTAATTAACTTCTCTAGAGTATAAAGTTCTTAATACAGCAAATACATAAGATTGAATAATAGCTACGGCTGATTCAAGAACTAATAAAGCAATTTGCCCAATTAAAAGGATAGAAACAATTATAAATGAAAGTGAAGGACCTGTATTACCTAATAAAGTAAGAAGAAGATGTCCTGCAATTATATTAGCAGCTAATCGAACAGCTAATGTTCCTGGTCGGATAATATTTCTAATAGTTTCAATACATACTATAAAAGGTATTAAAACTGCTGGTGTTCCTTGAGGAACTAAGTGAGCAAATATATGCTGAGTGTGATTAATTCATCCATAAAGCATAAAACATAATCAAAGAGGTAANGCTAATGTAAGAGTTAATGTTAAATGACTTGTTCTTGTAAAAATATAAGGAAATAAACCTATAAAATTATTAAATAAAATTAATGAAAATAATGAAACAAAAATAAAAGTAGACCCTGAATGTCCACTAGGTCCTAATAAAGTTTTAAATTCTTTATGAAGAGTTATTAAAATTGAATTTCAAAAAATATGTCATCGGGAAGGTATTAGTCAGTAAGCAGAAGGAATTAATAAAAGTCCAAGAAATGTACTTATTCAATTTAATGATAAATTAAAAATACTTGAAGAAGGGTCAAATACAGAAAATAAATTTGTTATCATTTTCAATTTATAGAATTAGTCTGTGACTTTTTTAAAATTTGAGATTTAGGAGATTGAGGAATTGTGGAGTAATAATTTATTATTCTAAATAAAATAAATGTTAAAGAGAAAATAATAAATAAACTTAATCAGCCAATTGGTGCTATTTGTGGAATTAAAAAATATTAAATAATTTAATAATTTTAGTTTGACATACTAATGTTATATTTTAACTAATTTTTTTTCATTAGAAGTAAGTGCTAATTTACTATAAAATGGTTTAAGAGACCAGTACTTGCTTTCAGTCATCTAATGATTAAAAATTAATTAACTCTGCTAGTGATTCATTTAATAAAATAATTTGTAGGAATTCTTTCAATTACAATTGGTATAAAACTATGGTTAGCTCCACAAATTTCTGAACATTGACCATAAAATAAGCCAGGTCGATTTATTAAAAAATTAGTTTGATTTAGACGTCCAGGAGTTCCATCAACTTTTACTCCTAGAGCTGGGATAGTTCAAGAATGAATTACATCTGCGGCTGTTACTAAAATACGAATTTGTGAATTTATAGGTAAAATAATTCGATTATCTACGTCTAATAAACGGAAACCATCATTTGATAATTCATTTGTTGGGATTATATAAGAATCAAATTCTACGTTTATAAAATCTGAGTATTCGTAGCTTCAGTATCATTGATGACCAATAGCTTTTAAAGTGATAGAAGGTTCATTAATTTCATCTAATAGATATAATAGCCGAAGAGAAGGAAAAGCAATAAATAATAAAACAATAGCTGGTAAAATAGTTCAAATTATTTCAATAGTTTGTCCATGTAATAAATTTCGATTTGTGTAAGAATTAAAAAATAATATAAATATTAAATATCCAACTAAAGTTGTAATTATTACTAGAATTATAAGTGCGTGATCGTGAAAAAACGTTAATTGTTCTATAAGAGGTGATGCTCTATCTTGAAGGCCTAGACTAGCTCATGTTGTCATTAATTTCTAATAAAAGTAAAATACTTTATATATGGAGCTTAAATCCATTGCACTAATCTGCCATATTAGAATAAATTAATTAGTTAAAAGTGGTAATTCAGAATAACTATGTTCAGCTGGTGGGGTATTTTGAAGTCATTCAATTGAAGAATTTAAATGTATTGGATAAATTACTTGACGTTGAGAAACAAGGCTTTCTCAAATAATAAATAAAAAAATAAAATTCCTAGTAAAGAAATTGAAGAGCCAATTGTTGAAATTACGTTTCAAGTTGTGTAAGCATCTGGATAGTCTGAATATCGNCGAGGTATTCCGGCTAATCCTAAAAAATGTTGAGGAAAGAATGTTAAATTTACTCCGATAAATATAATAATAAATTGACTTTTTAATCATTTAGGATTTAAATTTAATCCGGTAAATAAAGGATATCAATGAACAAATCCTGCTATGATAGCAAATACTGCTCCTATTGATAAAACATAGTGAAAATGAGCAACAACATAATAAGTATCGTGAAGAATAATATCAACAGAAGAGTTAGCAAGAACGACTCCCGTTAAACCTCCAACTGTAAATAAAAATACAAATCCAAGAGCTCATAGTATAGCTGGAGAATAATTTAATTGTGTACCATGAAGTGTAGCAAGTCAACTAAAAATTTTAATTCCTGTTGGTACCGCAATAATTATAGTTGCTGATGTAAAGTAAGCTCGTGTGTCAACGTCTATACCAACTGTAAATATATGGTGTGCTCAAACAATAAATCCTAATAATCCAATAGCTAGTATAGCATAAATTATTCCTAATGAACCGAAAGTTTCCTTTTTTCCTGATTCTTGNCTAATAATATGTGAAATTATTCCAAATCCTGGTAAAATTAAAATGTAAACTTCAGGATGTCCAAAAAATCAAAATAAATGTTGGTATAAAATAGGGTCTCCCCCTCCAGCTGGGTCAAAGAATGAAGTATTTAAATTTCGATCTGTTAATAATATAGTAATAGCTCCTGCTAAAACTGGTAAAGATAGTAATAGAAGTAGTGCAGTAAGAACTACTGCTCAAACAAATAGAGGTATTCGGTCGAATGAAATTCCGGTAGATCGTATATTAATTACTGTTGTGATAAAATTTACAGCTCCTAAAATAGAAGAAATTCCAGCTAAATGAAGAGAAAAAATTGCTAAGTCAACAGAAGCACCTCCATGAGCAATCACAGAAGAAAGAGGAGGGTAAACTGTTCAACCTGTTCCAGCTCCATTTTCTACTATACTACTTACTAATAATAATGTAAGGGAAGGAGGTAATAATCAAAAACTTATATTATTTATTCGAGGAAATGCTATATCTGGTGCTCCAAGTATTAAAGGTACTAATCAATTACCAAATCCTCCAATTATAATAGGTATAACTATGAAAAAAATTATTACAAAAGCATGGGCAGTAACAATTACATTATAAATTTGATCATCTCCAATTAATGCTCCTGGATGTCCTAATTCAGCTCGAATTAAAATTCTTAAGGATGTTCCTACTATTCCAGCTCATGCTCCAAAAATGAAATATAATGTTCCAATATCTTTATGATTAGTTGAAAATAGCCATTGTTGCGATTAAATGGCTGAAGTTTAGGCAATAGACTGTAAATCTATTTATAAGAATTATTTCTTTTTAATCAATTATTTTAATACAATAGCTTTATAGTCAATAATGATATTAGACTGCAATTCTAAAGGAGTAAATAAATTACTAAGGCTTAAAAGATTAAACTTATATTTATAGCTTTGAAGGCTATTAGTTTTATTAACTTAAAGCCTTAGCTTTTTATAAGTAAGCATAAATTAAAGAAATTAAAATTAATCTAAAAGTTGAAATAAATGATAAAAATAATATACATTTAAATGAAAAATTATTAATTTGAACATTAATAGTTCAATTGTTTTCAAAGTAATTTAGTATAAAAGCAGCAAAACATAAACGTAGATAGAAAAATAATGTAATAAGAGTTATNACAGTTATAATTCTTATTAAAAAATATTGTCTATTAGTTACTAGTAATTGGATAACTAATCATTTAGGTAAAAATCCAATAAATGGAGGTAATCCACCTAAAGATAAAAGATTCAAAAATAAAATAAATTTTAATGTTTTTGAATGAAAAAAAGAATTAAATAATTGATTAATATGAAATATTTTAAAGTTATTAAAAATAAAAATTAATCTAAATGATAAAAAAGAATAGAAACAAAAATATGTAAATCATATTGATTCACTAGCTTGTATAGCTGTTAATATTCAGCCTAAATGATTAATAGAAGAAAAAGCTATAAGTTTACGTAAAGATGTTTGATTTAATCCACCTAAGGATCCAATAACTGTTGAAGAAATAATAACTAAAATAATAAAATTATTTTGAGAAATATAAGAAATTAACATTAAAGGGGCAATTTTTTGTCAAGTTATTAAAATTAAAGCATTTATTCATGATAACCCTTCTATAACATTAGGAAATCAAAAATGAAAAGGTGCAGCACCTCTTTTTAATAAAAGTGATGATGAAATAATTAAATTATTAAAAATAGAATTATTTTCTGTAATAGGAAAGTTATTTAAATATATTATGATAATAGCAAACAATAAAACAGCAGACGCTAATGCTTGAGTTAAGAAATACTTTAATGAGGCTTCTGTAGATATTAAATTATTATCACTTATTAGGGGGATAAAAGATAATAAATTAATTTCTAAACCTATTCAAGCTCCTAATCAGGAATTAGAAGAAATTGTAATTATTGTTCCTATTATTAAAATAAAAAAAATATAATTTTAGCAGAATTATTAAAAATTAAAAAGAAAAGGATTAAAACCTTTATAAATGGGGTATGAACCCAGTAGCTTAATTAGCTTATCTTTTTAAATTTATAAAAGTTTTATATTTATATATATATACACAGAAATACATACAAATATAATATATTTTAGTGTATGATGCACAAAAGTTTTTGATACTTTTAGAAATAGTTTAATTCTATTAAATATAATAAGTATAATTTGATTCAAATTTTTATAAAACAAAAAAAATAATGAATGTAAATGTATTTACATAATTTACCCTATCAAGGTAATCCTTTTTGTCAGGCAATTCATTGAATGAAAAAAACTTATTTGATTTATAAAAAGTAATTTTCCATCTTTTTTTTTTTTTTTTCTTTATTATTAATTTAATGTTAAAAAAATAAAAATAAAAATAAAAATTATATTAAATTTTAATAGCTTAAAATAGCTTATCTTTTATAAATNTATAAAAGTTTTATATATTNGATAGTTNANGATGCCAATACAGACGTTTCCGAGAGTTTTAGAAACTCAACTTTTATATAAATAGATAGATGATTAACAAATAGTTATTTTTATTATTTATTTATATAAATGTCGAACGTTATATTATTTTAGATGTTATAGATGATTTAACAAATTGTTATTTATTTCAGAATTTTAGGGTTTTTTTGACATAATATATAAAAATCTATTAATTAATTAAATATTTATATATATATAGATATCTATTAATCTTATTTGGTATATCGTTATATTATATTAAATATATTATTGAAAATTTTTAAAAATATATGTATATATGATAAATATCTAATAGATTTTTTATTTANAATTATAAAATATTATATTATAAAAATAAATTTTTTATAAAAATTATTTTTAAAATTTAATAAATAAAAAAAAAAAAAAAATTAAAAATTATATATATATAAATAAATACAATAATTATCAATAAATTTAATTTAAATATTAATTTTTATTATTTAAATAAAATAATTTATTTAAATTTATTATAATAAAAATAAATTATTTAAATTAAAATTTATAAAATTTTTAATAAATTTTATAAATTATAAATTTAATAATAAAAGAAAAAAAAATTTTTTATTTATAAAAAGTAATTTTCCTTTANAATTATTAAATGAAAAAGAATAATTAATTAGGGGTTGATTATTCGTGCGGGAAGGAGATACCTAAATTTTTTATNTACATAATTTTTAATTTTTTAAAAAAAAAAATTAAATTTTGTTATTTTAATGTTAATAAATTAAAAAAATAATTTTTNATTTTTTTTTTTTTTTTATTAAAGTTTTATTTTGGCTTATAATTTTGTTGTTAATATATTTTATATGTAAATTTTTGTGTGAATTTTTATTTATTTTAATAATGAATAAATTATTAATAATCTCAGTAATTAGTTTTATTAATCAAAGAAATTTGGAAATAGTAATTTTATTAAGTATTGGTTNAATTTGTGCCAGCATCCGCGGTTATACAAATAATACAAATAAAATTTGTTCAGTGAAAGTTAATTTTTATTAAAATAAAATAGTTATAAATTTATTAGGTGAAATTTTAAATTTATTAATTTTTATAATTGAATTANTGAAGCTTGTAAATTTTAATTAAAAACTAGGATTAGATACCCTATTATTTAAAATGTAAAAATAAGCACTTAGGTAGTATTAGTTATGTTCTTGAAACTTAAAAAATTTGGCGGTATTTTAGTCTATTCAGAGGAACCTGTCCTATAATTGATAATCCACGATGTACCTCACTTAAATTTGTTTTTCAGTTTATATACCGTCGTTATCAGAATATTTTATTAGAATAATAATTTTCAATAATTTAGTTTATAATTTATATCAGATCAAGGTGTAGCTTATATTTAAGAAGAGATGGGTTACAATAAATTTATTTAAACGGATTTAATTTTTAAATATTTTAATGAAGGTGGATTTGATAGTAAAAATTAAAAGATTATAGTTTTGATTTTAGCTCTAAAATATGCACACATCGCCCGTCACTCTTACTATTAAGGTAAGATAAGTCGTAACATAGTAGATGTACCGGAAGGTGTATCTAGAATGACAATTTAAAGCTTATTAAGTAAAGCATTTCATTTACATTGAAAAGATTTTTGTGCAAATCAATATAAATTGATTTATTATTTATTTATTAATTTTTTTTGTTAATTTNAATTATANTAAAAATAATTATATAATTCTTTGTTTTAGTAATTTTTAATGAAAAAATAAATTTAATAATAGTGTATTAAGTATTGTGAAAGATAATTGAAATATTTTGAAAAATTTTTATTTAAAAAGAAAATTTTATTTATTGTACCTTGTGTATCAGGGTTTATCAAATAATTAATAATTATTTATTAATCTCGATTTTGTAAGAGTTAATAGTTTATTAAAGTTAATGTGTTAAAATTATTTTAAATAAATTATTAGAAATGAAATGTTATTCGTTTATAAAGGTATCTAGTTTTTTTAGAAATAAATTTAATTTACAATTTTTTAATTTTTTTGTTATTTATTTAATAAAAAAATTTATAAAATTGAATATTTTAAGGGATAAGCTTTAAAATAAATTTTTAAAAATAAATAAAAATTTTATAAAAATGTATGCTTAGAATTAGTAATCATTAATAATTTTGTTATAAATTATTTTTAAAATAATATTATTTATTATATTTTAATTTTTTATAAAAATTTTTTTATAAATGTTATATAAAAAGTAATAATGATAAAATTAGTATAAATTTAAATGTTAAAATAAATTTATTAGATAAGTTTATATAAAGAACTCGGCAAATATNTTACTCGCCTGTTTAACAAAAACATGTCTTTTTGAGTTATTTTTAAAGTCTGACCTGCCCACTGAATAATTTTTAAAATGGCCGCAGTATCCTAACTGTGCAAAGGTAGCATAATCATTAGTCTTTTAATTGAAGGCTGGTATGAACGGTTGGACGAAGTATAAGCTGTTTCATATAAAATTATTTTAGAATTTTATATTTTAGTTAAAAAGCTAAAATTTTATTAAAAGACGAGAAGACCCTATAAATCTTTATATTTATAATTATTCAAATTTTTTGGATTAATTTTATTTTTATAATTGTAAATATTTTGTTGGGGTGATGTTAAAATTTAATGAACTTTTAATTATTTATTAAATCATTAATTTATGAATAATTGATCCATTATTAGTGATTATAAGATTAAGTTACTTTAGGGATAACAGCGTAATTTTTTTTGAGAGTTCATATCGACAAAAAAGTTTGCGACCTCGATGTTGGATTAAGATATATATTTAGGTGTAGCCCGCTTAAACATAAAGTCTGTTCGACTTTTAAATTCTTACATGATCTGAGTTCAGACCGGCGTAAGCCAGGTTGGTTTCTATCTTTAATAAATTATAATATTTTAGTACGAAAGGACCAAATATTAAAATTATAAAATTTTAAAAAAGAATATAAATAATTTTATAACTATTTTGGCAGATTAGTGCAATAAATTTAGAATTTATTTATGTAATTTTAATTACAAATAGTACTTGTTTTTAATTGAATTTATTTTATCTTTAGTAGGAAGATTAATTTTAGTAATTTGTGTTTTGGTAAGAGTAGCTTTTTTAACACTTTTGGAACGAAAGGTATTAGGTTATATTCAAATTCGTAAAGGGCCTAATAAAGTAGGTTTAATAGGAATTCCTCAGCCTTTTTGTGATGCAATCAAGTTATTTACTAAGGAACAAACTTATCCTCTTTTGTCAAATTATATTTCTTATTATTTTTCACCTATTTTTTCTTTATTTATTTCTTTAATTGCTTGGTTATGTATTCCTTTATTTATTAAGTTATTTTCTTTTAATTTGGGAATTTTATTTTTTTTATGCTGTACAAGTCTTGGGGTTTATACAGTAATAATTGCGGGATGATCTTCTAATTCAAATTATGCTTTATTAGGNGGTTTACGGGCTGTTGCACAAACTATTTCTTATGAAGTTAGAATAGCTTTAATTTTATTATCTTTTGTTTTTTTAATTGGAAGATATAATATTTTAGATTTTTATTATTATCAAAGTTATATTTGATTTTTAATTTTTTTATTTCCTATTAGTTTAGTTTGGTTTTGTATTTGTTTAGCTGAAACTAATCGAACNCCTTTTGATTTTGCAGAAGGGGAATCTGAATTAGTGTCAGGGTTTAATATTGAGTATAGAAGAGGAGGATTTGCTTTAATTTTTATAGCTGAATATGCAAGAATTTTATTTATAAGTATATTATTTTCTGTAATTTTTTTAGGTTGTGATTTATTTAGTTTAATATTTTATTTAAAATTAACTTTTATTTCATTTGTTTTTATTTGAGTTCGAGGAACTTTACCTCGTTTTCGTTATGATAAATTAATATATTTGGCATGAAAGAGTTTTTTACCTTTTTCATTAAATTATTTATTATTTTTTATTGGTTTTAAATTATTAATTATTAGTTATATGTGGTTAATTAATTTTAGTAAAGTCAATAGAAANTTTTATTTCTATCTTATGTTTTCAAAACATATGCTTATTCAAGCTCATTGACTAGTTAATTAAATTATCTCATCATTTATTAATAAGTGGGTTGATGATATAGTATAAAAAATAAATTACTGTTAAAATTTGACCTGTTAAAACATAAGGTTCTTCAACTGGTCGTGCTCCAATTCATGTTAATAAAATAACGGTTACTACTATGATTCAAAATAAAATTTTATTAATAGGATAAAATTGAATTCCTCGGAATTTTCTTAAATTATAAAATGGTAAAATTGCTAAAATAGCAATTGATAAAACAAGAGCAATTACTCCTCCTAGTTTATTAGGAATTGATCGTAGAATAGCATAAGCAAATAAAAAATATCATTCGGGTTGAATATGAACTGGGGTAACTAAAGGATTTGCTGGAATAAAATTATCTGGGTCTCCTAGTAAATAAGGATTAATTAAAGTTAATAGAATAAGTGCTATAATTATAATAATAAATCCTACAATATCCTTGAATGTAAAATAAGGGTGAAATGGAATTTTATCAATATTTGAATTTAAACCAATTGGGTTATTTGATCCAGTTTGGTGTAAAAATAATAAATGAATTAAAGTTATTGCTAGTACAATAAATGGTAAAATAAAATGAAATGTAAAAAATCGAGTTAGTGTTGCGTTATCAACTGCAAATCCTCCTCAAACTCATTGAACTAAATCAATTCCTAAGTATGGGATAGCTGATAATAAATTAGTAATAACTGTTGCTCCTCAAAATGATATTTGTCCTCATGGAAGAACATAACCTATAAAGGCTGTTGCTATTACTAAAAATAAAATTAATACTCCAATTAATCATGTTGGTGTAAATAAATAAGAGCCGTAGTAAATTCCTCGTCCTACATGTAAGTAAATACAAATAAAAAAAATGATGCACCGTTAGCATGTATAGTACGTAATAATCATCCATAATTTACATCTCGACAAATATGATTAACTCTATTAAAAGCTAAATTAATATCTGCTGTGTAATGTATAGCAAGGAATAGCCCGGTTAAAATTTGAATAATTAAACATAATCCTAATAATGATCCAAAATTTCATCAAGCTGAAATATTAATAGGTGCAGGTAAATCTACTAAAGCATTATTTGCAATTTTAAATAATGGGTGTTGGGTTCGTAAAGGTTTGTTCATTAGTTTATAGGGCGAAGGGGACCATAAAATAATTTAGTAATTTTTACTACAGCAATTAATGTAATTAATAAATAGTTTATTAATAAAATTGTTATTAAATTTGTTGGGTAATTATAAAGTTTTTGAAGGTTTAAAGAATTTTCTTGTAAAAATATATTTAAATTATAAATTGATTGTATTTCATTATTTTGAATAAAAAAAGAAATACTTGATTTATCTAATAAAATATTAATAATTAAAATTATTGAAAAAATTAATAAAGAGATAGTTGTTAATTTTATAGATAGAGAAAATATTTCATTAGATGCTAAAGATGTAACATAAATAAATAATACTAATATTCCTCCTAGAAAAATTAAAAATAGAATATAAGAAAATCAAAATCTTTTAGCTATTAATCCTGTAAGCATGCAGATTTGAATTGTTTGAATTAATAATATTAATCCTATAGCTAAAGGATGATTTATTTGAATAAAAATAAATCTTGTAATTAATGTTGATGCATAAAGTATTAGTTGTATAATTTCAGGAGGTAGTTTAATTAAAATATTAATTTTGGGGATTAATGATAAAGTAATTTCTTTTCTCTTGAAGTTTTAAAAGATAAAATCTTATTTTTGGTTTACAAGACCAATGTTTTTATTAAACTATTAAAACTAATGTTAATAATATTTTATTGAAGATTACCTTGTTTTTTATTTTTAATAGGGGTATTTGTTTTTGTTTCTAATCGAAAGCATTTATTATCAATATTGTTAAGTTTAGAATATATTGTTTTAAATCTTTTTTTTTATTGTATATTTATTTAAATTTAATAGAATATTTAAGATTTTTTAGCATAATATTTTTAACATTTAGAGTATGTGAAGGTGCTTTAGGGCTTTCTATTTTAGTTTCAATAATTCGAACACATGGAAATGATTATTTTCAATCGTTTAATGTTTTATAATGTTAAAATTAATTTTAATAATAATTTTTATTAGTCCTATTTGTTTTATACAAGGTTTATTTTGAATGGTTCATAATTTATTATTTGTTATTACATTTGTTTTAATTTTAATAAATTTTTGTTTAAATTATTTTGTAAATATTTCTTATTTTATAGGATTTGATGTTTTATCTTATGGATTAATTTTGTTAAGTTTTTGAATTTGTTCATTAATAATTGTTGCTAGAGAATCTGTTAATAAATATAATAATTATAAGAATTTGTTTTTATTTAATGTTTTAATACTTTTAATTTTTTAGTTTTAACATTTAGAAGAATAAATTTATTTATATTTTATTTATTTTTTGAAAGAAGATTAATTCCTACACTATTTTTAATTTTAGGGTGAGGGTATCAACCTGAGCGATTACAAGCTGGAGTTTATTTATTATTTTATACTTTATTAGTTTCTTTACCTTTATTAGTAGGTATTTTTTATTTATATAAAAATTGTAATACAATAAATTTTTATTTGTTATCAAATTATATATTTAATTATGATTTGTTATATTTAGCAATAATTTTAGCTTTTTTAGTTAAAATACCTATATTCTTAGTTCATTTGTGATTACCAAAAGCTCATGTAGAAGCCCCTGTNTCTGGGTCAATAATTTTAGCTGGAATTATGTTGAAATTAGGNGGATATGGATTATTACGAGTTTTTAGATTTTTGCAATTGATTGGATTAAAATATAATTATATTTGAGTGAGAATTAGATTAATTGGGGGTGTTTTAATTAGTTTAGTTTGTTTACGTCAAACTGATTTAAAGGCATTAATTGCTTATTCTTCTGTAGCTCATATAGGAATTGTATTAGGTGGATTAATAACATTAAGATATTGAGGTTTAAGTGGTTCTTATACTTTAATAATTGGTCATGGGTTATGTTCTTCTGGTTTATTTTGTTTAGCTAATATTACTTATGAGCGATTAGGAAGTCGGAGTTTATTAATTAATAAGGGTTTATTAAATTTTATACCNTCTATAACATTATGGTGGTTTTTGTTAAGTGTTTGTAATATAGCAGCACCTCCATCATTAAATTTATTAGGAGAAATTTCTTTATTAAATAGAATTGTTAGATGATCTTGATTAACTATAATTTCTTTATCTTTTCTTTCTTTTTTTAGAGCTGCTTATACTTTATATTTATATGCTTATAGACAACATGGAAAAATTTTTTCAGGTGTTTATTCATTTAGTGGAGGAAATATTCGTGAATATTTTTTATTATTTCTTCATTGATTTCCTTTAAATTTATTAATTTTGAAAAGAGAAATTTGTTTATTTTGAATTTAAAATTAAATTTAAGTAGTTTATTAAAAATATTGATTTGTGGTGTCAATGATATGAATTTTATTCATCTTAGATCGTGAAAAATTATTTATCTATTTGTAGAATTAGATTTTTAGTTCTTGTTAGAATTAGATTTTCTATATTTTTATTAAGTTTAAATTTTATATTAAATGAATATTGTGTATTTTTAGAATGAGAAGTAGTTAGATTAAATTCTTCGAGAATTGTTATAACATTTTTGTTTGATTGAATGAGTTTATTATTTATGTCTTTTGTTTTATTAATTTCTTCTTTAGTTATTTATTATAGAAAAGAATATATAATAGGAGATATTAATATTAATCGTTTTATTATGTTAGTTCTTATATTTGTTTTATCAATGATGTTATTAATTATTAGTCCTAATTTAATTAGAATTTTATTAGGGTGAGATGGNTTAGGATTAGTTTCTTATTGTTTAGTAATTTATTTTCAAAATGTGAAATCTTTTAATGCTGGGATATTAACTGTTTTATCAAATCGAATTGGAGATGTTGCTTTTTTATTAGCAATTGCTTGAATATTAAATTATGGGAGATGAAATTATATTTTTTATTTAGAAT
>rnd-6_family-2698 
TTCACCATACTTTATATAACAGCCACTGNAAAAGTTAGCAGAGTTAAGTCAACTGATTTTCTGCCAAAAACAAAGAAATTGTGTGCAATTATTTTATCTATCTTAATGTATTTCTTTACTTCAGAAATTACAACTGTGCTAAATAAGAAATTAGGTTGCAAATTGTGTTTTATTAGTAATAAATAGAAATTTAAAAACGTAGTAGTTTTAATCTGCTGTTACTTAAAATATGGGCAAAAAAATTTTCAATTAAAAAAATTAAAATTATGAAAACATTAAAAAAAATTTAAAAAATTTGAAAGTTATTTGAAAAAAAAAAAACTTACAAATTATTTAAAAATTCATTAAGAAATGTTAGTAAGTATACTTTTAAAAACAATTAAAAATTTATTAAGATACTTTTAAAAAATCTAATATAAAGAAATAA
>rnd-6_family-6261 
GGGTTAGCAGCGCATAATTTATCAGCTAATGCCGTTCGTAATTTCCTTACAGTAGATTTATAACCACTACACTGATTTTGTGGTTTGAAGCAAGTCAAGCGTTGTATTATCTCTTTACCCAATAGATTGTTTAAATTAATTATGTGTTACATACAAACATATTGTTACGATTTTGCTAAATCAAATTCGATGATTATTATTATTATTATTATTATTATTATTCCGGAATCGTATTACTGCGTTAGAATAACAGCAAAACAGAAACGCCTGCGTCTGAAGAGACATCAAATGTGTTATGAGAGTGATGAGAGGAAGGTACAGTTGAAAGCGTGAGTGCAGGTCTCAGTGTAGGCAAAGACAGAAAACAAGAGTTAGCTGCAATAGTACAATCAGCGACAATCTTATTGCCT
>rnd-6_family-1006 
GGTGCCGAAACCCGGTTAAAAAGAAAAAAAAGACTGAGCTATTCAAAAAAAAAAAAAATTTGTGTTGAAAATTCACTCGAACCCCCCGATTTACGAAGAGCGAGCGAAGAAAATCGCGAAAATTTGTCCCGCGCGGTAATATTAAATGTGATNTTTAAATTAAAAAGTGTTTAAATTGAAAAAAAAACTTTAAATTATCGTGCCGGCAATACGGAAAGTGATCCCTAACTCCTGAAAAAAAAAAATAAATAAAAGAAAAAGTTAAACTGAAGCGCTTCACATACATATATACGTATGTACACGTATTTGTGCGGTGAAAAAAGGAAATCTTAAAAATTTGCAAAAAACATATGTATAGTGGTATATAAAACATACATACGTATGAGCATATATTAAAACATACATACATATGAGCATATATATTATAAACTTTTATTTACTTTATATATAATATAAATATACATAATATGTGAAGCATTAAAACCATAAAAAAATAAAATTTTTAAATCAAGTGACAAAACGGAAAACAATAACGGTGGAAAACAATAAAAGTGATAAAATAAAATACCTTACTGAAATAATCAGTTGNCAAAAGGGGAAAGTATTATATACATATATATATATATATATATATATAATACATGTACATATGCAACTACATAATAAANAAAATAAAAGTGAAAAAGTGAAAATAGAAATNTAAACATATTCACATACATATATAAAAGGTGAACAAAATTAAATAAAACTTTAAATTAAAAAAAACATACGCAACTACATAATAAACAAAATAAAAGTGAAAAAGTGAAAAATAGAAATNTAAACATATTCACATACATATATAAAAGGTGAACAAAATTAGATAAAACTTAAAAAAAAAAAACGAAAACGAAAGCAAGAGCACGTCACATACACACAGCAGACTTCGAAAATAACCTCAGCAAGTCATCCCCTTCTCAAAATTGGTTTGTACTCGTCCGGATGCCAAAGTAAGTCCCACCCATTCTTACTNNATAATATACCATTTG
>rnd-6_family-1062 
ACCCAGTAGCGAATGGTAATGGCTTTCCAATGAAGTAGTAAGTTACATTTACTGTATTCGGCAACCTCCAGCATCGATTACATTTTGTACAGGGCTTGTGTTTGAAAATTCATTCATTACCACTTCACTGCCATTTTCTAACGAAGAGTTCNCCAAGGCAATTTACCACTTCATTAGCTTTTGCAAGCCAAGTGTTCATAAGCGCAACTTGCCANTCCGTTGTAAATTGCAAGCGAAATGGTAATGTGTGCAGCTNACTACTTCATTGCAAGCGAAGAGGTAAATGTGTACAGCTTGACGCTTTATTGTACATTACCATGGAAGTGGTAATGTGTGCAACTTACATTTCTTTTTTCTACTAAAGTAAGCCAACCTAAATAAAACATTGAAATTAAAAATGCAAACTTATTTTATTTATTCTTTAAAAATTAATATGAAATATAAATATAAATATAATATATATATATATATTATATATGGATTTCTTTTAACAATGNATTCCGAAGATAATGGAACGTCGATATCCTATTTTCGCAAAACCTGAAGCAACTTCTCCATTCGCCATTGTGATAAATTTTTAACTAAACTTTCACTANTATTGTTCGAACTTTGCATAAAACTGCTCCAATTTTCACCTAAAAACTTCGTTCCCAAAATTGGCTCTGAATTGTTTATATAATTAACAACACGGTTTATGTATTTTTCATAATTATTTAATTAAAAATTTTAAAGTCACTTTTTTACCCCGCTTCGCTGTTGCGCCGCAACCGACCAAAAGAATACTAAAACGCATCAATTTTCAGAGTAAAACCAAAGTCTTGCATTCCATTTAAATAATGCGTAAATTCTTTAGTTTCGACATGTTGTCATTCTGGGAAAAAATCATCGAAAACGAAAGCGATGCTAGCCGCGGCCGCAGCGACCACGCGTTATGGATTACTACTTCATATTACTAAATTCATCGGTGACGAAATTTGCTACTGGGTATATGTACATACGTACATACATATGTATATTGAANGTGTAGTCAAAGAATACGATTTGTAAAAGTATAAATAA
>rnd-6_family-2023 
TCAAAGGGATCTCCGCACCAAAAACAACATCATTAAAGCTACTGGCAATGGCCAGCAGCTTATTTAGGCAAGGATCACCTTTACCTACCCCATTGCTGACCTCCTTTCCACTCTCAGGCTTCATTGACCTGCAGGAAACAGCACCTCCGGACGCGCCCACGAACACAGTCCTAGGGGCAGCACTAGGTACTTTATCAGCACCAGTGTTGACCACACCCCCACTAGTCCCTTCAGCAACCGGTTGCCGAACCTCGCCACCACCTAATGCCTTAGCACTAACAGCAGCACTCATCGCAGTCAACGAACTCTTAAACTGAGCCGTTGATTCCTCCAAGCTAGGCAACCCCTTCAAAGAAACCCTGGGCTTTTGCCTAGGGGGCGACATTACCACCACCTCCTCAACCTCACCACTCGAAACCGAGTCCTCGGCAGACCCATCAAGGCCAGCCGAGCAATTCATTTCTGAGGCCTTAGCCCGTCTTCTGCGTGGCATCCTCACGTACGACTCCCTAGCGGTTTGTTAATACGCCGCTTCCGTGGGGTGTTCCTGAATCTCACTTAACCAGACCCCCAGGCGTCAAGCAATAAGTCCAGCCGCAGCCAAAGAAAACAATGCCTGTGACTGGCACTCACTCCCTAACAGGGAAATACTAATTAGGAGAAACAGCACTCACCAAGGAATACAGCACAACACACCAGCTGAGTTATGTCAGCGACTTCACACACAACAGTCCGATAGGTCCCGCGCACAAATACCTAAAATGACACAATCCGGTACAAATCCGGTACAAATATACCAACACGGTACAACAATGTACCGACGTATCAAACACAACGTGTGAACTACCCTTACTGAAAAATTAACGGTAGATAGCCAAATAACTACACGTAATAGACCAATCAGAGGATCAGCCAATCAGAGTGCAGCTATTAAACAAAAATGGCAGGATTATAGCAACAACAACAATAAGCAGTCAAACTACTTACCAATTGCCAAAAACAATGCTCACAACTAAAAAACTCAAATAACCGTAATTCCTTTCCGAAAACAAAAAACACCACTAGTTCACTATATTCACAAGTAAATTTGTCCGCGCACACGTCTACTCGCAACGACAGCTAAACTCGAAGTGAGTAG
>rnd-6_family-1755 
TACAATTAGATATTATATTATATTACTTACAACTAGATTTTATATTAATTCTAGTAGTCCGTGTTTCGGTATCTTAGTGTTGTTGCTCTATATCGTCACGATATTCCCTCGGCTGCTGCCTTGCTTAATATCACCAGTACACCAGGATGCTGATATTATCACGATATTCCTATGGCTGCTGCTTTTGTTGTTTGTTGATTTGATATCAAGTCTTTCGGTTATTTTTTTTTTTTTTTTGTTAAAACGTCTTTTGTTCTTTATTGATTAATTTTTGCTAGTTTATTTTTTAATTTTGTTTTCTTGCAAATGTTCACTGAAATTTCCGGGTATTCGCATGCGATTTTTTTTTTTTTTTAACTTGAGGTGGCTGATACGTTATATCCCTCTTTTGCTACTGCTACTCAAGAACCATTCCTCAAAGTTCGAGCGATANAATTTTTCTCGCAATTTTAATAGTCACTTCCTTCACCACCGGATTTCTTATGAGCGCGTATCCTTACTTTTTACTTTTTCAGGATTTTTCATGCACTTTTTTTCACCACCGGATTTCTTATGAGCGCGTATCCTTACTTTTTTACTTTTTCAGGATTTTTCATGCACTTTTTTTTCACCACCGGATTTCTTACGAGCGCGTATCCTTACTTTTTTACTTTTTCAGGATTTTTCATGCACTTTTTTTACCACCGGATTTCTTACGNACGCGTATCCTTACTTTTACTTTTTTCAGGATTTTTTTTTATGCTCGGGTTTGCCCACGCGTGTCCTTACTTTTTACTTCTTCAGGACTTTCTTCGCGAATTTGGCATCGGGCGCCAGTTATGTCCCTTTAAATTAGAGGGACTAAAAAAAAGTATTTTTACTTTTTTCGGACAGCGTGTCCGCCTTTATTGAAGTCAAATATAGAACTTAGACTAACATTTTTAATTTACTGATTTTTATACTACTTAAGAATATGACAAATTGCTTACTAAAGTATTATTAATAAGTTTAGCAAATGTAATAAGAACCTGATTTCCTGTCTATAATTTTATTAAATGTAGCAGACGCTGATTTTACAAAAGTAAGTTATGAAAGTGCAATTTCCTGTTTACGAGTTATTCTGTTATTTACTGTTGACACATTATTTTAAAAGTTGACTGACGTAGGTATTTTTGACATTGGTCAAAAATCAGCTTAAATGTTAAGTCAGCATTTATTGGTGAGAAAATTAATAAAGAGCGTG
>rnd-6_family-3116 
AAAAAATTTNTTTNNAAATATTTTATGTTNNGCAATATTTTATTATGTTNAGCGATATTTTATGTTAGTACAATANTTTATGTTTAGCAAANTTTATTGTTCGNCAATATTTTATAGAATATTTTGTGTTGAAATATTTATGTTTAGCCATATTTTATGTTTAGCNATATTTTATGTTCGGCCATATTTTATGTTTAGCAATATTTTATGTTCAACATTTTTTATGTACATATTTTATGGCAATTTTATGTTTAGCCATATTTTATGTTCAACCATATTTTATGTTCAGCCATATTTTATGTTTAGCNATATTTTATGTTTAGCAATATTTTATGTTAAATTTTATGTTTNGCAATATTTTATGTTTAGCAAAATTTTATGTTANGCNANATTTTATGTTCGGCAAAATATTTTATATTCTACAACATTTTATGTGCATAACTTACAATTTTATGTTTAGAAATATTTTATGTTTAGCATATTTTATGTTTAGCAATATTTTATGTTNAGCNATATTTTATGTTTAGCAATATTTTATGTTAAAACTTTTGTGTTTNGCAATATTTTATGTTTAGCCTAAAATTTTATGTTTAGCNATATTTTATGTTAAGCAAATATTTTATGTTNAGCAATATTTTATGTCAGCATTTTCGGACATATTTTATGTTTAGCAATATTTTATGTTNANCNATATTTTATGTTTAGCAATATTTTNCGTTTAGCAATATTTTATGTTTGATAACTTACGTTAANATTTTNTGTTTAGCAATATTTTATGTTTAGCAAAAATTTTATGTTCAGCNATATTTTATGTTNAGCAAAAATATTTATTCTCTCATATTTTANGTACAGCATTTTTGTGAAATTTTTTATGTTAGCAATATTTTATGTTNAGCCATATTTTATGTTNAGCNANATTTTATGTTCAGCCATATTTTATGTTTAGCAATANTTTATTGTTTGCAATATTTTATGTTTAGCATATTTTATGTTAAGCAATATTTTATGTTTAGCGATATTTTATGTTTAGCCATATTTTATGTTTAGCAAATATTTTATGCACTGANATATTTTATGTTTAGCAAATTTTTATGTTTGCNAATATTTTATGTTNAACAANATTTTATGTCTATACTTATTTT
>rnd-6_family-13016 
GGACAACGGTATCCTACCGACTGCGCCACTTTTATTATGGAATTTTAAGGAAAAATAAAAAAACAACTTTTTATTTTCTAATCCATTATTTATTAATCTGTTCTATACAGAATAAAATTAAAGACTAATCGTAAATTACAAAATCGCTATTACTTATGCTATTAAAATGCCTACCTTGCATATTTGATCGTGTGAATAAAAATATGTTATGAAATAATTCCAAAGAATTATGTATTAAAATCGAAAGAATAATTATTTGGAAAGAATTAAAACATTGGCATGTGCCGGAAATGCAAACGTAGTAAATGTCTGGCAAAAATATAATGTAACATGATTCCTGTATTAAAATATAAAGGTAAAGATATTGACAAGTACTGAAAATGTAGACTCAGCAAGTCTGAATTGATATGGATTTAATAAGTTTATATTATATTGAGGTGTTTTGAAGATATTAACAAGTACTGAAAATGTAGACTCAGCAAGTCTGAATTGATATGGATTTAATAAGTTTATGTTCTATTATATTGAGGTGTTTTG
>rnd-6_family-9794 
AGTGCTGGCGTCTAGTGCCCTTTTCGGGTATTTTGCCTAACACTTTTCTTTCACCTTTTAGTGGGGCGCTTTATCTATGGCCAATTTCAAGCCTGCGCACCCACTTTTCACTCACTTTATAGTGGAGCTCTTTGCCTGTGGCTAATTTTAAGCCTGAGCGCCCACTTTTCACTCACTTTATAGTGGGGCACTTTGATTGTGGCTATTTTTAAGCCTGCGCACCCACTTTTTTTCACTTTATAGCGCTGGCGTCTAGTGCCCTTTTTGGGTCTTTTGCCTAGCGCTTTCTTTCACTTCNCACTTTTCATCACTTTATTTGGTGGGGCGCTTTGCCTGATGGCTATTTCTGAGCCTGCGCNCCCACTTTNAACCACACTCACTTTATAGTGCTGGCGCCTAGTGCCCTTTTGGGTCTTTCGCCTAGCACTTTTCCTCACTATTATTTGGTGGGGCGCTTTGCCTAATGGCTTTTCTGAAGCCTGCGCCCCCACCTTAAACCACACTCACTTTATAGTGCTGGCGTCTAGTGCCCTTTTCGGGTCTTTTGCCTAGCACTTTTCTTTCACCTTTTAGTGGGGCGCTTTATCGATGGCCAATTTCAAGCCTGCGCACCCACTTTTCACTCACTTTATAGTGGNGCTCTGTGCCCTTTTTGGGTCTTTTGCCTGAGCGCCCACTTTTCANTCACTTTATAGTGGGGCACTTTGCTTGTGGCTATTTTTAAGCCTGCGCGCCCACTTTCACTANCACTCACTNTCCTGCTATGGGGCCAAGAAATATAAATATTGNGATGTAATTTTTATCAAATCACTTACCTNTATCCTTGGGATTTACCTTTTTTTCCGCAACTCCTCCTGGTTGCTGGATGTCAAACGATTATTTCGGGTCCCACTTCTGCTGCTGTTGTCAAAGAAAATANCTTTTTCCGGAAATGGCCGCTGTTCACATTCCCAACCGTTCCAATTAGGTTGTTCCTTTCCGAACCACTCCAATGGAAATTGAGCAGAGTTGTGTTTTTTCCCTTTTCTTTGGTAATAGATTT
>rnd-6_family-6705 
TTTCATGTGCGCAAAATAAAACACGAATAGTGAAATCTCGGCAAATTTACAGGACACGTCTGCTGTCCTAACTATTCTACAAAAAAAAAAAATCGGAAATTGAAGTAAGTGCCAATTTCGATGAAATCAGTTGAGGTATAGAATTTGTTGGCAAAATACAATGGACATGTAATCGAACATGTATATCTATGTATAAGCCAACAAACTCAAATATTATCAGATATTATTATGTTTAGGTCGCCAAGGACCTCTTTAAGTTCGAAAATTTCAAGTGNTAGTTGAGGAGGCTTTAGAAGCGGAAGAAAAAAAACACTTCTTTANCCGCTGCCACCGTGTATGCAAACCATAGGGATAGAGCAGGTTTTTACACGCGATCAGCTGGAGCGTACCANCATAATCATCAGTTGACCACGGTCATACACGGACATATATACATATATANAGATTTTATGTGCGCTAAGCAAATTTACCTGAATTAAGTTCCTTTTGGAGATAATAGTATTTTTGCCACTATTTTGCATATTTTCGATCATCATTTTTAATCCTGTCCTTATGCCACCTAAATTCTAAATTTTTTTAATTAGCATCTCATCTTTTCTTTTAGTTTTTAAGCAATTTTTTCGGATGTCTTTTTTTGATTANTTTTTTTTTGTTTTCTTAATTTGAGTTTACACATAATTTGAAGTTTTAATCTATTAATTTTCTTAACTTAGTTTTTTCACGCTTTTTGTTATAAGTCGAATGTAAAAGGTCAATTCACCAACGAAAGGTTCTGTTGTTGGCAAAATGTAATATCATTAGTTGCTCTTCGATCTTTAGTTGGCATTTTCGTAAATTTTTTCTCTTTGATCCTAATTTTCTTTCTTCTCAATTTTGCACTCAATTTAATTTAATTTAGAAATAATTTTTTTTGTTTTATATATCTAATTTGAGTTTTCTTCTTATTATTCTAAACGAAAGAAACATTTTTCTTTGTTTATTCGTAAGCATTGATTCTTCCGCTTCCTACTTCTTAAATTTTCCTTTTGAACTTCGTTCGCAAACTTTAACTCCTCTTCGCTTTTGTTTGATCCCGATAATTTTCTTTAATTTCCTTCTTACAATTCTTTTTAATGTAATTCCATGTCAGTTTCTTATCATTCCAATTTAATTTTTTTCTTGCATCACATTTTTGGTTTGCGCTTCTGACCCACTCACGGTGCCCAAGCACGAGTGAGTGATCNACCTAGCGATAGTCTTGGTAGCCTGACCTACCAATGTACATATGTATAATAGATAACTAAATTTCTCACTTTCCAGCCCTTCCAGCTTCGTCTCGAATTGTTGGTACCATCAACATGGCCCAAGAAAAGGTAAGTGCTGAGTGCATTTTTTATACATACCTAAGTACATATCGTCAAAGAGTCTTTCTCATACGTATATATATATATATATATATATATATATATACATATTTTTGTTGTTAATTATTTTGCCTGAAGCGTATATAGTTTCCCGTGTGTAACGAACACAAGTGGGCGCTGAATACTAGGGTAGTCCTAAAACTAACGCTCAATGAAGAAAAGAAAAATATATTTAAATAGGTATTGAGTTGTATTGAGTTGAACGGAAGAAAAGTTAAAAAAAAGGTTGAGCCTTCATATTCAATTATTCGCATATTTTTGAATATTTGGATAAAAATTCTTTTAATTTGATTGAAGAAAAATAAAAATATATTTAAATAGGTATTGAGTTATATTGAGTTGTATTGAGTTGAACGGAAGAAAAGTTAAAGAAAAGGTTGATCCTTTATATTCAATTATTCGCATATTTTTGAATATTTGTATAAAAATTGGCGAAGTAGGGTGAATTTTCATTCAATATATTTTGATGTAAGCTTTTATATCTTGTTAGTTAGTAATGGCAATTCTAAAGTGTCTAACTTGAAGCAGGAACTAGTTATTATGGAAGAGTAGATNATTTTGTTTGTGGTGTGGGTGTTGCACTAGGGTGTNAAAGGGGNCGTGAGGACGTAGACTAGACTATACGGATCAGGNATGATTTTATTTTGTTCATGCTGGAGACGGCAAGGCAGGTGGAAANAACCCCCCATCCGGCGAGCTAGCCCAGTCGAGAAACCACCATGCCTGAAAACCACTTCGCCTAGTGACTACACCTTCACATGTTACAGATTTTCCGTACTCATCGCAGCTGCATGGTCGCTTCTTCTTAACTNTGGCGTCATTTTCATTCTAGTTNATGTTNTCTTGTAACTCTCTTTTTGGAGTACCAGGCTCTAACTTTAGAGGCGAANCGCCTTGCGAANCTTCCGTCTCATCTAAACCTTGAATTACTTTTAGAACCTGATCTTATATTCCAGGCAAAATGTCACCCGTAGTAATGACCCGTTATGCTCCTGGCGCAAAAGGTTCGTTGACTACAAAATTACGTCGAACAACACCTCNTTCCTTTTGTAGATAGTAAATATGGCATGGATTCACTGCTGACTGTATAATTTATATTTGCTGGAATTTCCAATGTACGGGTATTATCTGCAAAGCCCCAAGTATAGCCGAAGCCCTGCTGAGGGTTACTTTGGGCTCAAA
>rnd-6_family-3850 
GAGTTATNTANAGTTGCTAGTAGGAGCAGGANACGCACATAAANGCGCGCNAACGCTCNTTATCAAACTTAAGGCCTATATCCAGTTCTTAAGTAATGAGCAAACTCCATATAAAAAAACGCTTAAGTTCATGGTTAAGAAAATTTTTGCTGTCATGTGAACTTTGAATGGTACGCTGCTCTTAAGTTAGAGAATCGATAACGTCATACCTTTTTTCGATAAATGTTCCCCTTTTCATAAAAAACNAATGTGGAAACCCGTGCGAACTTGGCAAAATATATATATGTCAACAATTGTTTTTCTTAAGGAAAGTAAAGTAACGTTTTTTCAGAAATGGAGTTCACCGAGTTTTCGAAGCAAAATTTAAAACGCCAAAAGCGCGGAGCAAAAGCGCAAATTAGTGGCTGAGGTGAAGGCGTGGCCCAGAATTTGGGACTTGGCAGATAGCCTTCATAGTAATATAAATATATAAATACATATAAATAATATTTAAGCACCTCTTTGTATACATCTTGCAGATATTTTTTACACTTTCCTCCACAAATTAAATTTACTTTGTTATTTTCCACCAGCTGATTGCGGTAGGGTNGCTTATCTTAACAAAAGTACGTTTCTACTACAATTTTTTTACTTAAGTAATTATATACCATTGTTTACTTGACAATGAACTTAAGAACTGGATATATGGCCTTTANCGGTGAACCATTTGTTTAAAA
>rnd-6_family-3692 
AATTTGCAGCGCTAAATGTATGCACTACACCGGAGACATTTTTGAAGAGGGAGAGAAATTCNCGAAGTTATCAAAACTTCCACCAATTGTGATTGCCATNACATGGAAACCTCAGCTATAGATCCTACTAAGACAAAAGCAGATTACTTCGNTCGGAGCNGGTGCATNACTGTCAACCAAGNTATCATAAACCGGTGACTCGGGGATTTGCATATTCTACACAATTGAGACAGTGGTGACGATAATANAACAAANTGCACTCTAAAACTCTACACAGTAAGTTAACCATAAATGTATTCCCATTAAACGATGCAAATATGTAAGTAGGTACGATAGAGCGGTGNACGCGGACTACNGCAANCGGAGCTGGCTGCGGGTTGCATATTGAAATAAAATANTACTANAAAAAAGGGCACATTCGCTTAGNTTACTGNGACGAAAAAATGGAAGTTCCANATATAACAAAAAATGAGTACCGAATAACTAAACCCTACTCAATATTTCACACTCNGAAGTGCAGTAAATTTCTAATGCAACAAAANTGCAGCATATATGAAATTTTTCAAAACTATATTAAAAATATATATGCGGTTACANNAGAACCAACGANAACAAGNTTGCAANTGTTCAAAATTGAAAATAAGAATTAACGAAAACAAGATACCGAAATTGAAGAATACGAAAANAGATTATAAAATATAAAGACTTCGTANTGAAAATTCAGAGAAGAAATAAAGTTCATGTACGCNAATTTCGCGGCTTCATTTGTAGNTGGAGTCTAACAAATGTTTANTAAAAAGANTTATATTTANAANATGTAGCTGCANATAAACTAAGTAAANCAGCTGTGGAAAAAAATTNTAATGTCAAGGTANGTTGTGCCATTTGTATTAAGATTAAAAAAAANTAAGNTATTTGTTCACAAGATTCNGTGNCATTACGAAATTTCTCTGTCTNATTCGCTCAACTGNTAAAAACAAACCAANAGTGACNCAAAATCGTTGTCAGGCGTTAATGAAAATAACTTAAAGACCGATGCAATGGCAATGTGGGCTGGCAAGTTATTAGAGCTGTTCCAATCCATTCAACAACAAACGGCGCGCAAACCAATTTACGACATGCAGACTCGCAAAGAAATNCATNATTTGCAAGGNAAATCANTACTATATAAATGTCCCAGTGGANAGGTTGTAANCTCCGAGGGGATGGTATTGAGTAAAGACACCCAATTCAAGTGGTGTAACATTTAATTATAGATTTGGTTAAAAATCAGTCTTTTCATAACTAAAGTTATAAAATAGCNAAATTATCGTTTAAAAATGAATGAGTTATTATCTCCCCTTTTATTTAAGAGTACATGTTNTTTTAAGTTCTACATCCTTCATTTTTATNCTTTCTGTAATATTTTCAAGATTTAATATTNTATTAAGGTTGTAATTAAATNAATTAATTCCTTTCAAATAAATACTTTGATCTTTNCTTTTTGTTTTTTCACGGCNTGTAAGTCTTAAGTGGTAATTTAAGTTCAAGACTATATTTAAAAATATATATGTATATTAAACCCAATAAGAATAGATTTGCAAATGTTCAAAATTAAAATAAAAATTAACAAAAACAAGGTACCGAAATTGAAGAATACGAAAAAGATAATGAAATATANAGANTTCGTAATTGAAAAATNCAGAGAAGAAATAAAGTTNAAGTACGCTAATTTCGCGGCTTCATTTGTAGGTGGAGTCTAACAAATGTTTAGTAAAAAGATATATATTTAAAANATGTAGCTGCAAATAAATTAAGTAAAACAGCNGTGGAAAAAAATTNTAATGTNAAGGTATNNTGTGCCATTTGTATTAAGATTAAAAAAAAATTAAGTTATCTATTTNTTCATAAGATTCNGTGNCATTACGAAATTTCTCTGTCTNATTCGCTCTGATAAAAANAAACCAATAGTGACTCAAAATCGTTGTCAGGCGTTAATGAAAATAACTTAAAGACCGATGCAATGGCAATGTGGGCTGGCAAGTTATTAGAGCTGTTTCAATCCATTCAACAACAAACGGTGCACAAACCAATTTACGACATGGACTCACAAAGAAATTCATCATTTGCAAGGCAAATCATTACTATATAAATGTCCCAGTGAAGAGGTTGTAGCCTCTGAGGAGATGGCATTGAGTAAAGTTACACCCAATTTAAGTGGTGTAACACTTTAATTATAGATTTGGTTAAAAATGAGTATTTTCATTACTAAAGTTATAAAATAGCAAAATTATCGTTTAAAAATAAATGAGCTATTATTTCCTTTTTTATTTAAGAGTACATGTTCTTTTAAGTTCTATATCCGTTCATTTTTAATCTTTTTTGTAATATTTTCAAAGAATTAAAATGAAATTAAAGTTGAAATAAAATTAATTAATTCTCTTTTTGAATAAATATTTTGATCTTTTCTTTTTGGTAAAAAAGGTTTAATTAAAAGAAACAGGAAATGGGGAAGGTTGGTGCATTAGTTTTTCTTGGCGTGTAAGTCTTAAGTGGTAATTTAAATGCAAAAGGTAATGCTTGTAAATACAGTCTTATTAAAATCTTTCATACAACTTAGTCATTTTCAAAAGCATTTGCAATCACAGAGAAGGAGTTGAAGTAGATATTACAGCTTCTGTTGCCGCTGCCACAGCTGCAGCGCGCCAACGTATTAAAGTGGTAACTCAACGTGTAGCATTCGAAAGAGAAATTTGCCGTAGCATTAACGATAAAACGAAGTTTATCCTAAAATTCTCAGTTTTGCTGCAAATGTTTTGACAATAGAGTACCGTCCATTAGTTTCAGGCTAAACAAATACAAAGTTTCCATTTTATNAATTTATAGCTCNTTTNGAAATTNAAAAAAACCCACGGAAGTAAAAATTCACCGAAAATATTTCAAAAAATTATTAAAAAAGACGAGAATTTTAATGTTCAAATGTACAATTCTTTAATATTTTATTTGGNTCTGTTGAATATGTAAATATATGTAGGTATAAGCGTATATGTATATGTATATGTAAATGTATTTTATACAACTTGTTGAAAATAAATAACTCTCTTCAATTTTAGACTTCGCCACCCACTTAGAGGAATATATATTTAAATACATAATGGATAAGAGCAGTTGTTGTAATTGTCGAAAAATGAAAAAGTGCGAGTAGTAAGAAAGAATTGGTGGACAACGTTGAAATGCTGCTATATGCTGTTGAGATGGGTTACAATAAATTTATTTAAACGGATTTAATTTTTAAATATTTTAATGAAGGTGGATTTGATAGTAAAAATTAAAAGATTATAGTTTTGATTTTAGCTCTAAAAATATGCACACATCGCCCGTCACTCTTACTATTAAGATAAGATAAGTCGTAACATAGTAGATGTACCGGAAGGTGTATCTAGAATGACAATTTAAAGCTTATTAAGTAAAGCATTTCATTTACGTTGAAAATATTTTTGTGCAAATCAATATAAATTGATTTATTATTTATTTATTAATTTTTTTTTTTTAATTTTAATTATATTAAAAATAATTATATTATTTTCTTGTTTTAGTAATTTTTAATGAAAAAATAAATTTAATAATAGTGTATTAGGTATTGTGAAAGATAATTGAAATANTTTGAAAAATTTTTATTTAGAAAGAAAATTTTATTTATTGTACCTTGTGTATCAGGGCTTATCAAATAACTAATAATTATTTATTAATCTCGATTTTGTAAGAGTTAATAATTTATTAAAGTTAATGTGTTAAAATTATTTTAAATAAATTATTANAAATGAAATGTTATTCGTTTATAAAGGTATCTAGTTTTTTTAGAAATAAATTTAATTTACAATTTTTTAATTTTTCATTATTTATTTAATAAAAAAATTATAAAATTGAATATTTTAAGGGATAAGCTTTAAAATAAATTTTTAAAAATAAATAAAAANTTTATAAAAATGTATGCTTAGAATTAGTAATCATTAATAATTTTGTTATAAATTATTTTTAAATTAATATTATTTATTATTTTTTAATTTTTATAAATTTTTTTATAAATATATATAATATAAAAAGTAATAATGATAAAATTAGTATAAATTTTAAATGTTAAAATAAATTTATAAGATAAGTTTATATAACGACTCGGCAAATATTTTACTCGCCTGTTTGACAAAAACATGTCTTTTTGTGTTATTTTTAAAGTCTGACCTGCCTACTGAATAATTTTTAAATGGCCGCAGTATTCTAACTGTGCAAAGGTAGCATAATCATTAGTCTTTTAATTGAAGGCTGGTATGAACGGTTGGACGAAGTATAAGCTGTTTCATATAAAATTATATTAGAATTTTATATTTTAGTCAAAAAGCTAAAATTTTATTAAAAGACGAGAAGACCCTATAAATCTTTATATTTATAATTATTCAAATTTTTTGGATTAATTTTATATTTATAATTATAAATATTTTGTTGGGGTGATGTTAAAATTTAATGAACTTTTAATTATTAATTAAATCATTAATTTATGAATAATTGATCCATTATTAGTGATTATAAGATTAAGTTACTTTAGGGATAACAGCGTAATTTTTTTGAGAGTTCATATCGACAAAAAAGTTTGCGACCTCGATGTTGAATTAAGATATATATTTAGGTGTAGCCGATTAAACATAAAGTCTGTTCGACTTTTAAATTCTTACATGATCTGAGTTCAGACCGGCGTAAGCCAGGTTGGTTTCTATCTTTAATAAATAATAATATTTTAGTGCGAAAGGACCAAATATTAAAATTATAAAATTTTAAAAAAGAATATAAATAATTTTATAACTATTTTGGCAGATTAGTGCAATAAATTTAGAATTTATTTATGTAATTTAAATTACAAATAGTACTTGTTTTTAATTGAATTTNTTTTATNTTTAGTAGGGAGATCAATTTTAGTNATTTGTGTTTTAGTNAGAGTNGCTTTTTTAACACTTTTAGAACGAAANGTTTTAGGTTNTATCCAAATTCGTGAGGGACCAAATAATCCCTCAGCNTTTTTGTGATGCAATCAAGCTATTTACTAANNAACAAACTTATCCTCTTTTGTCAAATTATATTTCTTATTATTTTTCAACTATTTTTTGTTTATTTATTTCCTTAAATGCTTGGTTGTGTATTTCTTTATTTATTAAGTCTTTATCTTTTAATTTAGGAATTCTATTTTTTTTCTTATGTACAAGACTTGGAGTTTATACAGTCTTCTTCTTAAAATTATTAAATTATTAAAATTATGCCTTATTAGGGGGTTGCACAAACTATTTCATATGAAGTAAGTATAGCTTTAACTTTGTTATCTTTTTTTTTCTTAATTGGGAGATATAATATTTTCTTCAATTTTAGACTTCGNCACCCACTTAGAGGAATATATATTTATATGCACAATGGATAAGAGCAGCTGCTGATATTGTCGAAAAATNNAAAANTGCGGGTGGTAAGAAAGAATGGGNGGATAACGTTNAAATGCATCCGTCATNCANATTGATGNAGTATTGCCGAAGAANACNGCAATTCAAGTGTTGCAGCGCTNAATGTATGCACTACACCGGAGACATTTTTGAAGAGGACGAAAAATTCCCGAAGTTATATGACATGGAAACCTCAGCTATAGATCCTACTAAGACAAAAGCAGATTACTTCGTTCGGAGCTGGTGCATGACTGTCAACCAAAGTATCATAAACCGGTGACTCGGGGATTTGCATATTCTACACAATTGAGACAGTGGTGACGATAATACAACAAATTGCACTCTAAAACTCTACATAGTAAGTTAACCATAAATGTATTCCCATTAAACGATGAACGTTGAACGCGATTGATCGGGTTGCGGGTAAATAGTACTACAAAAAGGGCACATTCGCTTAGTTTACTGGGACGAAAAAATGGAAGTTCCAGATATAACAAAAAATGAGTACCGAATAACTAAACCCTACTCAATATTTCACACTCAGAAATGCAGTAAATTTCTAATGCAACAAAACTATAATATATGTAATTTTTCAAAACTATATTAAAAATGTATATGTATATTAAAACCAATAATAATAAGTTTGCAAATGTTCAAAATTAAAATAAAAATTAACAAAAACAAGATACCGAAATTGAAGAATACGAAAAAAGATTATAAAATATAAAGACTTCGTAATGAAAAATTCAGAGAAGAAATAAAGTTCATGTACGCTAATTTCGCGGCTTCATTTGTAGCTGGAGTCTAATAAATGTTTAGTAAAAAGATTTATATTTATAAAATGTAGTTGCAAATAAATTAAGTAAAACAGCTGTGGAAAAAAAATTGTATGTTAAGGTATCTTGTGCCATTTGTATTAAGATAAAAAAATTAAGTTATTGTTCATAAGATTCTGTGTCATTACGAAATTTCTCTGTCTTATTCGTTCTGATAAAAACAAACCAATAGTGACTCAAAATCGTTGTTAGGCGTTAATGAAAATAACTTAAAGACCGATGCAATGGCAATGTGGGCTGGCAAGTTATTAGAGCTGTTTCAATCCATTCAACAACAAACGGTGCACAAACCAATTTACGACATGGACTCACAAAGAAATTCATCATTTGCAAGGCAAATCATTACTATATAAATGTCCCAGTGAAGAGGTTGTAGCCTCTGAGGAAATGGCATTGAGTAAAGTTACACCCAATTTAAGTGGTGTAACACTTAATTATAGATTTGGTTAAAAATGAGTATTTTCATTACTAAAGTTATAAAATAGCAAAATTATCGTTTAAAAATAAATGAGCTATTATTTTTTTATTATTTATTAGTACATGTTCTTTTAAGTTCTATATCCGTTCATTTTTAATCTTTTTGTAAAATTTTCAAAGAATTAAAATGATATTAAAGTTGAAATAAAATTAATTAATTCTCTTTTTGAATAAATATTTTGATCTTTTCTTTTTGGTAAAAAAGGTTTAATTAAAAGAAACAGGAAATGGGGAAGGTTGGTGCATTAGTTTTTCTTGGCGTGTAAGTCTTAAGTGGTAATTTAAATGCAAAAGGTAATGCTTGTAAATACAGTCTTATTAAAATCTTTCAAACAACTTAGTCATTTTCAAAAGCATTTGTAATCACAGAGAAGGAGTTGAAGTAGATATTACAGCTTCTGTTGCCGCTGCCACAGCTGCAGCGCGCCAACGTATTAAAGTGGTAACTCAACGTGTAGCATTCGAAAGAGAAATTTGCCGTAGCATGAAGTTTATCCTAAAATTCTTAGTTTTGCTGCAAATGTTTTGACAGTAGAGTACCGTCCATTAGTTTCAGGCTAAACAAATAAAAGTTTCCATTTTATAAAAAAATCCACGGAAGTAAAAATTCACCGAAAATATTTCAAAAAATTATTAAAAAAGACGAGAATTTTAATGTTCAAATGTACAATTCTTTAATATTTTATTTGGCTCTGTTGAGTATGTAAATATATGTAGGTATAAGCGTATATGTATATGTATATGTAAATGTATTTTATACAACTTGTTGAAAATAAATAACTCTCTTCAATTTTAGACTTCGCCACCCACTTAGAGGAATATATATTTAAATACATAATGGATAAGTTGTTGTAATTGTTGAAAAATGAAAATAGTGCGAGTAGTAAGAAAGAATTGGTTGACAACGTTGAAATGCTGCTATATGCTGTTGAGATTGGTTACAATAAATTTATTTAAACGGATTTAATTTTTAAATATTTTAATGAAGGTGGATTTGATAGTAAAAATTAAAAGATTATAGTTTTATTTTAGCTCTAAAAATATGCACACATCGCCCGTCACTCTTACTATTAAGATAAGATAAGTCGTAACATAGTAGATGTACCGGAAGGTGTATCTAGAATGACAATTTAAAGCTTATTAAGTAAAGCATTTCATTTACATTGAAAATATTTTGTGCAAATCAATATAAATGGATTTATTATTTATTTATTAATTTTTTTTTGTTAATTTTAATTATATTAAAAATAATTATATTATTTTCTTGTTTTACTAATTTTTAATGAAAAAATAAATTTAATAATTTAGGTATTGTGAAAGATAATTGAAATATTTTGAAAAATTTTTATTTAGAAAGAAAATTTTATTTATTGTACCTTGTGTATCAGGGCTTATCAAATAACTAATAATTATTTATTAATCTCGATTTTGTAAGAGTTAATAATTTATTAAAGTTAATGTGTTAAAATTATTTTAAATAAATTATTAGAAATGAAATGTTATTCGTTTATAAAGGAATTTAGTTTTTTTTAGAAATAAATTTAATTTCATTATTTATTTAATAAAAAAATTATAAAATTGAATATTTTAAGGGATAAGCTTTAAAATAAATTTTAAAAATTAATAAAAATTTTATAAAAATGTATGCTTAGAATTAGTAATCATTAATAATTTTGTTATAAATTATTTTTAAATTAATATTATTTATTATTTTTTAATTTTTATAAAAATTTTTTTATAAATATTATATAATATAAAAAGTAATAATGATAAAATTAGTATAAACTTTAAATGTTAAAATAAATTTATAAGATAAGTTTATATAACGATCTCGGCAAATATTTTACTCGCCTGTTTGACAAAAACATGTCTTTTTGTGTTATTTTTAAAGTCTGACCTGCCTAGTCTTTTAATTGAAGGCTGGTATGAACGGTTGGACGAAGTATAAGCTCATATAAAATTATATTATAATTTTATATTTTAGTCAAATAGCTAAAATTTTATTAAAAGATGAGAAGACCCTATAAATCTTTATATTTATAATTATTAAAATTTTTTGGATTAATTTTATATTTATAATTATAAATATTTTGTTGGGGTGATGTTAAAATTTAATGAACTTTTAATTATTAATTAAATCATTAATTTATGAATAATTGATCCATTATTAGTGATTATAAGATTAAGTTACTTTAGGGATAACAGCGTAATTTTTTTTGAGAGTTCATATCGACAAAAAAGTTTGCGACCTCGATGTTGAATTAAGATATATATTTAGGTGTAGCCGATTAAACATAAAGTCTGTTCGACTTTTAAATTCTTACATGATCTGAGTTCAGACCGGCGTAAGCCAGGTTGGTTTCTATCTTTAATAAATAATAATATTTTAGTGCGAAAGGACCAAATATTAAAATTATAAAATTTTAAAAAAGAATATAAATAATTTTATAACTATTTTGGCAGATTAGTGCAATAAATTTAGAATTTATTTATGTAATTTTAATTACAAATAGTACTTGTTTTTAATTGAATTTATTTTATCTTTAGTAGGGAGATTAATTTTAGTAATTTGTGTTTTAGTAAGAGTAGCTTTTTTAACACTTTTAGAACGAAAAGTTTTAGGTTATATTCAAAGTCGTAAAGGACCAAATAAAGTAGGTTTGATAGGAATTCCTCAACCTTTTGTGATGCAATCAAGTTATTTACTAAGGAACAAACTTTTCCTCTTTTGTCAAATTATATTTCTAATTATTTTTCACCTATTTTTTCTTTATTTATTTCTTTAATTTTTAATTTAGAAATTTTATTTTTTTATGTTGTACAAGACTTGGAGTTTATACAGTAATAATTGCGGGGTGATCTTATAATTCAAATTATGCTCTATTAGGTGGTTTACGAGCTGTTGCACAAACTATTTCTTATGAAGTTAGAATAGCTTTAATTTTATTATCTTTTTATTTTNTACAACTTGTTGGAGATACAATANTCTCTTCAATTTTAGACTTCGCCACCCACTTAGAGGAATATATATATATATACACAATGGATAAGAGCAGCTGCTGATATTGTCGAAAAATGAAAAAGTGCGGGTGGTAAGAAAGAATGGGTGGATAACGTTGAAATGCATCCGTCATACATATTGATGCAGTATTGCCGAAGAAGACAGCAAAATTTGCGGCGCTAAATGTATACACTACACCGAAGACATTTTTGAAGAGGAAGAGAAATTCGCGAAGTTATTGAAACTTCCACCAATGTGATTGCCATGACATGGAAACCTCAGCTATAGATCCTACTAAGACAAAAGCAGATTATTTCGATCGGAGCAGGTGGTGACTCGGGGATTTGCATATTCTACACAATTGAGACAGTGGTGACGATAATAGAACAAAATGCACTCTAAAACTCTACACAGTAAGGTAACTATAAATGTATTCCCATTAAACGATGTAAATATTTAAGTAGGTACGCGATAGAGCGGGTTGCGGGCTACAGCTTGAGCAGATTGCGCTAATTGCAATTGAAACAAAAAAATACTGAAAAAGGGCACATTCCGGAAGTTCCAGAGATAACAAAAAATGAGTACCGAATAACTAAACCCTACTNAATATTTCACACTCGGAAATGCAGTAAATTTCTAATGCAACAAAACTATAANATATGTAATTTTTCAAAACTATATTAAAAATATATATGTATATTAAAACCAATAATAATAAGTTTGCAAATGTTCAAAATTAAAATAAGAATTAACAAAAACAAGGTACCGAAATTGAAGAATACGAAAAAAGATAATAAAATATAAAGAATTCGTATGAAAAATGCAGAGAAGAAATTAAGTTCATGTACGCAAATTTCGCGACTTCATTTGTAGCTGGAGTCTAACAAATNTTTAGTAAAAAGATTTATATTTAAAAAATGTAGTTGCAAATAAATTAAGTAAAACAGCTGTGGAAAAAAATTGTATGTTAAGGTATCTTGTGCCATTTGTATTAAGATAAAAAATTAAGTTATTTGTTCATAAGATTCTGTGTCATTACGAAATTTCTCTGTCTTATTCGCTCTGATAAAAACAAACCAATAGTGACTCAAAATCGTTGTCGGGCGTTAATGAAAATAACTTAAAGACCGATGCAATGGCAATGTGGGCTGGCAAGTTATTAGAGCTGTTTCAATCCATTCAACAACAAACGGCGCGCAAACCAATTTACGGCATGCAGACTCGCAAAGAAATTCATCATTTGCAAGGCAAATCATTACTATATAAATGTCCCAGTGGAGAGGTTGTAGCCTCTGAGGGGATGGCATTGAGTAAAGTTACACCCAATTTAAGTGGTGTAACATTTAATTATAGATTTGGTTAAAAATCAGTCTTTTCATAACTAAAGTTATAAAATAGCAAAATTATCGTTTAAAAATGAATGAGCTATTATTTCCTTTTATTTATGAGTACGTGTTCTTTTAAGTTCTATATCCGTTCATTTTTATTCTTTTTTGTAATATTTTCAAAGAATTAAAATGATATTAAAGTTGAAATNAAATTAATTAATTNTCTTTTTGAATAAATATTTTGATCTTTNCTTTTTGGTAAAAAAGGTTTAATTAAAAGAAACNGGAAATGGGGAAGGTTGGTGCATTANTTTTTCNTNGCGCGTAAGTCTTAAGTGGTAATTTAAATNCAAAAGGTAATGCTTGTAAATACAGTCTTATTAAAATCTTTCAAACAACTTAGTCATTTTCAAAAGCATTTGTAATCACAGAGAAGGAGTTGAAGTAGATATTACAGCTTCTGTTGCCGCTGCCACAGCTGCAGCGCGCCAACGTATTAAAGTGGTAACTCAACGTGTAGCATTCGAAAGAGAAATTTGCCGTAGCATGAAGTTTATCCTAAAATTCTTAGTTTTGCTGCAAATGTTTTGACAGTAGAGTACCGTCCATTAGTTTCAGGCTAAACAAATAAAAGTTTCCATTTTATAAAAAAATCCACGGAAGTAAAAATTCACCGAAAATATTTCAAAAAATTATTAAAAAAGACGAGAATTTTAATGTTCAAATGTACAATTCTTTAATATTTTATTTGGCTCTGTTGAGTATGTAAATATATGTAGGTATAAGCGTATATGTATATGTATATGTAAATGTATTTTATACAACTTGTTGAAAATAAATAACCTCTTCAATTTTAGACTTCGCCACCCACTTAGAGGAATATATATTTAAATACATAATGGATAAGTTGTTGTAATTGTTGAAAAATGAAAATAGTGCGAGTAGTAAGAAAGAATTGGTTGACAACGTTGAAATGCTGCTATATGCTGTTGAGATTGGTTACAATAAATTTATTTAAACGGATTTAATTTTTAAATATTTTAATGAAGGTGGATTTGATAGTAAAAATTAAAAGATTATAGTTTTATTTTAGCTCTAAAAATATGCACACATCGCCCGTCACTCTTACTATTAAGATAAGATAAGTCGTAACATAGTAGATGTACCGGAAGGTGTATCTAGAATGACAATTTAAAGCTTATTAAGTAAAGCATTTCATTTACATTGAAAATAATTTTGTGCAAATCAATATAAATGGATTTATTATTTATTTATTAATTTTTTTTTGTTAATTTTAATTATATTAAAAATAATTATATTATTTTCTTGTTTTACTAATTTTTAATGAAAAAATAAATTTAATAATAGTGTATTAGGTATTGTGAAAGATAATTGAAATATTTTGAAAAATTTTTATTTAGAAAGAAAATTTTATTTATTGTACCTTGTGTATCAGGGCTTATCAAATAACTAATAATTATTTATTAATCTCGATTTTGTAAGAGTTAATAATTTATTAAAGTTAATGTGTTAAAATTATTTTAAATAAATTATTAGAAATGAAATGTTATTCGTTTATAAAGGAATTTAGTTTTTTTTAGAAATAAATTTAATTTCATTATTTATTTAATAAAAAAATTATAAAATTGAATATTTTAAGGGATAAGCTTTAAAATAAATTTTTAAAAATAATAAAAATTTTATAAAAATGTATGCTTAGAATTAGTAATCATTAATAATTTTGTTATAAATTATTTTTAAATTAATATTATTTATTATTTTTTAATTTTTTATAAAATTTTTTTTTATGAATATTATATAATATAAAAAGTAATAATGATAAAATTAGTATAAACTTTAAATGTTAAAATAAATTTATAAGATAAGTTTATATAACGATCTCGGCAAATATTTTACTCGCCTGTTTGACAAAAACATGTCTTTTTGTGTTATTTTTAAAGTCTGACCTGCCTACTGAATAATTTTTAAATGGCCGCTGTATTCTAACTGTGCAAAGGTAGCATAATCATTAGTCTTTTAATTGAAGGCTGGTATGAACGGTTGGACGAAGTATAAGCTCATTAAAATTATATTAGAATTTTATATTTTAGTCAAATAGCTAAAATTTTATTAAAAGATGAGAAGACCCTATAAATCTTTATATTTATAATTATTAAAATTTTTTGGATTAATTTTATATTTATAATTATAAATATTTTGTTGGGGTGATGTTAAAATTTAATGAACTTTTAATTATTAATTAAATCATTAATTTATGAATAATTGATCCATTATTAGTGATTATAAGATTAAGTTACTTTAGGGATAACAGCGTAATTTTTTTGAGAGTTCATATCGACAAAAAAGTTTGCGACCTCGATGTTGAATTAAGATATATATTTAGGTGTAGCCGATTAAACATAAAGTCTGTTCGACTTTTAAATTCTTACATGATCTGAGTTCAGACCGGCGTAAGCCAGGTTGGTTTCTATATTTAATAAATAATAATATTTTAGTGCGAAAGGACCAAATATTAAAATTATAAAATTTTAAAAAAGAATATAAATAATTTTATAACTATTTTGGCAGATTAGTGCAATAAATTTAGAATTTATTTATGTAATTTTAATTACAAATAGTACTTGTTTTTAATTGAATTTATTTTATCTTTAGTAGGGAGATTAATTTTAGTAATTTGTGTTTTAGTAAGAGTAGCTTTTTTAACACTTTTAGAACGAAAAGTTTTAGGTTATATTCAAAGTCGTAAAGGACCAAATAAAGTAGGTTTGATAGGAATTCCTCAACCTTTTTGTGATGCAATCAAGTTATTTACTAAGGAACAAACTTATCCTCTTTTGTCAAATTATATTTCTAATTATTTTTCACCTATTTTTTCTTTATTTATTTCTTTAATTTTTAATTTAGAAATTNTATTTCTAATTATTTTTATGTTGTACAAGACTTGGAGTTTATACAGTAATAATTGCGGGGTGATCTTNTAATTCAAATTATGCTCTATTAGGTGGTTNACGAGCTGTTGCACAAACTATTTCTTATGAAGTTAGAATAGCTTTAATTTTATTATCTTTTNATTTTTTAATTGGGAGATACAATATTTTCTNCAATNTTAGACTTGCCANCGANTTAGAGGAATATATATTTATATACACAATGGATAAGAGCAGCTGCTGATATTGTCGAAAGATNNAAAAGTGCGGGTGGTAAGAAAGAATGGGTGGATAACGTTNNAATGNATCCGTCATACATATTGGTGCAGTATTGCCGAAGAAGACAGCAAAATTTGCAGCGCTAAATGTATGCACTACACCGGAGACATTTTTGAAGAGGANGAGAAATTCNCGAAGTTGCCGAAACTTCCACCAGTGGTAATTGCCATGACATGGAAACCTCAGCTATAGATCCTACTAAGACAAAAGCAGATTGCTTCGTTCGNAGCAGGTGCATCACTGCNAACCAAACTATCATAAACCGGTGACTCGGGGATTTGCATATTCTACACAATTGAGACAGTGGTGACGATAATAGAACAAAATGCACTCTAAAACTCTACACAGTAAGTTAACCATAAATGTATTCCCATTAAACGATGTAAATATGTAAGTAGGTACGCGATAGAGCGGGTTGCGGGCTGCAGCAGACTGCGAAGGGCACATTCGCTTAGTTTACTGTAACGAAAAAATGGAAGTTCCAGAGATAACAAAAAATGAGTACCGAATAACTAAACNCTACTAAATATTTCACACTCTGAAATGCAGTAAATTTCTAATGCAACATAACTATAATATATATATGGTTTCAAAACTANATTAAAAATATATATGTATATTAAAACCAATAAGAATAGATTTGCAAATGTTCAAAATTAAAAACAAGAATTAACAAAAACAAGGTACCGAAATTGAAGAATACGAAAATAGATAATAAAATATAAAGAATTCGTGCAAAGAACAAATTAAGTTCATGTACGCAAATTTCGTGGCTTCATTTGTAGGTGGAGTCTAACAAATGTTTAGTAAAAAGAATATATTTAAAACATGTAGCTGCAAATAAATTAAGTAAAACAGCTGTGGAAAAAAATTTTAATGTCAAGGTAACTTGTGCCTTTTGTATTAAGATTAAAAAAAAATTAAGATATTTGTTCACAAGATTCAGTGGCATTACGAAATTTCTCTGTCTAATTCGTTCAACTATTAAAAACAAACCAATAGTGACTCAAAATCATTGTTGGGCGTTAATGAAAATAACTTNAAGACCGACACAATGGCAATGTGGGCTGGCAAGTTATTAGAGCTGTTTCAATCCATTCAACAACNANCGGTGCACANACCAATTTACGACATGCAGATTCACAAAGAAATTCATGATTTGCAAGGCAAATCATTACTACACAAATGTCCCAGTGGATANGTTGTAAGCTCCGAGGGGATGGCATTGAGTAAAGTTACACCCAATTCAAGTGGTGTAACATTTAATTANAGATTTGGTTAAAAATCAGTCTTTTNATAACTAAAGTTATAAAATAGCNAAATTACCGTTTAAAAATAAATGAGTTATTATCTTCTTCTTTATTTNAGAGTACGTGTTCTTTTAAGTTCTNTACCCGTTCATATTTTATGCTTTTCTGTAATATTATCAATGAATTAAAATGCAATTAAAGTTGAAATTTAATTAATTAATTCTCCTTTTAAATAAATATTTTGATCTTTTCTTTGTGTTAAAAAAGGTTTAATGAAAAGAAATAGCAAATGGGGAAAATTGATGCATTATTTTTCACGGCNTGTAAGTCTTAAGTGGTAATTTAAATATGCAATACGTAATGCTTGTAAATACAATCTTATCGAAATCTTTCATACAAATTAGTCATTTCGAAAGGCGTTTGNAATCACATGTAAGAAAAGGAGTTGAAGTAGATATTACAGCTTCTATTGCCGCTGCCACAGCTGCAGCGCGCCAANGTATTAAAGTGGCAACTAAACGTGTAGCATTCGAATGAGNAATTTGCCGAAGCATTTACGATAAAACGAAGTTTATCCTAAAATTCTTAGTTTTGCTGCAAATGTTTTGACAGTAGAGTACCGTCCATTAGTTTCAGGCTAANCGAATTAAAAGCTCTTTTATAAAAAAATCCACGGAAGTAAATAATCACCGAAAATATTTCAAAAAATTATTAAAAAGACGAGAATTTTAATGTTCAAGTGCGCAATTCTTTAATATTTTATTTGGATCTGTTGAGTATGTAAATATATGTAGGTACAAGCGTATATGTATATGTATATGTAAATGTATTTTATACAACTTGTTGAAAATAAANAACTCTTCAATTTTAGACTTCGCCACCCACTTAGAGGAATATATATTTATATACATAATGGATAAGAGCAGCTGCCGATATTGTCGAAAAATGAAAATANTGCGGGTGGTAAGAAAGAATNGGNGGACAACGTTGAAATGCTGCTATATGCTGTTGAGATGGGTTACAATAAATTTATTTAAACGGATTTAATTTTTAAATATTTTAATGAAGGTGGATTTGATAGTAAAAATTAAAAGATTATAGTTTTATTTTAGCTCTAAAAATATGCACACATCGCCCGTCACTCTTACTATTAAGATAAGATAAGTCGTAACATAGTAGATGTACCGGAAGGTGTATCTAGAATGACAATTTAAAGCTTATTAAGTAAAGCATTTCATTTATATTGAAAATATTTTTGTGCAAATCAATATAAATGGATTTATTATTTATTTATTAATTTTTTTTTGTTAATTTTAATTATATTAAAATAATATATTATTTTCTTGTTTTACTAATTTTTAATGAAAAAATAAATTTAATAATAGTGTATTAGGTATTGTGAAAGATAATTGAAATATTTTGAAAAATTTTTATTTAGAAAGAAAATTTTATTTATTGTACCTTGTGTATCAGGGCTTATCAAATATCTAATAATTATTTATTAATCTCGATTTTGTAAGAGTTAATAATTTATTAAAGTTAATGTGTTAAAATTATTTTAAATAAATTATTAGAAATAAAATGTTATTCGTTTATAAAGGAATTTAGTTTTTTTTAGAAATAAATTTAATTTACAATTTTTTAATTTTTCATTATTTATTTAATAAAAAAATTATAAAATTGAATATTTTAAGGGATAAGCTTTAAAATAAATTTTAAAAATAAATAAAAATTTTATAAAAATGTATGCTTAGAATTAGTAATCATTAATAATTTTGTTATAAATTATTTTTAAATTAATATTATTTATTATTTTTTAATTTTTATAAAATTTTTTTTATAAATATTATATAATATAAAAAGTAATAATGATAAAATTAGTATAAACTTTAAATGTTAAAATAAATTTATAAGATAAGTTTATATAACGATCTCGGCAAATATTTTACTCGCCTGTTTGACAAAAACATGTCTTTTTGTGTTATTTTTAAAGTCTGACCTGCCTACTGAATAATTTTTAAATGGCCGCTGTATTCTAACTGTGCAAAGGTAGCATAATCATTAGTCTTTTAATTGAAGGCTGGTATGAACGGTTGGACGAAGTATAAGCTCATATAAAATTATATTAGAATTTTATATTTTAGTCAAATAGCTAAAATTTATTAAAAGATGAGAAGACCCTATAAATCTTTATATTTATAATTATTAAATTTTTTGGATTAATTTTATATTTATAATTATAAATATTTTGTTGGGGTGATGTTAAAATTTAATGAACTTTTAATTATTAATTAAATCATTAATTTATGAATAATTGATCCATTATTAGTGATTATAAGATTAAGTTACTTTAGGGATAACAGCGTAATTTTTTTTGAGAGTTCATATCGACAAAAAAGTTTGCGACCTCGATGTTGAATTAAGATATATATTTAGGTGTAGCCGATTAAACATAAAGTCTGTTCGACTTTTAAATTCTTACATGATCTGAGTTCAGACCGGCGTAAGCCAGGTTGGTTTCTATCTTTAATAAATAATAATATTTTAGTGCGAAAGAACCAATTATTAAAATTATAAAATTTTAAAAAAGAATATAAATAATTTTTTAACTATTTTGGCAGATTAGTGCAATAAATTTAGAATTTATTTATGTAATTTTAATTACAAATAGTACTTGTTTTTAATTGAATTTATTTTATCTTTAGTAGGGAGATTAATTTTAGTAATTTGTGTTTTAGTAAGAGTAGCTTTTTTAACACTTTTAGAACGAAAAGTTTTAGGTTATATTCAAAGTCGTAAAGGACCAAATAAAGTAGGTTTGATAGGAATTCCTCAACCTTTTTGTGATGCAATCAAGTTATTTACTAAGGAACAAACTTATCCTCTTTTGTCAAATTATATTTCTAATTATTTTTCACCTATTTTTTCTTTATTTATTTCTTTAATTTCTAATTTATAAATTTTATTTCCATTTTTTATGTTGTACAAGACTTGGAGTTTATACAGTAATAATTGCGGGGTGATCTTATAATTCAAATTATGCTCTATTAGGTGGTTACGAGCTGTTGCACAAACTATTTCTTATGAAGTTNGAGNAGCTTTAACCTCGTTTTCTTAATTGGNAGATACAATATTTAGATAAAGAGTTTCTTCAATTATTATTTATTATTTTTTATTGGTTTTAAATTATTAATTATTAGTTATATGTGGTTAATTAATTTTAGTAAAGTTAATAGAAAATTTTATTTCTATCTTATGTTTTCAAAACATATGCTTATTCAAGCTCATTAACTAGTTAATTAAATTATCTCATCATTTATTAATAAGTGGATTGACGATATAATATAAAAAATAAATTACCGTTAAAATTTGACCTGTTAAAACGTAAGGTTCTTCAACTGTCGTGCTCCAATTCATGTTAATAAAATAACTGTTACTACTATAATTCAAAATAAAATTTTATTAATAGGGTAAAATTGAATTCCTCGGAATTTTCTTAAATTATAAAATGGTAAAATTGCTAGAATAGCAATTGATAAAACAAGGGCAATTACTCCTCCTAATTTATTAGGAATTGATCGTAGAATAGCATAAGCAAATAAAAAATATCATTCGGGTTGAATATGAACTGGGGCANCTAAAGGATTTGCTGGAATNAAATTACCTGGATCTCCTAGTAAATAAGNATTAATTAAAGTTAATANANTAGGNGCTGTAATTGTAGTAATAAATCCNACAATCCTACAATCCTTGANTGTAAAATAAGGGTGGAANGGAATTTTATCAATATTTGGATGGAATGAAATGGGAAGTGAAGAGTNGAGTNAATGTTGCGTTNTNAACTGCAAATCCTCCTCAAACTCATTGAACTANATCAANTCCTAAGTATGGGATGGCTGACAATAAANNAGTAACAACGGTTGCTCCTCAAAACGATATAATATTTGNCCTCATGGGAGNACATANCCTATGAAAGCTGTTGCTATTACTAAAAATAGAATTAATACTCCAATTAATCATGTTGNTGCAAATAAATAAGATCCGTAGTAGATTCCTCGTCCTACATGTAAGTAAATGCAAATAAAAAAGAATGACGCACCGTTAGCATGTATAGTACGTAATAATCATCCATAATTTACAACTCGGCAAATATGATTNACNCTATTAAATGCTAAATTGATATNTGCTGTGTAATGTATNGCAAGGAATAGTCCAGTTAAAATTTGAATAATTAAACATAATCCTAGTAATAATCCAGAATTTCTTCAAGCTGATTTATTAATAAAATTAATTAAGTTTGTTGGATAATTATAAAGTTTTTGAAGATTTAAAGAATTTTTTGTAAAAATATATTTANAGTAGTANATTGGTCGTATNNCATTATTNNGAATGAAGAANGAAATACTTGTTTTGTCTAATAAAACATTAATTTTTTCAATAAAAATTACTAAAAAAATANCNANGAGATNGTTNTTAACTTTNTAGGCGGAGAAAATATTTCGTTAGANGCTAAGGATGTNNCGTAGNNAAATGGAACTAGTATTTCTCCTAGAAAAATTAAAATAGAATATAAGAAATCAAAATCTTTTAGCTATTAATCCTGTAAGTATACAATTTTGAATTGTTTGAATTAATAATATTATCCTATAGCTAAGGGATGATTTATTTGAATAAAAATAAATCTTGTTATTAGTGTTGATGTATAAAGTATTAGTTGTATAATTTCAGGAGGTAGTTTAATTAAAATATTAATTTTGGGGATTAATGATAAAGTAATTTCTTTTCTCTTGAAGTTTTAAAAGATAAAATCTTATTTTGGTTTACAAAACCAATGTTTTTATTAAACTATTAAAATTAATATTAATAATATTTTATTGAAGATTACCTTGTTTTTTATTTTTAATAGGGGTATTTGTTTTTGTTTCTAATCGAAAACATTTATTATCAATATTGTTAAGTTTAGAATATATTGTTTTAAATCTTTTTTTTTATTATGCATTTATTTAAATTTAATAGAATATTTAAAATTTTTTAACATAATATTTTTAACGTTTAGAGCATGTGAAGGTGCTTTAGGACTTTCTATTTTAGTTTCAATAATTCGAACACATGGTAATAATTATTTTCAATCATTTAATGTTTTATAATGTTAAAATTAATTTTAATAATAATTTTTATTAGTCCTATTTGCTGTATGCAAGGTTTATTTTGAATGGTTCATAATTTATTATTTGTTGTTACATTTGTTTTCATTTTGATAAATTTTGTTTAAATTATTTTGTAAATATTTCTTATTTTATGGGGTTTGATGTTTTATCTTAGTTTCTTTACCTTTATTAGTAGGTATTTTTTATTTATATAATAATTGTAATACAATAAATTTTTATTTATTATCAAATTATATATTTAATTATGATTTATTATATTTAGCAATAATTTTAGCTTTTTTAGTTAAAATACCCATGTTTTTGGTTCATTTATGATTGCCAAAAGCTCATGTAGAAGCTCCTGTTTCTGGATCAATAATTTTAGCAATTAATTGGATTAAAATATAATTATATTTGAGTGAGAATTAGATTAATTGGGGGTGTTTTAATTAGTTTAGTTTGTTTACGTCAAACTGATTTAAGGGCATTAATTGCATATTCTTCTGTAGCTCATATAGGAATCGTATTAGGTGAATTATGGACATTAAGATATTGAGGTTTAAGTGGTTCTTACAGTTTGATAATTGGTCATGGGTTATGTTCTTCTGGTTTATTTTGTTTAGCGAATATTACTTATGAACGATTAGGAAGTCGAAGTTTATTAACTAATAAGAGTTTATTAAATTTTATACCATCTATAACATTATGGTGATTTTATTAAGTGTATGTAATACAGCAGCACCTCCGTCATTGAATTTATTAGGGGAAATTTCTATATTATTAAATAGATTTGTTAGATGATCTTGATTAACTATAGTTTCTTTATCTTTTCTTTCTTTTTTAGAGCTGCTTATACTTTATATTTATATCCTTATAGACAACATGGAGAGATTTTTTCAGGGGTTTATTCATTTAGTGGAGGAAATATTCGTCANTNTTTTTNATTATTTCTCCNTTGNTTTCCTTTGAATTTATTAACTTNAAAAACAGAANTTTNTTTATTTTGANTTTAAAGCNAAATTTAAGTANTTNATTNNAAATATTGATTTGTGGTGTCAGTGATATGAANTANATTTATCTTAGATCGTGAAAAATTATTTGTCAATTTGTAGAATTTAGTTCTTATTAGAATTAGAATTTCTATATTATATTAAGTTTAAATTTATATTAAATGAATATTGTGTATTTTTAGAATGAGAAATAGTTAGATTAAATTCTTCGAGAATTGCTATAACATTTTTATTTGATTGAATAAGTTTTTTATTTATGGCTTTTGTCTTATTAATTTTTTCTTTAGTTATTTATTATAGAAAATAGAATATAATAGGGGATGTAAATATTAATTGTTTTATTATGTTAGTTCTTATATTTGTTTTATCAATAATATTATTAATTATTAGTCCTAATTTGATTAGTATTTTATTAGGATGAGATGGATTAGGATTGGTTTCTTATTTTTTAGTAATTTATTTTCAAAATGTAAAATCTTTTAATGCTGGTATATTAACTGTTTTATCAAATCGAATTGGAGATGTTGCTTTTTTATTAGCAATTGCTTGAATATTAAATTATGGTAGATGAAATTATATGTTTTATTTAGAATCAATAAAAAAATAATTGAAATACAAATTATTGATGGTTTAATTATATTAGCGGCTATAATTAAAAGAGCACAGATTCCTTCTTCTTCTTGATTACCTGCTGCTATAGCAGCTCTTACTCCAGTTTTTGCTTTAGTTCATTCCTCAACTTTAGTTATAGCTGTGGTTTATTTATTGTATTAATTTAGTTTAATATTTTATTAAGAGAAAGTTGAATAGGTTAATTTTTGTTGTAAATTTTTGGTTTAACAATATTTATGGCTGGATTAGGGGTTAATTTTGAATTTGATTTAAAAAAAATTATTGCTTTGTCAACTTTAAGACAATTGGGTTTAATAATAAGAATGTCTATAGGGTTTTATAAATTAGGTTTTTTTCATTTATTAACTCATGCCTTATTTAAGGCTTTATTATTTAGATGTGCAGGTGCTATTATTCATAATATAAATAATTCTCAAGATATTCGTTTAATAGGAGGTTTAGGGGTTTATATACCGTTAACTTCAGGTTGTTTTAATGTTGCAAATTTAGCTTTATGTGGAATACCTTTTAAGCAGGACTTTAAGCTAAAGATTTAATTTTAGAAGTTGTATCTTTAAGTTATATTAATATATTTTCTTTTTTTTTGTATTTTTTTCGGACTGGTTTAAGGGTTTGTTATTCTTTTCATTTAATTTACTATTCAATAACTGGTGAATTAAATTGTGGTTCTTTAAATATATTAAGAGATGGGGGTTGAGTTATACTACGAGGAATAAGAGGTTTATTATTTATAAGAATTATTGGAGGTAGGACATTAAGTTGATTAATTTTTCCAACTTTATTTGTATGTATTTTAGGGGGTTTAATTGGTTATTTAATTTCTAATGTTTTTTTATATTATTTTAATAAATCTTAAATAGATATTTATTAAGTTTTTTTTTGGTTCATATGATTTATACCTTTTATTTCTACTTATGGAATTACTAACTATCCGTTGACTTTAGGGGGAGTTGTTTCTAAATCTTTTGATCAGGGTTGATCAGAGTTTTTAGGGGGTCAAAATTTATACAGACATTTAGTTAAATATTCTCAATATAGATATTTTATACATAATAATAATTTAAAAATTTATGTTATATTATTTATTTTATGAATTTTTTTCTTGTTTAGTTTTTTTATTATTTTATTAAGTAGCTTAAATTTAGAGCCTAACACTGAAGGTGTTAGGGTAATTATTTTAATTCTTAGATATAGTGAATTGTTATTAGCAATTTATAAAAATACAAAAATTTTATTTTTACAATGCAAATGTAATGTTTTTGTTAAACTATATAAATAGAAGTATAAATGGAGTTTAACCATTAAAAGATAAAAGTTAGCAGCTTTTTCATGAACGTCATACTTCTTTAATTGGAAAAATTCTTCAGTTCTATTATTAACAGTGATAAGCCTCTTTTTGGCTTCAATTAATAAAGAATAAGGGTTTTAGAAACCTAAAATTAGGTCGAAACTAATTGCAATAAATCGCTCCATATTCTTGAAAAAACAATAAGGTAGATTGAAATTCAATACTTTTTGAATCCAAATCAAATGTTATAATTAACTACAACCCCTAATTAATTTGATCAGTTTAATATTCCTTGATTTCATTCATGATACAGTCCAATGATTAANATAACGATAAAGACAATTGAAGTGATNGNTCATATAAAAATATTAGAAATTGTAATAATTAAAATTATTGGTAAAATTAAAGCAATTTCTACATCAAAAATTAAAAAAATAATTGTGATTAAAAAAATCGGAGTGAAAATGGTAAACGTGAAGAAGATTTTGGATCAAAACCACATTCGAATGGAGAACATTCGATCTGTTAAAGATTTTTTTGATAAAATAGAGGCTAATATTATTACAATTCTTGTATTAAATAAATAAATATTATAATACTAATTGAAAATATTATCTATACTACTAATTAGTAGACCTTATGATTGGAAGTCGAATATACTTTTATACTATATAGATAATTAATTATTCTCCTCATCAATAAATTAAGATATAAAGGAATAATCAAACAATATCATCAAAATGTCAGTATCATGCAGCAGCTTCAAATCCAAAATGGTGACTTTAGAAAAATGGTTATTTAAATGTCGAATTAAACAGACTAAAAGAAAAGAAGTTCCAATTAATACATGAATACCATGAAATCCTGTAGCCATAAAAACAGTTGAACCGTAAACTGATTCTGCAATAGTAAATGGAGCTTCAATATATTCATAAGCTTGTAAAATAGTAAAATAAGTTCCTAATAAACTGTAAAAATAAACTTTGAGTAGCTTGTAAATGATTTCCTTCTATTAATCTATGGTGGGCTCATGTAACAGTAACACCTGAAGATAATAAAATAGCTCTATTTAATAATGGAATTTGAAATGGATTGAAAGGTTTAATTCCAGCTGGTGGTCATGAAGCCCCTAATTCAATAGCTGGGGATAAACTTCTGTGGAAAAATTATCAAAAAAAAATGAAACAAAGAATAAAATTTCAGCAAGAATAAAAAGAATTATTCCTCATCGTAAACCTAAAGTAACTGGAAGAGTATGTAAACCTTGGAAAGTTCCTTCACGAGATATATCACGTCATCATTAATAAACTGTTAAAATAGTAACAATATTTCCTAAAAGAAATAAAGAATATCATAATGATGAAATCATTTTACTAAATCTGAAACAGATGTTATAGCACCAACTGCTCCTGTTAAAGGTCATGGGGTATAATCAACTAAATGAAGGGGTGGTTTGAATGTGTTGACATTAATTAACTTCTCTAGAATATAGAGTTCTTAAGACAGCAAATACATAAGATTGATTAAAGCTACAGATGATTCAAGAACTAATAAAGCAATTTGCCCAATTAAAAGGATAGAAACAATTATAAATGAAAGTGAAGGGCCAGTGTTACCTAATAATGTAAGAAGTAAATGTTCTGCAATTTATTAGCAGCTTATCGAACTGCTAATGTTCCTGGTCGGATAATATTTTAATAGTTTCAATGCATACCATAAAAGGCATTAAAACCGCTGGTGTTCCTTGAGGAACTAAGTGAGCAAATATATGTTGAGTATGATTAATTCATCCGTAAAGTATAAGACCCAATCAAAGAGGTAAAGCTAATGTAGTGTTAGTGTTAAATGACTTGTTCTTGTAAAAATATAACGAAATAAACCTATAAAATTATTAAATAAAATAATGAAACAAAAATAAAAGTAGATCCTGAATGTCCACTAGGTCCCAATAAAGTTTTAAATTCTTTATGAAGAGTTATTAAAATTGAATTTCAAAAAATAAGCCATCGGGAAGATATTAGTCAGTAAGTTAAGTTAAAAATACTTGATGAAGGGTCAAATACAGAAAATAAATTTGTTATCATTTTCAGTTTATAGAATTAGTTTGTGATTTTTTTTAAATTTGAGATTTAGGAGATTGAGGAATTGTGGAGTAATAATTCATTATTCTAAACAAAATAAATGTTAAAGAGAAAATAATAAATTAACTTAATCAACCAATTGGTGCAATTTGTGGTATTAAAAAATATTAAATAGTTTAATAATTTTAGTTCGACATACTAATGTTATATTTTAACTAATTTTTTTTTCATTAGAAGTAAGTGGTAATTTACTATAAAATGGTTTAAGAGACAAGTACTTGCTTTCAGTCGTCTAAAGATTAAAAATTAATTAACTCTGTTAGTGATTCATTTAATAAAATAATTTGTAGGAATTCTTTCAATTACACTTGGTATAAAACTATGATTAGCTCCACAAATTTCTGAACATTGACCATAAAATAAGCCGGTTCGATTTACTAAAAAATTACTTTGGTTTAAACGTCCAGGAGTTCCATCAACTTTTACTCCAGGAGCAGGAATAGTTCAAGAATGTATTACATCTGCAGCTGCTACTAAAATACTGGTTTATGAGTTTATAGGTAAAACAATTCGATTATCTACATCTAATAAACGGAAACCATCATTTGATAATTCATTTGTTGGAATCATATAAGAATCAAATTCTACATTTATAAAATCTGAGTATTCGTAGCTTCAGTATCATTGATGACCAAGGGGTTTAAAGTAATTGAAGGTTCATTAATTTCATCTAATAAATATAAATAAATATAAGCAATAAATAATAAAACAATTGCTGGTAAAATAGTTCAAATTATTTCAATAGTTTGTCGATGTAATAAGTTTCGGTTTGTGTAAGAATTAAAAAATAATATAAATATTAAATATCCAACTATAAGAGGCGATGCTCTATCTTGTAGACCTAGACTAGCTCATGTCGTCATTAATTTCTAATAAAAGTAAATACTTTATATATGGAGCTTAAATCTATTGCACTAATCTGCCTATTAGAATCAAATTAATTAGTTCAAAGTGGTAATTCAGAATAACTATGTTCAGAGTGGAGTATTTTGAAGTCATTCAATTGAAGAATTAAATGTTTTGGATAATTATTTGACGTTGAGAAACAAGACTTTCTCAAATAATAAATAAAAAAATAAGATTCCTAGTAAAGAAATTGAAGAACCGATTGTTGAAATCACATTCAAGTTGTATAAGCATATGGGTAATCTGAGTATCGACGAGGTATACCAGCTAGACCTAAAAAATGTTGAGGAAAAAATGTTAAATTTACTCCAATAAATAATAAAATTGACTTTTTAATCATTTAGGGTTTAAATTAATCCGGTGAATAAAGGGTATCAATGAACAAATCCTGCTATAATAGTAAATACCGCCCCTAATGATAAAACATAATGAAAATGTGCAACAACATATTAAGTATCATGAAGGATAATATCAACAGAAGAGTTAGCAAGAACAACCTCTGCTAAACCTCCAACTCTAAATAGAAATACAAATCCAAGAGCTCAAGTATAGCTGGAGAAAATTAATTGTGTACCGTGAAGTGTAGCAAGTCAACTAAAATTTTAATCCTGTTGGTACAGCAATAATTATAGTTGCTGATGTAAAGTAAGCTCGTGTGTCAAGTCTATACCAACTGTAAATATATGATATGCTCAATCAATAATGAACCAAAGTTTCCTTTTTTCCTGCTTCTTGGCTGATGATATGTGAAATTATCCCAAAACCTGGTAAAATTAAAATATAAACTTCAGGGTGTCCAAAAAATCAAAATAAATGTTGGTATAAANTANNATCTCCTCCNCCAGCTGGGTCANAAAATGAGGTGTTAAAACTTCGATCTGTTAATAATATAGTAATAGCTCCGGCTAAAACTGGAAGAGATAGTGATAATAGTAATGCAGTAAGAACTACTGCTCAAACAAAATATTGGTATTCGGTCAAATGGAATTCCAGTAGATCGTATATTAATTACTGTAGTAATAAAATTTACAGCCCCTATAATAAAATAAATTCCTGCTAAATGAAGAGAAAAATTGCTAAGTCAACAGAAGCTCCTCCATGAGCAATAACAGAAGAAAAGGGAGGGTAAACTGTTAACCTGTTCCAGCTCCATTTTCTACTATACTTCTTACTAATAATAATGTAAGGAAGGAGGTAATAATCAAAAACTTATATTATTTATTCGAGGGAATGCTATATCTGGTGCACCAAGTATTAAAGGTACTAATCAATTTCCAAAACCTCCAATTATAATAGGTATAACTATAAAAAAAATTATTACAAAAGCATGAGCAGTAACAATTACGTTATAAATTTGATCATCTCCAATTAATGCACCGGGGTCCTAATTCAGCTCGATTTAAAATTCTAAGAGATGTTCCTACTATTCCAGCTCGTGCTCCAAAGATGAAATATAATGCTCCCAATATCTTTATGATTAGTTGAAAATAGAAAATGTTGCGATTAAATGGCTGAAGTTTAGGCAATAGACTGTAAATCTATTTATAAGAATTATTCCTTTTTAATCAATTATTTCATATATTTGGCTTTATAGCAATAATGATATTAGACTGCAATCTAAAGCAGTAAATAAAATTACTAAGGCTTAAAAGATTAAACTTATATTATAGCTTTGAAGGCTATCAGTTTTATTAACTTAAAGCCTTAGCCTTTTATAAGTAAGCATAAATAAAGAAATTAAAATTAATCTAAAAGTTGAAATAAATGATAAAAATATATGTATTTAAATGAAAACTTATTAATTTGAATATTAATAGTTCAATTATTTTCAAAGTAGTTTAATATGAAAGCAGCAAACCATAACGCTATAGATAAAAAAATAAGTAATAGATAAAGGTTTAAAAATAAAATAATTTAATGTTTTTGAATTAAAAAAAGAATTAAATAATTGATTAATATGGAATATTTTAAATTATTAAAGATAAAATTAATCTAAATGATAAAAAAGAATAAAAACAAAAATAGCTTGCATAGCCTAAATGATTAATAGAAGAAAAAGCTATTAGTTTACGTAAAGATGTTTGATTAATCCACCTAATGATCCAACAATTGTTGAAAAAATAATAACTAAAAATATGAGAAATATAAGAAATTAATATTAAGGGGTAATTTTGTGTCAAGTTATCAAAATTAAAGCATTTATTCATGATAATTCTTCTATAATATTAGGGAATCAGAAATGAAAAGGTGCAGCACCTCTTTTTAATAAAAGTGAGGATGAAATAATTAAGTTATTAAAAATAGAATTATTTTTTGTAATAGGAAAAATTTAAATAAATTATGATAATAGCAAATAATAAAACAGCAGAAGCTAATGCCTGAGTTAAAAAATAATTTAATGAGGTGCTGTATATATTAAATTATTATCACTTATTAGGGGGATAAAAGATAATAAATTAATTTCTAAACCTAATCAGGAATTAGAAGAAATTGTCATTATTGTTCCTATTATAAAATAAAAAAATATAATTTTAGCAGAATTATTAAAAATTAAAAANAAAANGATTAAAACCTTTATAAATGGGGTATTAACCCAGTAGCTTAATTAGCTTATCTTTTTAAATTAATAAANAATATTTGTATATTTATTTTAGTGCATGATGCACAAAAGTTTTTTGATACTTTTAGAAATAGTTTACTTCTATTAAATATAAATATAATTTGATTTAAATTTTATAAAATAAAAAATTTAATGAATGTAAATTTTTACATAATTTACCCTATCAAGGTAACCCTTTTGTCAGGCGATTCATTGAATGAAAAGAACTTATTTCATTTATAAAAAGTAATTTTCCTTTTTTTTCTTTATTATTAATTTCATGTTAAAAAAAATTTATAAATAAAATAATTTAAAATAGTATTTTTCTTTTAAAAACAAAATAATATATTAGATAATTAAAATTGCCAATATAGACATTTCCGAGAGTTAAAAACTCGACTTTTATATAAATAGATAGATGATTAAAAATAGTTNTTATTATTATTTATTTATATAAATGACGAACGTTATCTTATTTTAGATGTTTAGATGATTTAACAAATTGTTATTTATTTTAGAATTTTAGGGTTTTTTGGCATAAAATATAAAAATTTATTAATTAATTAAATATTTATATACATATAGATATCTATTAATCTTATTTGGTATATCGTTATATTATATTAAATATATTATTGAAAATTTTAAAAATTATATATATATACAATAGATTTTTTATTTATAATTTTTAAATATTATATTATAAAATAAATTTTTTATAAAATTATTTTTNAAATTTAATAAAGAAAAAAGAATTTAAAATTATATATGTATACATAAATAAAATAACTATCAATNAATTTAATTTAAATACTAATTTTTATTATTTTNATAAAATAGTATATTAAAATNTATTATAATAAAAATAAATTATTAAANTTAAAATTTACAAAAGTTTTTATAAAATTTATAAATTATAAATTTAATAATAAAAAGAAAAAAAACTTGTTTTATTTATAAAAAGTAATTTTTCCTTTAAATTATAAAATGAAAAAAAGTAATTAACGAGGATTAGATACCCTATTATTTAAAATGTAAAAATAAGCACTTAGGTAGTATTAGTTATGTTCTTGAAACTTTAAAAATTTGGCGGTATTTTAGTCTATTCAGAGGAACCTGTCCTATAATTGATAATCCACGATGTACCTCACTTAAATTTGTTTTTCAGTTTATATACCGTCGTTATCAGAATATTTTATTAGAATAATAATTTTCAATAACTTAGTTTATAATTTATNTCANATCAAGGTGTAGCTTATATNTAAGAAGAGATTGGTTACAATAAATTTATTTAAACGGATTTAATTTTTAAATATCTTAATGAAGGTGGATTTGATAGTAAAAATTAAAAGATTATAGNTTTGAGTTTAGCTCTAAAATATGCACACATCGCACGCCACTCTTACTATTAAGGTAAGATAAGTCGTAACATAGTGGATGTANCGGAAGGTGTATCTAGAATGACGATTTAAAGCTTATTAAGTGAAGCATTTCATTTACATTGAAAANATTTTTGTGCAAATCAATCTAATTAATTTATTATTTATCTATTAATTTTTTTTGTTAATCTTAATTATATTAAAAATGATTATATTATTTTCTTGTTTNAGTAATTTTTAATGAAAAAATAAATTNAATAATAGTGTATTAGGTATTGTGAAAGATAATTGAAATATTTTGAAAANTTTTTGTTTAAAAAGAAAATTTTATTTATTGTACCTTGTGTATCAGGGTTTATCAAATAATAAATAATTATTTATTAATCTCGATTTTGTAAGAGTTAATAATTTATTAAAGTTAATGTGTTAAAATTATTTTAAATAAATTNGTAGAAATGAAATGTTATTCGTTTATAACGGCATCTAGTTTTTTAGAAATTGTTGCAAGTATTGAAATACGCAGTAGTGGTAAAGTTTAAGATGTGTTTATTCAAGGAGATATTTTACAGGAGAGAGGGTATGTCTAATATGTTAAACCTTATATAGGATATAACTTATCTTAAAGTGTTATCTTGGCCGAATAGCGTTATGTACAAATTACTTAGATAGTATAAGAGTATTTACAATATGTTTGGAGTTGCCTGACGATCATAATA
>rnd-6_family-4762 
GCATGCTGCTTCCGCAGCTGGTGGTGGCATTCTAAATAAAGCATACAATCGCCCGTCGTCGNTGCTATTGNTNACATCGCTGTTGTTGTTGTTGTTGTTATTGTTGTTGCCAAACCATTCTCACATCCGCACAATACCCGCAGCTCCGCTGCCGCCGCCGTTATTATTGCTATTGCTGTCGCTACTGCTATTTGTATTGCTCTTTNTTGCTATTGTTGTTGCCGTTGTTGCCGCCCATAATACCTACTGTAGTTATTCGGCTCAAATTATTATTTGGCGTCGCGATTGTTATTATTATTGCTGTTGTTGTTGTTGTTGTTGTTGTTGCTCCACTAACGCCGTTGACCGCAGCTGAACTCGCCGTATTGCCAACANTCGCCAACGCATTGCCACTGCGTTGCCTGTGCGCCATTGCCGTTGTTGTTGTTGTTGTTGTTGCCGCCACTGCAGCGAGCAGCCGCCGCNGCCTTATNAACATTCCAGCCGTGTGCCGCAAACGACGACAACAAATGACTGCTCGGCGGCAAACTGCCAACCAAATTGTTGCCCAACGTGTTTATCGTCTGTTGCAGCGTGTGTGTGTTGGCAACATTTTGCATGGTATTGCGCAGCAGCAGATGCACTTGTCGCGCTGTTGACGGCATTAGATNANGCGTTACTATCGTTGTTGTTGTTGTTGTTGTTGTTGTTGTTGTTGTTACTGCATGTTGTTGCACACCGCAGCGGCANTGCTGTTGACAAGATCGCTGGCGCTCACGAGGTTGCCGCCGAGGCTACTAACCG
>rnd-6_family-1824 
CGAGCANGAGCGGTAAAGCNGGCATAAAGGCGAATACGAATACGAATNAGAANACGAATACGAATNAGAATGCGAATACGAATACNAATACGAATNCGAATACGAATACGAANACGAATACGAATACGAATGCGAATACGAATACGAATACGAATACGAATACGAATACGAATACGAATACGAATACGAAAACGAATACGAATACGAATACGAATACGAATACGAATGCGAATGCGAATACGAATANAAATACGAATACGAATGCGAATACGAATACGAATACGAATACAAAACGAATACGAATACGAATACGAATACGAATACGAATACGAATACGAATACGAATGCGAATACGAATACGAATACGAATACGAATACGAATACGAATACGAATACGAATACGAATACGAATACGACGCGAATACGAANACGAATACGAATACGAATACGAATGCGAATACGAATACGAATACGAATGCGAATACGAACGCGAATACGAATANCGATACGAATACGAATACGAATACGAATACGAATACGAATACGAATACGAATACGAATACGAATAAGAAAAATACGAATACGAATACGAATACGAATACGAATACGAATACGAATACGAATACGAATACGAATACGAATACGAATACGAATACGAATACGAATACGAATACGAATACGAATACGAATACGAACGCGAATACGAATATGAATACGAATACGAATACGAATACGAATACGAATACGAATGAATACGAATACGAATATNAATACGAACACGAATACGAATACGAATACGAATACGAATACGAATNCGAATACGAATACGAATNCGAATACGAATACGAATAAAACGAACGCGAATACGAATACGAATACGAATACGAATACGAATACGAATACGAATACGAACGCGAATACGAATACGAATACGAACATGAATACGAATACGAATACGAACACGAATACGAATANGAATACGAATACGAATACGAATGAGGAAACGATTGAA
>rnd-6_family-6921 
AACCGTTTCGAGACTGCTGGGATGTTTTTATCCCAAAATTTTTCTTAAAAATCCTGACTTGGAATATACCATATGAAATTGGTTCAAACAGATCCCAACACGTTCTTTATGCTTATGTAGTTGCATTGTTGACAGTTTAGGCGGGAAAAAACTTTCAATTTTTGACAGATGGCATTTTGTTACCACGTGGTTTTGTGTTTTGAAATTTTCTTCCGGAGTATTTTACGTAAAAAGTAAATAATTATCTACTACCAACATCTGAAATTACCCGAAATTGTTATAAAAGTGTTGTGTAGTAAAATTGATATATTGCAGGTAAAAAAGAATCTTAATTATTACCTTTTTTACCACTTTTTTTATGTGGGATAAAAATACATTTTAGTCCCGACCAAAACGACTGTTGGGACATTTTAGTCCCGGCCAGAAGGACTACTGGGACATTTTAGTCCCAGGACTCTAAATCCTGTACAGGGCATTAAAAAAAACAGAAATTAATTTGTTTATACGGTAGGTACAATTGATTTCATNACAAAAAAATCTGCAGGCATCGATATATAAAAGTCGTCTCGA
>rnd-6_family-4520 
TTAATTTTCGTTCACTATCACTGGCTATATCGTTTATTCTTCGGGCAATAGTTCGTCGCAATGAGCATACTTTTTAGTATGTCGGAAGATGCGCTTTAGTTAAAGTTCCAGCCAGTTTCAAAAAGGCACTCCCTAATGAAATTTCCATCAGCAAATGGCTAGTTAGATAAATTGATACGAAACTGAAATGATGATAGAANCGTGTTACAAGCCGAGCGTAGCAAAAGGCGTTATCTGCGCTCGAAAAGTAAAACAAGGCTCCACCAGTAAAATTTAGAAAACTCTAGTAACGATTTAGGGCTGCATAGAAAATGCAATAAATCAGCTGCACCGAAATTTGGTTTATTTAACAACCAAAAACCAACACTCAAATATCAGGGTAATCATCAAAACCGTAAGAAGCGTACGGTACGCCTGCGGCTTTTGCTTCTTTATAGCTATAGCAAGGTCATCGATACACTACCCGAACTCGGATTTTTTTTATAATTGGTACTTTGTAACCGCTGAAGCGAACTTTGGTTACTCGGATGTCGGACATTGCAATGTTAATAATGTTAATTTTTTTTGTATGGTCTTTAGTTAATTTTGAATATATTTGANNCAAGGAGTAGTATCGTTGTTTGCAGGGTTAAAGGGCCCTCGTTGAGTTTGTCATTTATGTAAAATAATCAAAACGTATACTTCAAAAATTTTCACTCCAAACTTCGCAATTTAGATTTGTTCATAAAACGCTGGTGATCCTGTGCATTTTAAAACATCATTTTTATTAAATAATTTTATTGTATCTTATATTTTGCATTTATAGTATGTTAATGTTATTTTATATAAAACATAAAAATGCTATAAAAATTNAACAATAAATGCGTACGGACTATGATCATAGAAGCCTTAAGGCTATTTGAAGTAATTACTTATAAAGTACGAACCGCCCCACAGGATAATNACAAATTTAGGTTCATAACGTTATTTAATTTCNTTCGTTTGCAAACCCAATATAAAAGAGAGGTACATTCCTAAGATTTCGCCTAGGGACATTAAATTGTATTCTTTCTAAGAGCTTGGAACAGTGTCTGAACTATTTACGATGTTGAACACAAAACTGGAAGCGAGGAAGGAGAGTCTANTACTCAGGAACTNAGTCCACAAAAGAACAAATCGCGGTCTCTACGGTTTCTAGAGCAAGAGAATTCGCAATGTGTAGAGATCTGAAAACTAAGTGATATTACGGCATTGCGTATAATTATTGTTTTATGTAATTTATTTTCATTTNATTAAGTTAATTTATTTATTTATATTTTATTTATTTTGCTCTATTTTATTTTATTAAATTACAATAAATATCACCATATATTAATTTATTTTATTTGTTTTAAATTTATTTGATTTAATTTATTGTTGTTTTATTTCATTATTTTTTCCATTGCTTTTATTTTTAGTTTTCTTATATTACAAAGCTTATGAGCTCATTTCGTTTGTTTGTTAGTTAAATAAAAAATCTTCCCGCGTCAAACATCAATGTATGGAATTGCTGTCTGTGCTTGCAATCTGAGCTTTCCGAACAANTGGCTTGTATTATGAATGGTTTCTTTGATGCCAAATAGTACAAGGTTGCATATTAATCTTTTAGGGGTTAAACATATGTGTGTGTATGTCATAACCCACATATATACCTAGTGAAATGGTGAAGTAGNATGTGATGACAAAGCTACGTAGTTTTCTTCGGATGAAGAAAATATTAATTGTCTTCCTCAAAATTTCACTTTAGGAGTANGCTAATTAAACTAAATGACAGATTAAGAGCGGGAAAAATTATTCCAGTTTTNAATNCAATTATACCCAACTATAATTTATCAGTAGTGGCATCAAATCAAAATTTTATAAAAACTGCACATTTTTCAGCGATCTTGCGAGATAAAGTTTCTTATCATATTATCTTTGTTTTAAGTCTGCGTGTACTACTTCCACATTTTCTCATTTTCTGGCTTCAGCGTTGACATCATTCTGTAGTCTTGTTGCGTGTTCTGATGTTGTTCCCCAG
>rnd-6_family-652 
GATCTTCTTTGCATTGAAAAATATGCAAAGCCGTAAAAAAATATTTCAAAATAAAATAAATTTAAAAAATAAAAAAATTAAGATTTCTGCATTTTATTTAGTACTAGAGTTCGAGCGGTTCTAGTAAGATTTTTTGTTGGGTTTATTCGAACCAAAACCCCGATTTTTTCAAACAGCTCATCCACTTCTCGGAAAGAATATTTCCACATATTGACCTAGGAAAAAAGCTATCTATGTATGTTCCAAATATTAAGCGACNCGAGCCATNGGTANGGCCTGTCTGGATNGATCNATTCCGAAGTTCACTTTCTGA
>rnd-6_family-5416 
GTAGTTCGACCTCGGTTCACCACTAACGATTCAACTAGCTCTCAGGAGTGAGTACTGGTCACAAGCCTTAATAAACATCCATTCGCTTTCCTAACGAATTTAACATGGGGATGTCATTGCAACGTACCGAGCGGTACGACGTTGCATTACGTTGACCTAGCGATTTGACTGGTGCAAAGTGGTTGATTATTTCGTTAGTGCCNCTGAGTTAGCGATATCGTTATTTATTAAAGTAGATATACTTGTATATTTATATTTATTATTTATATTATTTATTTATTTTAAAANTAAACAAAAGAGAAAACAATAAGCATCCTTGGCATTTACCAAGCATTAAATTAAAAAANAAAATTACAGAAACATCTGGGATGGGTTTGACCGGGGAATGCTGCATTACCACTNCTTAGCGATTTGTCTAACGATTGGTAATGCGCACAATCGTTAGTCTGCGGNGGTTGCTTGACACCATCAGAACTACTGG
>rnd-6_family-3738 
GGTTGCAGCAACGGCAACGGCAACAACAACAACAACAACAACAACATACAAACANTAAAATCGCCTATTGCTCGATTGCGAGTGCCGGCAGTTAATTGTATCCGAGGCGGTTGTCTATTGTATATTGTTGTTTCTGTTGTTGCTGTTGTTACTGTTGCTGTTGCTTTTGTTGTTGCTATAGTTGTTNTTATTNCTGTTGCTTATTTTCGCCCCTTTGGTACGAATATGCAATGAAAAATNGAAAACAATAAGACNTATTAGCAACGTACCGTNGTGACAGCTACNCGCAACAACAGCAACANCGGCAGCAACAACAACAAACAAAAACACAACGGCAGCAACAAGTTANGTAGCTACGGCAGCGAATGGCGCAACGGTTGCATTGGTGCCGAATNCAAATAAGTACCGCAATGTCGATCGGTACAAATGGTAGCGCCAACAGATACAGT
>rnd-6_family-269 
TTATCGTCTGGCATCTTCTTTTAAGTTGGAGTCGTAGAACCCGGAAATGTGTTAAAAACAAAAAAAAAATTTTTTTTTATATAATATTATTTTATTTATAATATTGTTTAATTTTTAATGTTATTTTATTTCTAATATTATTTTATTTTAATATTATTAAAATTAAAATTATTTGTTTATTATTATTATTATTATTATTATTTTATTTTATTTTTTTTTTTTAATATTAGCTCTGTCCCAATTTATGTGGAGCGTA
>rnd-6_family-4628 
TAGTATNAAAATGGCGGTTCTAGATCACTTTGGTGCAAGGCTGCATGCACCATTTACGCACTTTTCCTTGCACCACTTTGGTGCAAAGGGGATTTTGTTACTTTTTCTCGTTTCCCGCTTACGCACTTTTTCTTGCACCATTTTGGTGCAAAGGAAAAAAATTATTTCNGCGTNTTTTGTGCAAGTGTGAAAATTGAGAAAAATGAAAATTTTCTTGAAAAACCCGCAAACGGGGGTGTGCCTTGCACCATTTTGCTTGCACCATTTTGNTGGAAAGTAGAATTTCANCGTTTTGGTGTGCCTTGCACCATTTTGCTTGCACCAGTTTTTGGAAAGTAAAATTTCANCGTTTTGGTGTGCCTTGCACCATTTTGNTGCAAAGTAAAATTTCAGCGTTTTGGTGTGCCTTGCACCGTTTTGATGTAAAATATCAGCGTTTTGGTGTGCCTTGCACCGTTTTGATGNAAAGTAAAATTAGTAAAATTCAGCGTTTTGGTGTGCCTTGCACCATTTTGATGNAAAGTAAAATTAGTAAATTTCAGCGTTTTGGTGGCCCGGCAAGCGTGTATATTTTATAGTTGTTTTATCATAAATAATTTTTTCTTGGTGGTGCTCGGTGCGCATTGCATGTTACATATGGTGGTTTTATATAAATACATCTTTTTTAATTATCATTNTCATTTTTTAAAAAAATTTTCATCGAGAAACGGATATGCCACAATGGTATTTAAATTTTAAGCTTAGTACTTTTATTTTAAAGGCTAAGAAGAAAGGAAAGTATATAAATACATATTTTTCAAATATCATCCTCATTTTGAATTGTCGTCGACAAAAGGATAAGACATAATGGAATTTAAATTTTATATTGTATTATTACTTCTTTTCAAAGCTGCCTATGGGGCTCCATTTTGGGAAAAAGTAAAAAATAAAGGGATTGGAATAAACCAAAACTCGAAAAGTATTCAATTTAATTTAACATTACCGAATAGTAATGATATTTTACAAATAAATGTTTCATTATTATTACTGAAACAAAGTGAACCGCTTTTAACGCNGTATGATGAAGAAATTGAAGTGTTGACGACAACGACGACGTCATCATCTTCATCGGCCCCCATTGAAGAGATTACACAACCATCTTCATCTCCATCACCTACATTTGACTTTACAACTGAAGGGAAACCCATAAGAGTTTTTACTATAGATGAAGCTATAGAGGCATTTCGTAGAGAGATTATTGAAAAGGAATCTGATATTGGAGGAATCATTGAGGCAAAACAAGCATTTTATCGTCATTTCAAATTGGAATATGATAATTTTAATATACCGATTCGTTGTACTTATGATAGTAGTTATATTGACAAACGGTTGAGCATCAAGTGCTTTGAATATCGTGAAATTGAAACTGAACGAATTCTGAGTAATGGTGACATTGAAAAGGTTCTAATTCAGGATAAATCATATAAAAGACCAAATGTAGAAATAATTGATGTTAAAAACTATAAACAAACATATAATATGGTCATTGTATAACGTGTGTTAAACGTGTATATATATATAGAGAAAAAAGATGAACTTGTCTAATTTAATAAAAATTCTACTTCTACAACTGTTGTATTTAAGTTATGGAACAAGCTACTACTACTACTATGATCAATTTATGGAACAAAATCAAAATATAAGCAACTTTAGAAATTTCGAAAATAGTAAACAGGCTAGTTTTGAATACAACATTCCAAACACTTCTTTACGTTTAAAAATAAATGTAACAATTCAATTGATAGATAAAAGTCGTCCTGAGCTGTATACCCCACTATCAACAACAACAACAACGCNGAGCCCTTGGGGNTATTTTAGAACAAATTACTCCGATCACAGCACTAAGACGNATAGTGTAAAAAGAAGTGATATACACAATAACATACTCGATGCTATCGACGCTTTTAAAAATGATTTAGTTGAAAGGGAAATGAGAATTGGAGGTATTATTGAAAGTCCAGGGGTTTTCTATCGTCATTTCAATTTAGTTTACGATAATTGTGAAATTCGAATAAAATGCTCTTATTATAGCAATTATGAGAAGCGTACTCTAAACGTCTATTGCTTTGAATTTCCGGAAAACAATACGGAGAAAGTACCTGATCGAGAAGCATTATATGAGCGCGCTTCATCCGATATAAACCCAACAATAATTCATGTTAATCGTTATTATCAATCATTACATATGAGGGTNCAGTAATCGAAGAAGACATGTCGTCGGCAGCTGTAGATATATTTATTTTTTTAAAAAACTTTGGACATTTTTTGCCTGAAGGGCAGAAGAAAAGACTTTTANATATTCATTCAAAAATCGAGTATAGAGATAAATTAAAAAAAATAAAGA
>rnd-6_family-3720 
GCGCAGTCGGTAGGATACCGCAAGTCCTACCCAACATAAAAGTAGTAGAACGTGAATTTTTATTCTTAGTGCGGTCCTTTTAAAAAAAAAAAGGATAAAATAACATCCTTAAACACTCCTTTAAAAGATTAAAGGATAAAAAAAACTCTTTTTTTCGAAATTTTTTTTTATAAAAATTTTAAAATACTCCTTTATAAGATTAAAGGATATAAGAACTTTTTTTTTCGAAATTTTTTTATATAAAAATTTTAAAATACTCCTTTATAAGATTAAAGGATATAAAAACTTTTTTTTCGGAATTTTTTTATATAAAAAATTCTAAAATAAAAAAAAGGGGAAAATAGACCTTTTTTTCAACAACCAACCAAACGAGGAACCAGAACCAACCCCATAAAAACTGAATCAACAAACCCATCAAACAACATTGAACCAACAACAACCAACCAAACGAAGAAACCAAAAGCTAAACAACATTGAACCCAACGAAGAAACCAAACTAAATCAACAACCCCATCAGCAAAAACTGAATCAACAAACCCATCAAACAACATTGAACCAACAACCAACCAAACGAAGAAACCAAAAGCTAAACAACATTGAACCCAACGAAGAAACCAAACTAAATCAACAACCCCATCAACAAAAACTGAATCAACAAACCCATCGAACAACATTGAACCAACAACCAACCAAACGAAGAAACAAAAAGCTAAACAACATTGAACCCAACGAAGAAACCAAACTAAATCAACAACCAGAACTGGATCAACAAACCCATCAAACAACATTGAACTAACAACCAACTAAGCGAAGAATCCAGAATCAACAATAAACCCATCATCCCTAAGGTAATTTAAGTAATATTTAAAGTATAAGTTAGTTTTTATTATCTAAAAAAGTGCATTTTAACAAAGAAAAAAAGAAGCTTTATATTTTCCCTTCTCAAAGTGATCAAAGTCTGTTTAATGAGTGATACTGATTCATTGTCTGATTATCCTTCAGATATAGATTTTATCGAAGACAATATAGATACTTACCCAGACTATAATTTGGACTCAGGGATCGAATCAAACGACGGGTATCTAACGGACATTAACATAGAGCAAGATAGGAATAGAAGAGTTACTAGAAATACACGCCATCTCAGAAAAAGACTAAGATATATTTACAGAGGAATATTAGAAAGATAAAACATAATTGACAAGATGACCGAACAAGCCCAACCACTCTCTATTACTATTAACCCTTTAAAATATTTAAATCAACTCCCAGAATTTAACGGCGATTACCGCGATCTACAGACTTTCGTCAATTTAATAGATAGGGTTCACCCTCTATTAACAGCGTACGACCTACCATCACAACTATTATTTTCTGACATTATTAAGGGTAGACTTACTGGAAAAGCAAGAGAAGTTATAGAAATTAACTGCCAGGCTCAATCATGGACAGACATAAAGAACGTATTAAA
>rnd-6_family-433 
GAGAACGTAAATACAACTTGTATTTACGTTCTCTGTTGAACCTTCTCGTTGTATTTACGTTCTCTGCTTCTCGTTGTATTTAAGTTCTCTGCTTCTCGTTATTNTAAGTTCTCTGCT
>rnd-6_family-1682 
AAAACAACACTTACATTGTTTTTATCTTATTCGACCTCAAGCCGGCAAACTTTTTCAATTTAAAATAAAAGAAAGGTCGCTAAAACCATTAATATATAAAATAAAACAATAAAAATAAAAAATTAAATATAAAATGAAATAAATAAAANAAATGAAAATAAAAAGAATTAATAAAAAAATGTGTACATACATATATTATATATTAAAAAAAGGGTTTTTAGCTTTAAACAAGATGACTCATTTATTAACAGTTGTGATTGCTCGAAAAAGTATATTTTAGGGTTTTAGCGGTGTGATATCCGAAATTAATATATATATAGCTTTTTGAATGTCATTTAATTGTATGTACCTATATTATTAAGGTGGTTTCTTAAGTTTTTATCTAGTAATATTGTATATTTCGTGAGAATATGAACTACTTATATACGCCCATAGTATATAGTGCATACATACATACAAAAACTGTGTGTAAATACACTACATAGTATATATGTATTTAGATACAAATATGTGTATGCATGACATAACGAACGGCTCGTGACATTTTCACGCGACGACATAGCAGCCAAACCCAGTCAACTCAACTAATGTGTCTCAATGATGCGGCCACAGCCCAGTTTCACGCATCAACCAGCCCGAAACATTACAATATACATATGTATGTGTGTATTTATTTTAACTGCAATTTGACGCTCTCAACTGCCTACCCTCTATGCAAGTATGTCTATAACTTTACTGCTGCTTGTGCTTACCGAACTCCGCCAAAAAAACACCGCATCAACGCCTACAAGCTCCGGAGATTATACCACCGCGCACATTGATTGTGTATCTATACTAAATGTATCTAATGCGTATGTACATACAATACACACATATGTATGTACGTAGGAGTGTGACGGCAAAAAGCAGAGAGCCAAACACGCGTGCACTTCGATTACCGAAGCTTGAAAAGTGTTGGCAACAAAGCAACCAACATTCGCCTCAATCGAGTGGTTTTGTGGAGCGGTGAAGAGTTAAACGGGAGGGAGTGTCGTGTTGTATATTGTTTGTACGAAAGTGGGTGTGTTGAAGCAATCAGACGAGGGCGCAAATTACGAGAGGTTTGTGAAAGAATTAAACTATTTTCAAGATATTTTTGGCGTAGACTGGGCAGACGCAGATAAAGAAAGTACAGGTTTGTCAAAGCACCTCCTTCAGGAACGCATTGGAAAACCTCCAGATATAACTCGTTCACCACATTTTTTGTATTACTGCTTTTCTTCCACCGTAGGGGTGGTATACTCGCAGCGAAATCATTTTCTAGGCGGATGTTCATA
>rnd-6_family-2864 
TATTGGTGGTGACATTTGGCGCGGTTGTGTGACGTGTAGTGTGCTGTATGTGTGTGTGCGTGTGNCAGCCTGTGGCGCCGACATACGCGTAAACGATGACAACTACTGTCGGTTGACTGTGGCTAACCTCAACGGCATGACAACGTATTCGCACACTACGACATANCCAACGCTGCAAACGTTGTCACACACACACACACACACTCACATACACACACATACAAACAGAAGCAGCACTACGAGCATTCAAAAGTCAGTGACTGTTGCGGTTTTCACCTGCATACACAGCATTTTATTTGCATTTCTGTGTGTGGGTGTTGTATATACGTGCCTATATATGTATGTATGTGTGTGTATGTGTGTGCGTGCAGCACAGTGCAAATATTTTTCTACAAAAAATTGCACGTTGATCGACTGTCGCCACAGTAAATCGCGTTGCCGTCATTTGTTTTTTCGAGTCATGCCGACGCNCGCGTGCCTGTTGAGGGTGGTAAGCGCAGTTGTANGCGCTGCAGCCCACCGCCGACCNTTNNTGGTTNGGTNNTGCTG
>rnd-6_family-1799 
TAAGCGCGCGCTTGCCAAACAAACGAGCGAGATTTTTCTAATCAACTGCCATCAAGCGCGCACCGGGNTGGAAAATAATAAAAAANATAATAATAATTATACATATAATAATTGTATACATATACAAATGGCGGACTTTGTATAAAATATATTTGTNATCATTAATTTTAAATAAACATTGTACAATTAAATCGAATACGCGAGTGGTTTTATTTCGAANGGCTTACGAAGGGACCCTCGCGTAAAC
>rnd-6_family-4254 
ATAGGGCATATTCATAGTCAAGTTAGAGCCGGCTCTAAAAAAGTTAGAGCATGCTCTAANTAAGAGTACACTTTATCTTAATTTTAGTCGGTTTTACCGCTTAGAGTCCGCTCCAAAGTTAGAGTGAGGAAATGCTGTTACTAACTCTGTGAAATTTAATTAACGGTAAACACGTCATATATTAAAGAAATTTATGGAGTACTCGACATGTTAAATCTCTGTTTAAGCGTTTTAAAGGAAATACTTTTTAGATTAAAGGTTAGATAAAGCAACAGAAGCTTTTTTAAATTTTAAANATAGAAGAACCGATAAATATCAGAGGGCAGCAGCTCATGACCGAAAAGGANTTNTAATTANATGGCATTGCTTGTTGACGCTGTAGATGTTTGCTATTAGAACCGCCTTTCGTACTTCCATTTTCATGCTGCGTAANATCTTCTCCAAATCACAATGCTTGAAATTTAGCATATTTTTTTCTTGACCATTTGCAANCCATTTCACATTTGTGTGACAGTTTATAAGTTCTTANAAACAATCCTCTCCGGTAGTCCAATTTTGGTTACGCTTGTTATCCTATTTAAATACAAAATATATAAAATATATATTATTATTTTAACAAGTAATGAATAAATATCATTATAAGTTTTCCATCATAGAAGATTGCGTGTTAGCGGAGAGTAATTAGCACTGCGTACCACCATGCAGTGGGTAATGGGTCTGATTCTTGGTCAGCTCAATACCCAAAATTATGGAAAATCAATTTTTCTAATTGCAGTCGATCCTAAGCAGAAAGATAAACCCTTCCGATTGTATTTCTGACATGAAATAAAAGCTCATAATATTACATAAAATTAGAGTTGACTTCGCTACTATGATTATGGCTTTATGATTTTATAATGCTTAAGGTGTGGTGTCTTATAGATATCGTGACTTAAATATAATATTAAAATCTCACGAAAAGAAATCGAGAAAATGGATTAAACTTAGATTTGGAGTTTATGCATATTAACTGAAATGTGAAACTCAAATACTAAAAACTTTTCTTTAGAAATTGGTTATCTTTAGTAAATTTTGTTTAAACATTATATCTTAATGATTTTTATTCTGTTATAAATTTAGTAATCTGCATCCAAAATCATTACTTTAATTATGCAACTACTTTTTTTTAATAACCTAAATAATTACATGTACTCAAAAACATTGATATTATTGGCGAGAGTGCCATTGTATAAATCGATAATGGAGCGCTTAGTGCGAGTGACCGATACAAAGTTAACTATCAATTTTTTCTGAGTGGAGTAGTAATAAGTATATTTTATACCACCGGTTTTTACTTTTAATTATAAATCTCAGGCTAGTTTAGAGTAAGCGTACACACAAATCACACCCACAACAACACCCGCAGCAATATAAGTAATTAATGACCTTCGTTTCTTCGCCGTACGTTTGCTTTCCTCCGATTCTTGTTGTTTTCGCTTGATCTCGTTCACTTTTTGTTCAATGTTGGCTTGTCGCTCGACCCGTTTCCGTCGTTTCAACTCATTTTCGAGAATTCTAAGGTTGTTTGACAAAAGAAAAAAANNAAATAAATATGAATGGTATACTGTTATTTCCTAGTTTTGTTAACATACCCGACTGTACACGGATTGCTATTTGAAACTCCGGCACAGTTTGATTTCATTTCATTTAATTGCTGATTTTCAGCGCTAATGCTATGGTTGATCTGTTCATTAGTTAAGCTGGATTGGTTACTAAAATTAGCATTTTTCTTATCGTCGCCCAACATGTCGTTTTTCTGTTCTCCAAGTTTGTCATCAAGATCATCCTCACTTTCATCATCGTTCAGACATTCATTTTCATCACTTTCTGATTCATGAACTCGTTGTAAGGAAGATTCAGTAAGTCGAGCCTGTGTCTGCTGTGGCAAAGGAGGCAACGGTCGGTTTGTTATACTGTTAGCAGTTTTTTCGATGTTTATTAAGTTATTCAACGCATCTTTGCTGTTATGCTTTGCATTGTCAGTGATAGCGTATAAATCGTCGTTAAAGCTTTCACTAGTTGGTATGTTTGGCAAGGGCTTTCCATGCAAATGCAATGTTTGAGCATTAAAAGCGCAACCGGCTATTGGCAGTGTAAGGGAATGTATACGAGGTGGTAAAGGCGGTGGTACGTCGTTTTCAGAAATTACACCTGCTTGGTCATATTCATGTTGATTATCTGTACTAGTAATTGGTTCCTCCTTATAATTTTGAAATTCCTGTAGATTTTATTTAGCATTAGAGTAGCGCATTTAATATAACATATGTACATAAGAGCGGGTAGATTTTTAAGATTTCTAAGATACGAAGCTCAGCACTATAAATCTAACCGCCGTAATATATATTGATTACTTACTGAATCTTTGAGCAATTTTATTCCCTCTATAACAGCTCTATATGAGAAATATAATTGATCAGCAGTTTGTATCAAACCCATACGATATCTACGCAATTCATAGAGTACATCTTGTACAGATACGTTATTTTCGCCTTCTTTTTCGATCTGCATTTAAAACAAAATACGCTTAATTAATTAATTACTTTTAAATTAGAAACATATTTTAAATACCAACCAAGACTAGACAGCAATCAACTAAGCAAAAAGTACCAGACCGACCAATACCAGCACTGCAGTGTACTACTGCAGGTCCAACATCCGCATCGAGTGCGCCCGAGTCTCTCACCTGTTTCAGAAATTGTAAAAACGCTACAGGGGAGCTAGGGATTCCGAAATCTGGCCAAGTTGTGTAGTGAAATTGTAATATTTCTCGGCTTGTGTTAGATTCATGATCTGTTAATCTAAAAACAATAATATCACGATTGAAAACAAAAACAAATAATCACCATCACAACTTACTTAAACCATCTCCGACAATAGTTTTGATATTCTTCGCAGCGAAGGAACTCAACGCTTAAATCAACTTCATCCAATTTCAAGGCGTTTTCAGGACCCTTCCTATCTGGCCAATAGAGATGACATTTGACTTGTTTCTTTTCCATTAATTTATTTAGCATAAGAATGGCTTTAGAATTCTGCTCCCATACCATGAGCCAAAAGTGACCAACCGTGTCGATGAGCGGCCCTTGTGTTAGAATGTATTTTCGATCAGCATGTTCGAGCTGCAAGGTGTATATATATATATATGCTGATTAACATATATGCGTAACATTGCAATATCAACTTAAATAAAATACATATTAAGCTTACATGATTAATACTTTCAACACTTCTTCTTAAGTTAAATAATATGTCCGTTTTCTTTTACAAAGTAAAGAAACGCCGTAGTTTTATAGTTTAATATANAGCAATATTAAATATTTTTACGTTTATTGAAAATTAATTATATTAATTATGCAAGTATTAGTGGAGTAAAATAGAAAAGGAACAATGTATCTATTTTACGTGGAAAAAGAAAATGAATGCAGTGTTTTAAATATATGGAGAATATTTAATAGAAAATATAAAGTGATTAAATTATTGGTGTTATATTACGATACAATATATATAAATATAATTAAATTATCCCAAATCTAGAGGAATACAATCCGCAGATCATCTTTACAGCAACNAGGGAAGCGCTTCACTCCGCCACTGTAATANTGTGNGTACATTCGTCGTAATTTTCTTCAAANGCCTATATTACTTTATTTTCAATTANACATGCATTACTCTATATTCAAGGTTTAAGTTCCGCTATATATATATATATATATAAATATATAATGATATATACATGCATGTTAATACCCATTGCTTTACTTTTGGTTCAATTTCGCATGTACATACACGTACATACAATTAAAATCAAGGTATGCGGATAAATTTATTTTGCTCAACTTAAACTTCACATTTTTCTCTTAGACCTCATCAAAATTTTTTCTCGTT
>rnd-6_family-215 
GGCAAAAAGTTCANNAGNCAACACGGCAATACCAGCATACCNAAATCAACAACGNCANCNGCCGGNGCAACNGACGTAGCTGCGGCTGCATGATTGCGTTGCAGTGATGGCGCCGCCACTGTTGGTAGTGGCGCAACAACAGCAACAACAATAAACGGCAGACACCAGTGGCGGCACGCCGACCATCATCATCACCANCGCGCCGGCGCCGCATACAGCCGGCGCAAATGCCTTGGCAAACAACGCTTGCAAACGCAACAACGCTCACTAGCGCCGTAACTCACCACCGGCGCCGTCGCAGCCACTTTGGCCACGTTNAACGGNATCAAATTTGAATGTCGCCACNGAACANCGGCGGCAGCGGCAACGACAGCAGCAGCAGCAGCAGCAGCAGCAGCAATCACAGCCATAGCATATATCGTTGCTATCGCTGGTGGCAAGACGCAACGCAACGCANCATGCCGCGCAATCTAGTGGCGGTGNTGCGACANCAACACACATTAGTACAACAACAAACACCACAACCATCACCGTTACCGCCGTCAGTACAGCGCCGGCAACCAGCGTCAGCGTTGCCGCCAACGNACAACTCAGCAGCGTCGGCAACCANCGCGTCGGCGGCGGTCGCAGTCGCCACNACGCAGCGGCAACAACAACAACAACAACAGCGGCAGCAGCAGCGGCAGCAGCAATCATATCGGCGGCAGCAACCGCACGNCAGCAATNGCANCTGTAGCGGCAACGGCAATGGCCATGCTAATATCAACAGCATCC
>rnd-6_family-10454 
ACGCTGTGACATTTTCATATGTTAGGAATAATTAACTAAAAGATGTATACGCATTTAATATATTTTCGTAAGATGGAAATAGCCTGCACTGGNATTTATAAGAGCAAAACTATATTGTNATGTAGACAGAGTAGAATTTATAAAAAATATACGCATATGCTTCTTCGTATTTATTTCGTTTTGGTTTACTATTCAATATCTTCAATAGAAAAAATTTTCGTAAGTAGGAACTGGTATTCAATACAAAAAGCAAAATTATCGAAAATCAATATGGTCTGTTTCTCCGGTCGTGATTTGGTTNAAATTGGTGGTGAGTTATTGTTGACATAAGTATGTAATGATTTTACAATTGTAAGAAAAAATATCTACTTGTATGTATATCGGTTGTGGTAAAATCTTCACAACGAATTCCGATAAGATTGAACTATAAAAACTATAAAAGGGTACATAATCTCATAAGAGGGAGTCGGTGAAAATCGAACTTTTAAAATGGGAAAGTTGAAAAAGCTGTTGGTAAACCATTAAGCATTTAACTTTACATTGGCAAAACTCCTAACAGTATAACAAAATTCTAATCTGAAAAGTCTGAAAGATCACAGAAAACTATAAACAAGATGGTTGTCTAAACATACCATCATTCTGGGTAAAACCCCTAGGCATTCAGCCCAAATGATTTAACATTCCANTAAATGATTTATGTATGATTGAGCAGAAATTCAAAATATAGTTCGCAACGAAAGTGTTCAAGCATTTTACATAAAATATAATAAATTGGTAAAAATCATCTGCATTTAGCAAATAGCTCAAAATTCCAGATTTACCACTTATGCTTTGTGCTACTAAATAATAATGAATAAATAGGTCAGACGGACGGTAAGACATTCCGAAAAGGGATAAGGTATGGAGCCACCTAGATAAAAATAGGTAATTCAAAAATATCTTTTCGGTGGCCCCACGTTGGGCGCCNTTTTCTGTTATGTGACCAAAGAACAGGGTGCATTGGAATCGATTGAGAGGCGATCAGAGGTGCTTGCGATAGCATCCTACCACTGCGGCGTGTGCACTGGCTTAGATCCCGGAGCTTCAGCCTGGGGGGGTCATTACGCAGTTGCAGGACCAAGTCACCTTCTCCCTGTTCTAAAGTTCAAACAAGAAATATTGTTTGCACACTAAAAAAATATATGACATTAAATTGCCAAAATTATGTTCATAGATATATCTATAAATAACTCACATCACCCAGCAGCTCCGAACGGTTTTCTTGGGCTGCTCTGTACCCACCCTACCTTGGCCTCTATGATGGTAAAAGGGCCCCATTTACCACTCTCACTTCCTTTGAAATCAGACCACAAATAGAGGAATTTATTTATTCATTATACAATTTTATTTGACAAATCAACTCATTTCTTCAATAAAAAAATTAATAAACAGTGCAATAATCTAACTTTAAATTTTAATTAGATTAATCTTAACATAACTTTGTACTAACTTCTACTTTGAGGTGTAACTGCTAAATAAAGGCATGACCTACCTCAACGATGGGATCACTGACCTTCATTTGCTCACATAGGCACATATATATATACGTATCTACATACTTAAAGGGTACGAAAGAAAAAGAAAATATATATATAAAGAAAACGAGAAAAAAAATAGTTCAACGTATATATATATATATATATATATACACATATATATATATTCATATGTATGTTTGTCAAAATCGCAATATTATAAACTCTGAGAGTCAAAATTATTCCCTCTAAACAATTACACCCTCATGAACATACATACTTCGATGCATATGTATGAGCACATATATATCAATATATGTAGACATACATATCGATTTCAATATAATAATAAAGTTATTAAAAATGAGTATTAATGGAAACGAATTTACTCACTTTGGCATGTCCCACGAAGCGAAGAGGCCTCCTTGCTTTGTTGCTGCTGCCGAGTGCTAATCCTTTTATGTTTTTTTTTTTTTTTAGTATAATAATTATTTTTCTTGTATTTATTTGTGAATTTCTATATTTTAAACTCACGATATAATGGATTGTATATTATGTAAAAAAAAATTGAATACATAACTTTTGATCAAGAGTGATCTGGCATTCAAAATTTAATCTATTCTTTTAGCGATTACTGTATTCTTTCATAATGCTCTCCTTCAATATTTTAAAAATTTGTTAGCATTGGAGAGTGCATATTGATATAAATATATATANATGTATATGCATACATATATATACACAGCACATGTATACTTGAGCAAATTAAGGCTTACAAACAATTTTTGAATCCATGCGGTATCTACATATATACAACCTGATGCGGTTATGTACCTAAGCGTATGCCCGCTTTATAATTATGAAATAAAAACGTAAGTATTAAAATAAGTAAAGTGATGATTCTGATTCTGAATAAAATGTGACTTATTCACTAAATAACATTTAGTTTAAGTTTAAAGTAAGTATGAAAGAATTTTTTTTACTTTGAATGTAAGAGTAAGTATACTAATGCTTATTATTTTAACGAATTAAGTTAGCTTATTCTTTTTATTTTCTTTCATGTTAACGATTCAAGTTAAAAGGTTAATTCGCGGTCACCAAGGAGTCGATGCAGCAGCATAACCAAAATGTGGTCTTCTAAACACGTGATTATTCTCGTACGTAAACGCCATGCTTCATCAAAATCCAATATCGCTATTATGGTGAACTGTTGGACGCCCAAAAGACTTTTTTTTCCCTTTTTTTTTGTCGAGAATGTACTTCGAAAACTGGCACTGAGTGTATGACGCCAAAGATGCAGCAATAAAACTTCTTTTAAGCACTTACTTTTTTTCTTTCAGACGGTTTTGCAATTTTATATAAAACTATTATTTAATGCTCCTAGCGGTCTTCACTCCTCAGCGGTTTGATTCGGAAAAAGAAAGAGAAAANTTTTTCCGAAATCGTATTGACCTTCAAGTTAGGTTTTCATTCAGTTTCCGATGATTCGATAAACCNACACATATGATCTTGGCTGCGTTCAGTGTCTTACACAGGGTTGTATTTTATTCCTTTTTTTTTTCAAAAAGAAATAATAAGATCAAACCAAGGGTGAGAGAAACGAAAGGGTATAAAAAAACAATTTAAAAATTAATTTAGCA
>rnd-6_family-3360 
TAACGGAGGCAACCATAGATCCGTTTCGCATCACACTGAAGCGATTTTCGGCCGAGCTTCTCCTCCTCCAATTTGTGGTGTGCGTCTTGATGTNTTCCCAACAATTGGAGGGACCTACAGTTTATACTAAGCCGCCTCCGAANGGCTGATGATTTTTATGAGAAGCTTTTATTTTCATGTCAGAAGTATATTCGACATTCTCTGCCGAGAGGCGACCGCAATTAGAAAATTTAACTTAATTTTTATTTAAATTAGATTTTTATTTGAGAGCCGGCCTTCCGAGTGGTAGTACGCAATGCTAACCACTGCGCTACCGCGGCCGCGGTGAATCTACNCTTNANCGAATAACGTACATCCTCAGAGACGCCGTATAGTG
>rnd-6_family-4272 
TTTGCTCTTNCTNGGGCATGNCAGCNGCTCCAGAGTCCGCCAATGGGACCCTATAACCCAATGATTAAATAAAGCACGTATGTGTTTGGCTCACACACACCCGGAGTTTCTGGGAGCGAGAGGAAGTCAATCGCTTGTGTGCTTTTCGAGTATACCCAAGTGTCTCCAAACCTAACTGTTCTTAACGTCGCGCAGCGGTCTCGTCGGCGTCGTTCTAGGANCAACTCANTCACTTGTGTGCTTTTCGAGTATACCCAAGTGTCTCCAAACCTAACTGTTCTAATGTCGCGCAGCGGTCTCGTCGGCGTCGTTATAGGAACAACGCGGAAGGTCCGGAACGCAGAAGCGTATGATGTCACGCCACCTACGAAATAACGGATGTAGAAAGTACAGAACGGAGGGAGTAGTCGTCTCTGTCTCGAAGCCGTCAGGCTANGAGAGANCAGAGGACGAAGGAATAGCCGTCTCTGTCTCGAAGCTACAAGGCTAATAGAGAACAGAGGTGACGATAGGAANTAAGAAAGGTANTGCCGTCTCTGTCTCGAAGCTGCAAGGCTAATAGAGAACAGAGGTGGCAATAGGAGCTAGGAAAGGAGGTGTTGCCGTCTCTGTCTCGAAGCTGCAAGGCTAATAGAGAACAGAGAAGGCGATAGGAAGGAGTACTAAATAATGTTAAATAATAAATTACTAATACTACTACCTGCTACGTTGGG
>rnd-6_family-7592 
TTTTTTGTCCTNNCTGANGCATGCCAGCGGCTCCAGAGTTCGCCAATGGGACCCTCTAACCCGTTAAATTAAACACGGATGTGTTTGTTTCTCACACACCCGGAGTGTCNCGNAGCGAGAGGAAGTCGCTGGTCGGTGAATTCGTACAGTCTCGTACACGTGGGTCGATGCGTCGTAACTCTCCTTAACGTCCGTGCGATCTTNTCGGTTCGGCGGTCCAAAATCAACTCACTCNCTTGTGTGCGCCGGCGTCGTTATAGGAACACAGAAGCGAAGCTCATGTCACGCCACCTGTGAAATAANGGATGTCGAAAATACAGAACGGAGGGAGTAGTTGTCTCTGTCTCGAAGCCGTCAGGCTAGGAGAGATCAGAGGAGGAAGGAATAGCCGTCTCTGTCTCGAAGCTGCAAGGCTAATAGAGAACAGAGGTGGCGATAGGAACTAGGAAAGGAGGAATTGCCGTCTCTGTCTCGAAGCTGCAAGGCTAATAGAGAACAGAGAAGACGATAGGAACNAAGAAAGAGGGAATTGCCGNCTCTGTNTCGAAGCTGCAAGGCTAATAGAGAACGGAGANGGCGATAGGAATTAGAAAAGGAGGTANCGCCGACTCTGTCTCGAAGCTGCAAGGCTAATAGAGAACAGAGAAGGCGATNGGAATAGGAATGAGGGTATTGTCTCGAAGCTGCAAGGCTAGTAGAGAACAGAGATAAGGATAGAAAGTGCGTCGACTCCGTGTCGAAGCTGNGAGGCTAATAGAGAACGGAGAAGGCGATAGGAAATAGGAANGGAGGGATNNCCGACTTTGTCTCGAAGCTGCAAGGCTAATAGAGAACAGAGGTGGAAATAAGAACTAAGAAAGGAGGAATTCGACTCCGCCTCGANGCTGNAAGNCTCNTGGAGAGCAGANAGCGGCAGCAGGAAGGAGTAGCTTTCTGCTGGCAAAGCACTGCTT
>rnd-6_family-4075 
GTGCACCCGCATTAGGCTTCCCTGAGCATCCTTGGAGAGGTCACCTCCCAAAATTGCCGCCGTGAATTTGGTCCCGATGGACATTAATGTTTTGATGTGGGATGTACCCGCACCAGAAAAATTAAAGTCCTTCGGTGGTTTCACATTCGTCAGCTTCGGAGCTTTTCCCAACGACGCCGTTTTACCTTCATCAACGGTGATCATCCGTTTTTCTTCCTTTCCCTTGTTTATAATACTATCCGCTTTCGCCGGACTAGCTTTTGCTTTCTCCTTAGACTTCTTTTTGGCTCCCGTGGTCTCCGTTCGCTTCGGTTTAGGCATCGCGTCGCTTTTTTTGCACTCCTTTGGTGGAGGGCTCTTCATCCCATCGGATGAGTCCTCGTCTGAGGCTTCATCCATTGACGACGACCCCGACCTTTCGCTCATATGAGAAGGAGCCTCTCGCTTCCGACGGTTCGCCTTAGGCATACCGCTGTTTGTCCGGTCGATCCGTCGCCGGACAATCTTTCAGTGTTGTAGCGGAGCGCTAGCGCTCCACACGCAGAAATAATCGGTTACCAAGGCAAAACAACAACACAATAATGGCACACAATAACCACCAACAAAGACAAGAGTGAGCCTTAGCAACAACGCGTACAGAAATAATCCGTATAGCAACAAAGAAACAACCCTTTCTTGTGTACACAGCACAATGAGTACACAACACAATGAGTACTCAGCACAATGGGTACTCAACACTATGCAAAAACAATAACAATAAAAAAGAAACAACAACAATGAGAGAACAATATATAGATAAAATATCTTACTAGATACACAAAATTCCACAAAAATGCTTCGAAATCCTTTCAAAATTCGCCAGATTATCGCCACATCAATGTAAAATCGCCAAAGAAATT
>rnd-6_family-1029 
AGAATTCGTACACAAATGTAAAGGCTAACTTAACACTCAGAGAACGCAAATATGTAAATATATGTGGAATAAATAACACAACTCCACTAATNTATACAAGTTCATAATTCATTTATTTCATTTAAGTATTAGTTTAATATAGTTTCTTAAAAAGTGTACAAATTAACTCATTTTAATCTAATTCATTTTAATATAATACAAAAGTTCACTTTAGCGTCTTGGCGGTCGCTCTTCACACTTACAACTAACTTCTCATTCAAAATATGAGAGAGCTGCCACCTGATACTTTCTATCATATTTCTTCTAATGCTACTAATATTATACTGCAATCCCACANATATACCATTTTACCATTTGGCAAATATTTTTAAATTCGTTAATTTAGATAAAGAACAAACCGATTACCATTAAGTGTCACGCAAAAGGAGTCAATTGTGTATAAAATGACAATAAAAATAGTAAGCATTCTTAACTTTCTCCTCTGGTGTTGATCATGCAAGCATATACACATGTACATGCTTTCTTAAACCAAGTAAAAGTCTGCTCTGACAACTGTAATTGAATTGTATGAAATTATAATTGTCATTTTCAGCATAATAAAGACAATCCTCAGTGTGCCTTAGATATGTCGATTTTCATAAGAATCCGCTGCAACTTCAGCACGGCACAATTTGCATAGAACGTCACGCTTGTAAACAACAATCCACACATATCGTATGTGTGTACATACAAGTANNTACATACATAAACCATAATTTCCATAGCGCAAATTAACGCCATTCGCTGAAACTGAAACACCAGAACGGCATGCCGCGGCANCNAAATGGCAATAGAAAGCAATTAGAGGAAGGAGGCTGCCGACTCGGCTCCTGACAACTCAGTTAATATTGTAATTAAAACAGTTGTGCGTGTTTGTTGCTGAANCAAGTGCACAAGCGAGATTCGAGGATAGCTTTTTCAGGCAAATATTTGTGCTCTAGGGTTAGGGCAAATATGTACGTATGTATGTTTGCATGTGTACTCTGTTCACCAAAACACTTTGCAGCTTAACAAGTTCACACCTAACCAAGCATCAAAAGCGTTTCGGTTATCATACCATATACACAAGCGCATACATACATACACGCACTTAAGCCGTTTGGCCGATTCAAAAATGGTGTTTTTTCAACTTTGATTACTTTGACATGTAAAATTAAATCTCGATTGAANGCAAAGNATCAAAAAATNANAAGTTTTATGCAGTNTTGGNAAAAACTATAGCCCGTCAAGGTGTTTCAAATACAGACAAATTTCTTAATGAAATAACTCGAAATACTGCGGAACGGATCACAATATCCTAAAAGTTCTCAACCGAATTTTCTCAATTCAATTTCTTAAGCTTTTTACTGTTTGGTAGGTTTGGTATCGTCATTATGTTGGGATATCTTCCTTTGTGGCATTTACTACTCGATATTACATCTCTTGAAAATGATGATATGTAACCTAATCGGTTCATTATTCCCTATATCCGATGATTNTAGACGATTCCTTCGCCAGAGAAGCGAGCCTATCGGTTNATTATTCCNTATGTCCGATGATTTTACGATTCCTTNACCAGAGAAGCAAGCCTACAACAAAAAAGATCNACATCCATATCTGATAGTTACTAAGCCTGGGATTACTTTGCCCTTATTACTTTTTGACTGTACAGTACAAAAATGGAAAACTGTATTAATGCGGTTATCTGAAATAGTACCGCAATATTTNAAATTATTTCGTTAAGTAATTTTTATTTGAAACAGCTTGACGGGGAANTTTAGTTTTAGCCAATACTGTTTATATAATTTTCAGGTGGAACTATGTTGTTATACATAATTTATGAGA
>rnd-6_family-1470 
CCTAAGTTAAAACGGATCTTATTGACCGAATTGCATGTTTATTAATACAAGTTAAAACGGATCTTATTGACTGAATTGCATTTTATTAATATAAGTTAAAACGGATCTTATTGACTGAATTGCATATTATTNATATAAGTTAAAACGGATCTTATTGACTGAATTGCATTTTATTAATATAAGTTAAAACGGATCTTATTGACTGAATGCANATTATTAATATAAAGTTAAAACGGATCTTATTACCGNATTGCATTTTATTAATATAAGTTAAAACGGATCTTATTGACTGNATTGCATATTATTAATATAAGTTAAAACGAATTAAGTATATAGTAAATGATCTTATTGATTGGATTGCATTTTATAATATTAATATATCTAAAACGGAGCTTTATTGACTGAAAACATATTTAAATACTACTACAAGTTGTNANCGNTNTNATTGACCGAATTGCATTTCGTNAANATAAGTNAAAACNNATCNTGTTGACCGANCTGCAAATTGTTTAATGTAAGTTAAAACGGATCTTATTGACTGAATTGGTTATTTTTAATAAAGGTTAAACTGATCTCAGTCAACGCATCTTATTTATTGGATTATATTTTTTAATACAAGTTATAA
>rnd-6_family-9012 
TACGCCCCTCGTTTCATGCCATTTCCAAGNCANCTNAANGCGACAATGAGTGAAACGGNTGCATATATACGTACACGTATGCTNTACATATGTANATGAGTTNTATATGTACACATGTAGGCAAAACTACTATTTGAATGTACGTATGTACATATATGTAATATAATATGAATATATATATANATATGCATATGTATGCAGGTAAATATGTACATAANTACCCTGCAGGGAAAAGGTAGACTAGTAGCAAAAATTCTAGTTAAATACTAGTATTTTGAAGACGAAATCATACTAGTTCGTTGTAAACCAGAATTATACTAGTATTTAAAGGACAAAATATACTAGTTTGTCATANACTAGAATTATACTAGTATTTTTCGGTAAAATCTGGACTAGTTGCAAAAATTCTAGTATNTGAACTAGTATTTTNCTGACAAATTCATACCGTTTTGCGTTTTGCAAAAAAAAGAACAAAAAA
>rnd-6_family-2555 
CTTTGGGGCACATCATAAACAATTGTCAACATTGCAGTGAATAGAGCATCCATTATATACTTCGAATAAACTGGCGGCCATAAAACATATAAAAACGAAAAATAGTCAAGTCTGACAGATACGGGACAAGAGTGCAGTGTGAAATGACAAAGAAAGTTCAAAGCAAGTGACAAACCGTGTTAAGAAAAAAATAATTGAAAATATCACAAGAAACTAATTATAGCCATGATGCAAATAAAGTTCCAAATCAGTGAAAACTAAATAAAAAAGAGTGCAAGAAATAAATTAAAACATACAAGTATTATAGAATATCGTCTAAATAGGTCCCGTTCAAAGAAACACTACATTACAAAGAAGAACTACAAAATAATTAAAAGCAGAAATAAAAAAATTAAAAAAACAAACGTATAGTAATAACAAAATAAAATGAAAACACTCTTTTAGTGTTTCTTAAGTAAAACATGAACGAAAATACAGAAAAATTTAAATAAAATAAGTGTTTGCTCAAACATACGTGCACGCTCACATCATACGCATATGAAAACACGTAAGAAAAATTTAATATTTAACATTTGAAAATTCGATTTAAAAAATTGAACTCAAATTACTAAATAATACAGATAAAAAATAATTTTAATTATATAGGTATAACATTTAAAAAAAAATTAAAATTCAAATATAAAAGTAAAGGTGTACGCTTTTACAAAAGGAAAAAGAAAAAAATGATTTCTCACAAAAATATGTTATATTCTGCTTTAACTGGTCTTCTCAGTACTGTCGTCGACCTTTATACCCAAACAGTACTATTCTACTCTCATCGCTCCACAAAATATTTGCGAGGTGACTTTCGCCATCCGCACGATGTGGCCATCTATACGAGCGTTAGTTGAACGCTTTGCTCTTCGTGTTTTTACAATACTACATTGTTCGTTTGTGCAATGCCTTGACCTTCCCCATTTGCTGATTTATATTTATACATACGAATACAAAACTAAATGAGACATTAATCAATTTTTGATTAAAACATTGATTAATTAACTTTCAAGGTTGATCAATAAAATTATTCACTCTTTTCCCTAACAACAAACCACCTCTAGTTATGAAGTGCAACCTTGCTTGCAACTGTGTGAACTAAAAAGATCGTAATAAATCAAACACGTGCTGTTTGAAATGCTACTATACGCCGTTATAATAGCCCGTATGTAGAGTAAACAAAAACTAATAGTGCAGAGTTGCCACCAAAGAAATAAATTAAACACTAACAAATTTTTAATATTNAAAAACATGCTGCTCTGTTTCTAAACACAATATTAATTATACAATATGTGTATAATTTTCAACTAAAACGGTTTGCATATATCTTACTAAAAATTAGGCGATAAAAATTCTATCTCGATAGATCACTCACTATACATACATCATGATGTACATATGTATATTTATATATATGCGTATGTAAAAATCTATCCCTTTACAGCGCAGCATACACAATTATTTATCTTATTATTAATATTCACTTTTTGCGTTAAACAAAACTTTTGTATTTTCTCAAATTTTTGAATATCCGCATAAACACCCACATATTTGCACTCAGACGCGCTGCTGCAAAATATATATACGACAGACGGAACATAATATATCTTCCTACGAAAACCGCAA
>rnd-6_family-401 
TGGTATATTTAAACAATAATGAGTCGGAACAGTCGGAACAGGTCAGATCGGATAATATATACGACCATATACATATACGACCAGATTTGAGATTTCAGGTTTTTTAATCTGTTAAAGAGCATCTAGGGGCATGNAATNTGAGAGTTNTGCATCGGTATCTACATATATCACTATAGCTCCAACTACCGCCGATTTGTTCAGATATGAGGTTTTTGTGTAAAAAAAACCGTCAGAAAANCATNTAGGGTATGAGTTTTGGCATTTTAAATTTGCATCTACAANCGAATATTGCCACCGAAAATNATCGAAATCGGAGGCTATATCATATAGCTCCCATAANCGATTTGTTCAGATATGAGGTTTTTGAGTAAAAANACCGTCAAAAAAGCATCTNAGGGTATGAAATTTGGTATTCTAAATTCGNATCTACAAATAAANATTGNCACTGAAAATCATCGAAATCGAACGACTATANCATATAGCTCCCATACAACCGATTTGTTCAGATATGAGGTTTTTGAGCCAAAAATCCGTCAAAAAGGCGTATAAGNGNATGAAATTTGTTGCACATAGCTTTATTATATACATATGTATGT
>rnd-6_family-2849 
TAACGGATACTTTCCAAACGCGCACNTCACAGCTGTTGCCCTGGACTGACTGGCTGACTGACCGACTGGCTAACTGACTGNCTGGCTGGCTCTTGGCTTGACTCNCTGCCTNCCTNCATGGCTGCTTAGTTGCTAATAGCTGAAAGTNGGATGNTGTGGTTGGCTGGTTGGCTGGTTGGCTGNTTGCTGCTGCCGCTGTTGCTGACTGCTGACTCGACTGGCTGGCNGAGCGCTATCGACTGCTTATGTTGCTGCTGCTGCTNCCGNCGCCGCTAGCTGACTAACGGTGTTCNGAGAAATTACTGCTTTTCTTACCGCTNTTGTGTTGTTGTTGTTGTTGCTGCTGTCGTNCGCTTCTTATAANCGAAGCTGAATTTNAAAGACAACAGCACGCCATAAAGTACACTACCGGGTATGCTTGTAAACACACACACACATACGTACATATATATATATATATAAATATGGAATNTCATTCCCTCAAAAAAATGGCGTTTCATT
>rnd-6_family-2217 
TAAAGTCTGTTCACACAGGCACTCGATTAGTTAACTGAGAGGATTTTAGTAATCTTAACTGTGAAACAGTTGGTTTTCCTTTGGAAATTAGCCATAGAAAAAGCAAAAGATTGAAGATGTGCGGTGAGCGAAATTAAATGAATTTTTAATTAAATTGAGCATTATTTTCAAAATATTATTAGTAACAAGTCAAAATACATATGTAAGTCAGAGTCGAATATGAAGGGTCAGCTGGCGCTACTGGGTTTGTTTGAGAACTCACGAACTTCCAAAAGTTTTAATTTAAACATTTTACTTTGTTCTTAAGTAGTTTTAGATAACTGAACAAATTAAATATTTCTTTTACTTTTTTGCTAAACTCAAATAAATGCTGTTAAAATAAAATTTTAAACAAAAAAATTTAAAAAGCCAATATAAAGTAATATCAGCTGCCAAACGCGTAATTAAATTAGTATACTGAGCACTGCAATTGGAAGAGCTTCTTGCCGACCCGCTCCAGAAGAGGCAGGAGTTTGTTGTTATTGCATCCTGGAATGGAAAATTTCTTTTTGATGTTACACATTTTTAAAATTGAGGCACGAAAGGAGTAAACTCTAAAAGCGCCCCCAGAATGTACTCCTTTTTTAGGGGTACTAGGAATTTCATGATAGAAAACAGTGATAGCAGCAAAAAGTATTCAACCGAGAATAAGACGAGGCAGTCGCTGCAGTGGGCAGAAATATCTGTAATGCTTCAACCATAATAACAGTCACTTCAACCAGACCAAAAATAATAATTTAAATAAACTCATTTTCTTCAATGCGTTTCACATACAATTTTTGCTTTTTACATTATTATTTTTATTATTAAAAATTCAATGGAAATAAATTTAATTTTCTACAATAATTATTTTTATTTTTATTTATTGTTATTAAAATAATTTTCTTACCTTTTTTGTTATTTGATAAGAATTTCATTAAAAATAAAAAAAATTATATAAATACAGTAGAATTGAGTTTCATTGGCGTGGCATGAACAATGAGTGACGTAACAACTAATTGCATGTCACTTGCAACATTACTCTAATATGTCTGCACACATACATACACACATGTCTATTGTACGAGGACTTGTATTTATGCGCGCATCACATGTGAAATTTTAAGTTTTTTACTTTCAGCTTTCAGTGAACTAACTCTCCCCTCCGGCCACCTCACTCAATGCCAGCAACAAGAGAAAAAATCTCTTTCAGATTCATCAGCCAGCTCTGCTCTAACGTAATCCCAAATACCTGCAGGGATTTTCCCACGCAACAGTTAAACACGTAAAGTAGTAAAAGCGTGCAACAAACAACACCAACAACAACAGCCACAAGGGCATTTGTATGCATTCTATGATGATGACGACAAACGTAGCCGGTGTCTGACGCTACGCGATGTTTGTTTGTGCGTGTGTGCATGTCAGCGTGCTGTTGCACCAACAGGTTGCTGCTGCTGCTGCTGGTGCTGCTTCTATGGCAGGTTTTTACGAGTCTCCATGTGATGCGCGTCGCGTTGTTCAAATGATTTTTTATTACAACTGGGGATGCCGCCGACGCCGCCGCGGCATGCCATGCTTTTCATTCCTCTATTTTAGTTGCACTATTGTTGATATAATGCAGTTGTTGCTGTTGTTGTTAGTTAGCTGGTTGGCTGGTTGACTGGCTGCTGCTGTTGTTTCGTCTGACTGCCACACACATTCGCACACACAGACAAAAGCTATAAAAGCTAGTGTTGCAAGCGTGTGTTTGGAAAAATATGGGTCGCCGGCATAAACGAGTGCAAAGAAAAACTTTTTAGTAATGCTACACGCACGGTGCGTTAGTGTGGGTATGTGCGCGCGCTTGTTGCACATATCAAAATTTGCCACAAAAAAGCATTTGTACTTATTTTACATGTTTGCTTTCACGTTGCGCGCGTTGGGATGTCATTGCTGATGTTGCAAGTTGGCATGTATTACATATGTACATAGACACATGCATATTTACATACATCAGCGCGTGCGTGATCGTAATCGTTCGGTGTGAAAAAATTCAAATTTCGCAAAAAATGTAAATGTTGCAAGTATGTGTGTTGGTTGCAGGCGCTCGTTTATGCACTGCATGCAACAGCTGAAAACAAAAGTCAAAGCACTGAATTTCAATTCCGCGCCACACACCAATAAGCTGTGCTGTTGCAAGGAAAAACTTTTTGCCACCGATTTGTTTCTATTTTTTGTCGTTCTTCCCATTAGTCTGGCAACGATGTGCCAATGACCGGCCGTCAATGACTGCCCGGTTGGCTGGTAGTAAAATCCGACACTGGGCTATTGACTGAAAGTTTTATGTATTTTGGGGGTGCTCATTCAATGTATGTAAGTGTGTGCGTTGTGTGTGTGGCAGCCATTCAACACTTGCAACCAAATATTGCTACAAATTGTTTGCATAGAACAAGCGTTGGAGTGTGGCGCATGTTGGCCATATGCGGATGCGGATACACGCTATAACGCTGAATTTGTGCAACCATTTGTGGCGCCACCAAGCCGTCACTGCTAGTGCTGCAAGGCCGCATATATCGCGTAAGCCTCTCTGGCGGTGCATGTCGGCCTATTGTTTGCGCGCCTGTTTGTCATCGTTGCGACGTCGCGCCGATAACAAATCAATTGCTCTGTTGCAGTTGTAAATAGCAATCGTATAACGGTACAAATGTGTGCATGTGTACACGGAGTGCATAGTGCATACATGGAATGGTTGACACAGAAGTGCTTTCCACAATGCATTTGACCTGATTTTTCAGCGCCACGTGGCGTAGTATGCGACTGTTGCAAGTAAAGCAAAAATTGTTGCAAAACTCAGCGAAAGAAATGCAAAACTATGTGCTGCACGGTTGCACGCCAAATGAGGAAATGTGTAAACAAACAAACTCAGACGTGTCTGCGTTGTCGGCTGCTCGTAGCGATTGTTTCTCGGCTTTGGTTGGCGCGGCAAGTTGTATATAGCGGTACTCCCGCTAACGCTGAGCAAAGTGTGCCGCGAATCTTGTGCTAATGCTGGTTGCGCACACTTTTACTATTTTAACATTGCTGTTACTATTACTTTTACATCCATACGTACCTCGTGGTGGGGAGAGAGAACACTGAATATATTCTTTTCGTCTACTCTTCCGTCGAGTGATAGTTGGAAAGCCACATGGAAGTGACAGCCCGCCATGGATCATCTAGAAAGAGGTCAGGAAATTTAGTTTGCTAGAAAAGGCTCTCTCACCACCTTTCCAACTTAGGATATTCTTGCCATTTTAAAGAGCGCACAGAAGCCGACCTTTTCCTATCCAACATTGCTCAAGTTGCCATAGATTTGCGATGCCTTTCATAGTGAGCTTACTCCCTTGGCCACAGAAGAACCCGCTGGAGGTACACCCAAGTAATGTGTGGTCCTTGTGTAGAGTGGTGGGCTTGATGGTGGGAATGACAACCCTTATATGTAAAATGAAACAAAGAGACTTTCACAAAAATTCCTCAGCTACACAGAGGCGGCTTAGATAAAGCATTAGATCTAGCAATTAAGACATTCATCACAAAAGTCAGGAGGACCAAAAACAGCTTCAGCCCTAAAAAAACTACAATTATATAATCAATAAAACTGTGGGTTAGTCCAAGACTTTATTGCATTAGAAAATAATCTCTCTGATTTCGAGCTCTAAGTTTGATCACATTTCGCCCTTCAGTAAGCACTTTTCTAAAATTCATGTGTGCTGATTTCTGTAGGATCCCAGGACCGCCTGATTCATTCCGATATCCCCGATGCCTGACATCAATGATTCGTACCAGCTGATCTGAGCTCTTTTTTCTTTTGTTGTTCTCACCTTCCTTTGCTCGTCATATGTGTGGTTGCACCGCTGGGGCTGCAGATTGCTTGCTTGCTTGGTTGTTGGCATGCGCCACGCAAGTGCCACACACACAAACACAAACAGCTACAATTCACACCCGCTAGACTAGCTGGATTACAAAGTTTTTGTTAGCATCCTATCGTCAACAACGTCGGTGGCGCCGGCGTGTGGCAACAATGCCATTACCATTGCCATTGCCATTGCCATCGCCATTGTCAGCGCATACGCTTTTGGCGCTTTGTTGTTGTAAGTCGATTGTTGTTGTTTTTGTAACATCAATTTCATGCTACAAGCCCCCGTGGCATAGCCAAAGGCGACAACTGTGTTAGCAGCTTGTCTGTTGCCTTGCTGTTCGCACTTTCTGCTCAGAACTCGAGAACACTTTGCTTTCGGGTAAAAGTGTTGCAAGTGTTGAAAGCAATGTGGGAATGCTTATTTGTATGCACAAGTGATTTCTTTAGAGCCACACACCAACCACATTCACATACTCAAACACATGCCGAGCCAAGCAAATTGAGTAAAATATATATTTATTCTCCGTTATTTGTGGTATACTTCAAGGCGCTCGCTCTTACATTTCCATTTCAATTGTTTGGTACGCTTGCTGGCGCCATGCCTGTGGGCTGTGACCTTCAAGCGTAGCAGCAGCAGCAGCAGTAACTAGTCGGTTTAACACTTTGCCAGCGTTGCCAAGGTTGTCCGGACTCAAGAGCTCAGACCCAGCAATGCATGCAGTCGGCTTTTCAAGTTCAAAATGTCAACAATGCAGTCAAAGAATTTTCGTTTCCTTTTTGCGATCTCCATATTACATACAAACACGTACAAACGCACTCACACAAGACAAGTTTTCCATTTCCTGGTGCCGTTTTTGGTCTTTACTCGGCTCGAGTGGCCAGTTTTTTTACATTCCCTTCTAATCAACTCACTCAGAGCTGTATGTTGGCTGGCTATTGTTTGTATTGCAGCCAACAAATGCTGTTGAAATTGCCATTATTACGGGTTAAAGCTTCGTTTGTGTTTGTTGCAACTCCGGCTTGCTACATTGCTAAGCGTCTGTTGTTGCCGCAAGACGCAAGTGAAAAGAGGAGTTCACTTTCATTGCCTGCGCATTAAGTGCTGCAGCAGCTGACAGTCGTACTTGCAACATTGTTACTAGGGCAGCGTGTGCAACAGCAAGCAGTTACATATTTACATGCAGACAGACAAGCAACTTGAATAGTCCATACAAATGTTGTTGCTGCTTTTAGGAGAATAAAAAATCACATTTTTTCCAGCCTCTGTCCATGTCTTCCCAGCATGTGCTGCTTTCTACTCTCCTTGGACACTTTTCTTTTACAACTTTGCTACTTTTATTTGTGTACAACAACAAGGTCTGCTTGTCATGCCATCCGGCTTTACATTTGCGCTGTGTGGCAAATGCTATTTTACTTGTGTTTCCCGCCCTTCTCCACAGTTAGCTGTAAGCTTCTTTTTCACCTTTTTCCTTTGCTATTTTGCTGGGAATTTTTTCTACGTCTTGATTTTTTCCATCGTTGTTACGCAATGTTGTTGTTTTTTCTTTCTTCAGTTTTTATGTGTATTTTCCCACTGTTTTTTTTTTTGTGTCGTGTGGCACCCAGAGGAGGGAAGGTAGCTCGTTGGTGAAAAAAGTTTATGTCTGCTTCGAAATTGTTCCGTATTTCATCGAATTGTGGCAGGAAATCCCTGGCAAGCCGAGGCGATGAGCTAACTTTGCACGGGTATATATGTATGTATTTGCGTTTTGCTCTTCGCTTGAGGGTTTGTGGAATTCCGGTTGGAGCGAAGGTTGCATGCTCTGCGTACCCAATGAAGTGGAAATCTGTGGCGAGGCAAAACAATTATTAAAGGGCAAAAGAGATTTAATCACTGACCTTAGAAGTGGAAGCTCAAATATTTTATCAATTAAGTTCCATTCTCAATTTATTATTAGTCGATTTAAGCGACTTCAAATCGACACTAATATTTGTAGATCGTTTTGACTGACAACTCTTGATGTCTGTTATTCGTACCGCTGGACAACTTTCTGTTGTTGAACCTTGAAAAAAAAGGTTCGCCACTATCTCCAAAAACTTTCCCCAAAAACTCAGGTGTCCTGACAGTAAAACCTTCGACTCGAAAAGTAAATTTTTTCACTTTAAATGAAATCGCATTGTTTCAAGATGCTCTCGAAGAGAAGATGAGCTTAAAGGCGACCTTAGCCTGAGATGAATTTGGTACTTGAGGTTTTCGATCGATAAGTTTTCAATTTATTCTGATCTGAGTCGAGGTCTACTTTTGGCTTTTGGCTTTGAGCAGGTTGTGGTTTGCTCAAAGATCTTTTAAAAGGCTGAGGTGACACACTTGTTGGACAAACCTCAAGAAGCGAAACTACAAATTGGAGGAGGAGCTCGGCGGAAAATCGCTTCAGCGGTTACAAAGCGCCAATATTTACCCACTCTTCAATAATTGCTATGATAAACGAGTTGCTTTCTGGAAATGAACCTGATATGATACATAAAAGTTCAAATACCTTANATTTCGAATTAAAATTCAAAAATTATGTTTAAATATTCCTTTACAAATAATTTTTGTTATGTTGTGATATTTATTTAAATAATGAATTAATTTCGGATGAGTGGCAACATCACGTATCAATAAAAATGATTTTTTCAATTTATAAGCATTTTCCATTTCATTCACCATTTTCAATTTATATTTTACTATTTAGAATTTTTCACGCACAATTTAAGAAGTAAACAATTTGAGTTATTGTTGTAGTTGTTGTTGCCGCACGCAAAAACACTCAAGTCGGCTATTGACTCAATTGCTTTCTACCGGCGACGTAAACAAATCAAGTAAAAATACACCTACGAGACGTCACATACACACGCACGCACACAGCACCCAGGCAAACATACATATCTACAGTCTAATCTTTCAAGTTCAGTCAAGTTCAAATTTGTTTTCATTTCGCATTTTCCGCTTTTACCCACAACAGCCTACAGCAGAGCTTGATCCTTTTGGAGAAAATCGAGGTAAAGANCCTTTTNNATAAACTCGAATTTGAGGCAGGCAACCGTCGTTGATACCCAAAAATGTGCAAATCTATAAACATACGAGCGAGTCTATGTAGTTGTAGTTAGACACCCACATGCACACAAACACGCGCACATACACTCGCATGAATATGAAAATCGTTCGAAATAGCAAGAAAACAATGAAAACAATAACAACAACAACAACAACAGCAACAGCAATAGTAGCAAATGCCAAACAATAAGGAAATATAGCCGAAAATATGTGTAGCAATAACAACAACAAGAACAGCAAGTAAAATGTGGCAAATGTGGCAGACAAAAAGTTTGTCCTTTGGCAATGATTTGCCGAAAAATATGAATGGCAGCTCAGACGTACTCAAACCCAAAATCGAAGTGAAACCAAAACAATCCATACGAAACAGCAGCAATCAAGTAGAAGAACGTCATGATGAAGAAGAAGCTGAAGTAGAAGTAAAAGAAAAGACCAAACCGAGTTTTGTGGCAAGATAAATTGGGTTCTACTACGGTTACTCGCTACACCATGGAAGTGTTGCTGTTGCTGGGATTTTGTTTTTCTCTTNGTTGTCGGTTGTTGACTGTGTCGTCGTGTGCTAAATGCTCCCCAAGGAGCAGACAAGATGAGCACGTGTTATAAATATTTACTAATTTTAGATACTTTCCTTTATTTTTGTATAGCAGAGCAATGAATTTGCCAATATTTTTGTTGTTATAACAGTGAATGAGCTATGATTTTCCTTTTTTGTTGTTGCATCCTTTGTTTTGGCTTTTCCCATTAACATTTTGGGCATAAAATCGAAGAAGGAATAAAAGTTTGAATAAATAAACTAAGGATATACATACATACATTTATTTGTGCATATGTCTGTATGCACGCAAGAATGTTAAGTTCAGTNGTTGTAGGCAAATGCAATGAGTGTTGAAATAATGAATGAATTTATTTGGATTTGCCTCACTCATATTTCGCATTTTAAATTTTCTGTTTCTTCTTCTTTTCCTATTTCCACAGGTATGAATACCTGGAATATGTACATATTTATGTACGTAAAGAAATTTACTTCCTACTGCTTGACAAAATGGCGTTGTCGCTGCGAGCACTCACACAATGCATGTACTTGTGTATGTATGTATGCATGTCATTATTCCCATAATGTTTGCAGGCTTTGTGCTTCGCCCATTCTCCTTCTACATTCGTTCTTCGTTCTTCGTTCTTTTCCTCTTCTTCTTCTTCGTACTTCTTGTTTGCCGTGCTTTGTTCAGCATTTTGTGAGTCATCACTTGTACATTTCCGTTTCCGGTCAATTATGTCTGCTTCCGCTAGGAGAAAAGTGNTTTNGAAGTTGTAATAGTTGTTCTTGTAATTGTTGTGGAGTCTTATCACGCTTACCCAGTGGTAGGCAGCGGCAGTGGTGGGAGGTGGTGCGTGAAAACGCACAGCGTAAATGCCACTTTGCGTAAAATTTGNCTAAAGNCTTTCAAATTTAATCTTTTTTAAAATGAAAAGTTTTTGTAAGCTTTAGATCNATATTTTCGGCTNTAACTTGATTTTGAAATNAATTTTTTTTTGATTTCGAGAGATTATATTTTGAATCGCTTTAAGCAATTTAAAAGTACCGTCCCACGGAAAACGAGACTGATGGAAAATATTATTTTTTGNCAAGTAACTTTTTTTTATTCGAAACAGTTATTTCTAGCCTTGATACAATGTTTTTCCCAATCAAGATGAGCACGAAAGATTTTCCAGGCTTACNGCATTCCCTTTATCAGTAGTCCCTTAAAAGAATTTGATTTAATTTATAACGGTGTTGTCATTGCTTTCATANATGAATTTCNTCGAGTGCTTACAAGCCAAGNCAGAAGAGTTGAATGGCGGATTAGCGATAAGAATGGAACAATAACACCAGTTTCCATTTTCACAGCATTTTTGTCTCAAATATTAAATCACATAAAATATTCCATTAACAGTTTGACAGCCACTGCACTGAGTAGCAATTAATACTCTATGCNGTGGTTCACAGATNCGAATTCCGNCCAGATCATCAAAAAATCTATACACATTCAGCTTCTCTTATTAAAAGTTGATTTACTAATNAAGCCAAACAGCGTTTTTTCAATTTTGAGAAATTCACGATCTTATATTTTATTGCAAAATTCTCAAGGTAAAAAAGACAAAAATTTGGAAAACATCAGCTACGACTAGCTGTGCTTGTTAAATGGCAANTATACGGATTTTTGAAAAAAATTCGAGAAAACGCGTTCAAAGGTTTAGTTTTAGCTGCGCGCTTACCTTCCGGGAAGAGACAATTTGGCTAATAACTTCGGGAGNCTTCCTACCACGAAATGAAAAATAANGGGGAAATCGTTTATTGGAATCCAGGTGCAGTTCAGTTCTGAGCTCGATACCGAATTTCAATCGATTTTCGAAGNAGTATTTAATATTTAAAATCTTATTTCATTACAAATGTGATTGAAGATTTTTTTTTTTAATTTTCCAATAGCGTTTTGANCTTTTGTTTACTTCAAGCCTTGGGGCCTCAANCTAAGCCTTTTTGNTTTTTACTAATGAAGCATCTTCCACGAAGTTACTCTGAGACTTTTCCTTCATTCTTGCGAAAAGTGAAACCAGAAGTTTNNCTGAATTTATTTTTCCCCTATCTCCGCGCTTTAATCAAGCCAAATATAGAAATTAAAAACAACCTTCA
>rnd-6_family-7346 
GTTATAGTGTCTTCCACTATTCCCTTAACCATACATGCATACACACGCTATTGTAACTCATTAAGAATATTATCAATTGTATTTTCGCAAAGAATTATAAAATATATTTATAAATTGTACTCCAAGTGCATTTCCGCTAACGAAAATGCAACGGTTAACAAAAATGTATCGCTAATTCCAAATAATTTTATTACTTATTTGCCCAAGTGCATTAATTCCAAAGAACTTTAATAACTTTATTAATTTTATTTTCAAGTGCNTTTCCGCTAACGAAAATGCAACATTAGCGAATTGATACACTTTCATTAATTCCAAAGAACTTTAATAACTTTATTAATTTTATTTTCAAGTGCATTTCCGCCAACGAAAATGCAACATTAGCGAATTGTTACACTTTTTGTAAATGCACCAGACAAATTTCCTAAGAATTATTGTACGAACATTTATCTTTATCAGCAATGTAATAGTATATAAGAAAGTAGAAAATAAAGAATATAGCAGTTATTGATCAAACCTTAACTCGAATCGTTTTATTTTTTGTGGGTGTTTCTCATTAGGAGAAAATAAAGTTTTTATTTTTTGTGTTCCTCATTAAGAGAAACAAAAAGTGGCGCAGTCGGTAGGATACCCGTGTATCCTCGCGTGTAAATCATTTAAAGTTATACGAGAAAGGATACGGATATTTTAATATCCATAACGGGAGAACAAAAATAAAAACGAATCCTTTAAAAGATTTAAAGGACACATACGAAAGATAACGAGTGAACGAAAATAAAAACGAATCCTTTAAAAAGATTTAAAGGACACATGCAAAAAGATAAAGAGTGAACAAATATAAAAACGAATCCTTTAAAAAGATTTAAAGGACACATACAAAAAACATAACGAGTGAACAAAATAAAAACGAATCCTAAATAAGAATTTAAAGGACAACGAAAGCAAAGCGTGTGGAAGTAAAGAAATATTTAATTAAACTCATATGTTGATGTACAGCAAGTGTTTGATACACTAAGAGTGACTGGCAGTGATACAGTGCCTAAAAATTTCCAGCCGAACAAAACCAAAACTTGTTGTGAATACCAACAGGTGTGCTGGAAATATAACAAGTAAAAGTGAATTAAAAACAGTAGATCAGCCCCAAAAAAAAAAACCAGAAAAAAGTTCAAACACCAAGGACTGCTATCAAAAACTAAGTACCTACAACTAAATAATAATCATTTTTAAATATCAGCCCAAAAACACCAAGAAGAAGGTCAAATACCAAGGACTGCTGTCAAAAACTAAAAAGTAATCAACTTTAAAATCAACTTTAAACTCAGCCCAAAAAAACACCAGGAAGAAGTTCATATACCAAGGACTGCAACTCAAAAGTAATCAACTTTAAACTTTTATATTATATTTTCAACAATAATATCAGAAAGTAAGAATTTNATTAACTAATATAGTATAATAATTTTATATCTTAAAACGGCAATACAGGCNNAAAATGGCTTAATTAACAGATTATCTATAAACCCTCTGAAATATTTATCAACAATTTACCTGAATTCTATGGCGATCTCAGGAGACCTACAGACATTCACCACACTCAATTGACAGAGTACACTCACACATACAAACATACGACGAAATGTCCCAACTACTTTTTTCGGACATAATAAAGTCAAAACTCAAAGGAAGNGCTAGACAAGCGATAGAAATAAACTGCCACGCGACTTCATGGGCAGAGATTAAAACTATACTACAGAATAATTTTGGAGATAGACGTTCCTGTGAAGAACTCTTTGACGAATTACGCAGCGTGACCTTTATAACAAACACCCTAGATTTCTTCAACGATATGAAAACCAAGTTACATAGATTAAATAACAAACTAGTGGTTATTTTAGGGGAAAGCGAAGCGAAGTCTATCCTATTCTGCAGANACGNCAGTAGATTTGGAAACAGGCTATGGACATACTATTCCAAGCCGGATACGCTCATGTAGGGAATAATAACGGTAACGGCCAGGAGTTTAAAACTCATTCGGGTAATAGGAATAATAACTACAGAAATAGTACACAATACAATAGGAGAGATAGTAGGAATATAACACAACACAGGAACCCCCAGCAACCATTCAACAGACAAAATTCCCAACCAATGCCCCAAAATAATGGAAGAGACTTCCAACAACACCGACCATACCAACAACCATTCCAACAACACCGACCATACCAACAACCANCCCAACAACACCGACCATACCAACAACCATTCCAACAACACCGCCCATACCAACAAGTAAACCCACAAAACCCCAACCAAAATCCATCATTCCAAGGACCAAATCCTAGAAACCAACCA
>rnd-6_family-1298 
TGTTGACGCTGATGCGCTGATAAAATTGTCCATTAATAATAGCAAATTAATTTTAATAATTTATATAAACGAAGAAGATAATTTGAAGCGCGGGAAACGTCCATTTCGTATATAACCACATNTTGTTGTTGCTGCTTTCGAACTNACTNTAGCGGAACATCATTTTGATTCCACATGTACATACATATTAACAACTATCACTACAATAATTCTCTATTTATATTTTTCTATATATCAGAACGAAAGTTTTTTCTTCATTTAATAAGTTTTTTAATTCGCGAAATGTGCTAACGATAAAATTAATATATAAATACAAGCAGACGTGCTTTTGAATTTCTCGCTTAGTGCTAATTCGTTTATAAAGAAAAGCGTTACAGCGTTATTTAAAGAAAATGGCTATTTGCGTTGTTCTTTTATAAAAATTATTAATTATTGTAGTGTGTGACAAGTGCAAGTGGTACAGTCGAAGTTGGACGCGGCATACGCTGCTCCTTGTTGCCAGCGTGGGAATGTGCGATTGACGAATGTTTACTAACATATTGTGTTAATTATTGAAAAAAGTTTAAATACGTCACTTCGAACAATTGTAAATATACTTTATTATTTGAGATTAAAAAGGGATGGTAAATCTAGCTACTATAGTCGGCCAAAATGCGTGGAGTCCAAAGCAACCCTCAGCAGGGCTTCGACTATACTTGGGGCTTTGCAGATAATACCCGTACATTGGAAATTCCAAATATAAATTATACAGTCAGCATTGAATTCATGCCTTATTTACTATCTACAGATGGATCGCTAACTGTTCAGATGTTAAAGGAGGTTTAGCTGCCCAGAAAGAGGTGTTGTTCGACGTAAGTTCGCCTGGAATATCAGATCAGGTTCAAAAAGTAATTCAAGGTTTAGANGAGATGGAAGATTCACAAGGCGATTCGCCTCTAATGTTAGAGCCTGGTACAAGAGAGCGTTAATTACAATGAAAATGACGCCATAGTTAAGAATAAGCGACCATGCAGCTGCGATGAGTACGGAAAANCTGTGACATGCGAAGGTGTAGTCACTAGGCGAAGTGGTTTTCAGGCATGGTGGTTTCTCGACTGGGCTANCTCGCCGGATGGGGGGTTGTTTCCACCTGCCTTGCCGCCTCCAGCATGAACAAAATAAAATCATNCCTGATCCGTATAGTCTAGTCTACGTCCTCACGTCCCCTTTCACACCCTAGTGCAACACCCACACCAAAAACAAAATGATCTACTCCTCCGTAACAACTAGTTCAAGTAAGACACTTTAGTTCATTTTGTTCCTTTATTTCTTTAAAACTTACATTATTAAAAGAAAATATATTGAAAGAAAATTCACCTCTACTTCGCCGATTTTTATACAAATATTCAAATATATACGAATAATTGAATANAAAGGATCAACCTTTTCTTTAACTTTTCTTCCGTTCAACTCAATGCANTCAATACCTATTTAAATATATTTTCCTTTTTCTTCGTTTGAGCGTTAGCTTTAGGACTACCCTAGTATCCAGCGCCTACTTGTGTTCGTTACACACGCGAAACTATATTCGCTTCAGGCAAAATTNTTAACAAAAAAAAAATATGTATATATATATATATATACGTATGAGAAAAACTATTTGACGACATGTACATAGGTATGTATAAAAAATGCTCTCAGCACTTACCTTTTCTTGTCNCACGTTGATGGTACCAACAATTCGAGACGAAGCTGGAAGGGCTGGAAAGTGAGANGTTTAGTTATCTATCATACATATGTACATTGGTAGGTCAGGCTACCAAGACTACGCTAGGTTGATCACTCACTCGTGCTTGGGCACCGCGAGTGGGTTAGAAGCAATGCAAAGCAAAGAATTGTAAGGAGGAAATTAAAGAAAATTATCGGGATCAAACAAAAGCGAAGAGGAGTTAAAGTTTGCGAACGAAGTTCAAAAGGAAAATNTAAGAAGTAGGAAGCGGAAGAATCAAAGCTTACGAATAAACAAAGAAAAATGTTTCTTTTTAATAATAAGAAGAAAACTCAAATTAGATATATAAAACAAAAANATTATTTCTAAATTAAATTAAATTGAGTGAAAAATTGAGAAGAAAGAAAATTAGGATCGAAGAAAAAAAGTTACGAAAATGCCAACTAATGATCGAAGAGTAACTAATGATATTACATTTNGCCAACAACAGAACCTTTCGTTGGTGAATTGACCTTTTACATTCGAATTATAACAAAAAGCGTCAAAAAACTAAGTTAAGAAAATTAATAGATTAAAACTTCAAATTATGTGTAAATAAATAAAAGGAAAGTCAAGACCTAAACTCAAATTAGAAAATCAAAAAAATAAAANAAATCAAAAAAAAAAACATCCGAAAAAATTACTTAAAAACTAAAAGAAAAAAAATATGCAAAATAGTAGCAAAAATANTATTATTTCCAAAAGGAATTTAATTTAAGTAAATTTGCTTAGCGCACATAAAATCTATATATATGTATATATGTCTACATACATGTGTAGTTAACAACGGTGATCAAAAATGTTGTTGTTGTTGGTAGTGGCTGCGTGGTCAGCTGATGATTATGATGGTACGCTCCAGCTGATCGCGTGTAAAAACCTGCTTCTATCCTCTATGGTTTGCATACACGGTGGCAGCGGCTAAAGAAGTGTAGTTTTTTTTTCTTCCGCTACTAAAGCCTGTTCCTCCTCAACTACCGCTTGAAATTTTCGTTNACTTAAAGAGGTCCTTTTGCGGGCGACTTAAACATAATAATATCTGATAATAATTTGAGTTTGTTGGCTTATACATAGATATACATGTTCGATTACATGTCCATTGTGTTTTGCTAACAAATTCTATACCTCAACTGATTTCATCGAAATTGGCACTTACTTCAATTTCCGATTTTTTTTTTTGTAGAATATTTAGGACAGCAGACGTGTCCTGTAAATTTGCCGAGATTTCACTNTTCGTGTTTTATTTTGCGCACATGAAAGNGTA
>rnd-6_family-2929 
AACACAGTACGACAGTGGTTGGTACACATGAGAAATGTTAAAGAAATACGTGTCTCGGCGCTTTGCTGTAGCACGTCAGAATTTTGNGAAAATCGATTTTCAAGCTTCACTACATNTAATAATATTTCGAATTAAAATATACTTAACGTATTTTTAATAAAATTTTTATATGAACCATACTGTTTGGGCCAAGTTTAATTTAATTCAAATTCAAATGCGCGCCAAGAGCGCCACCGCCNTTCATTGCGCGAGGGCGCGAGGTACCAGAGCCTAGGAACACGAGCACACACACTCACATATATACACAAACTCTGTAACATCCACACCAAGTAACTTAACAATATANAGTNCACTAAAAATGTAAATAAAAACTTANTTGCAATAGTAAAATAAAAATATATTAACGAAGTGAAGTGGAAGATNAAGCAGTACAATATTTTCGTCCAAACNAAACACTTACATTATCTTGTTTTTATGTGAACCATACTGCATATTTATTTGGTGGGAAAAAGTAGTAAATAAAACGTTTTTAAATAAAAATATGAAAAAATAAAATAAAATAGCAATAAAATAAAATAAAACGAATTGTCCAAATCGAAATGATTTTTGTTTTGTTTGGCTTATANACAGCTACTAAAAATTTTCGTAATATAATTCCAAGATATGAAGGTTATTTTTGTTGTTNCATACGTTCCAAATTTATGGTATANTCCAGAAGTTGTTTGTGATTATTNTTATCGTGGTTTGGTAGAATGGAAAGGTCATAGATTAAGACATCATTCAAAATACGTCTACCATTTATTGGCTACCAGTTGGTTTTGAATACAATGTACGCGAAAAAATTGAATATGCTGATGTTGATTCAATAATTTTTGCTGAAATATTCTAAAGAAAATNTAACGGCTCCTTCTGAAAAAACATTTGAAATTAGAAAGTAATATTGATATGCTTTCTGAACCATCGTATCACAACATCTGAATTCGTCCAACAACAAGTGAATTAGGATAAAAAGTACCACTATTCTATTACTCGAGGACTAGTTCGTGATTCGCGTATGACGAAAGAAATTAGTGAGGCTGTTGGTTCGCTTTTGAAACAAGTGGAATTCGGTCGGCGATGATTTTAAANCATACTGCGTGGCCNTANTGTTCAATTTTGGTGAACATTTTGATTTATATGAGGATAAAACAAAAACAACAACAAANTTNGTTAGCNGCAATANTGTTGACGAATTGTCGAAANAAATGGNACAATGACATATGTTTTATGAATTTGAAATGAATNNCGNCTNTTCACCGATTCGTCTGTGGAAAGCCTAAAGGAGTGTTATTGACAACAAGCATCCATCAGTTCCAATCGTTTACTNAAGAAATACACCAGAAAATTANGAAAATATGATGTAGAAATGAANTNTTGTAGTTACCAATGTTTTTNATNTGTTTGGGAGGGGCGTAAAAGACATCTNCATTATACTAATCATAAATG
>rnd-6_family-9006 
TCCTTTATGAATCTTCATTCAGATATGTATTATATAGAGCATAGCAGTATGAATGTTTAGAATATCTGGCATGACTGCAGCGCCGTCTGCCGGAATTCTATGTAAAACGTTGTAATATCAACAATATCTGGCATGACTGCAGCGCCGTCTGCCGGAGTTCTATGTAAAACGTTGTAATATCAACAATATCTGGCATGACTGCAGCGCCGTCTGCCGGAATTCTATGTAAAACGNTGTAATANCAACAACAANTTATAAATAAATA
>rnd-6_family-539 
GTGCCTCCCCGGAATTATCTCTATTTCCTTAAATGTTTCTATTTCAGGTGCACTAATTTCAATCTCATTTATGCGGCGGCTAATTCCAGCGCGGAACTGACAGCACTTTCTATTAATGCTTTTAATTNATCAGCTTCTAAAGCCATTTTATTTTTTACTNCCCACCANTTTTCCTGATAGTCCCTATTGCAGTACCTTTTCCTATCAATTCTTATATTTCGGAGCTTTTCAAAAAGATTATCTAGATCATTCATAAATATTCTTGCAAAGATTTACAAATTTTTAATAAAATTTACTATTTCTACTTACATCATAANAATATTTNTACAGAATAATACTAGAAAGTAATAGATCAACTATTTTCGCCTTNTTAAATTGTTGTTTGCTGCTTTCTCCGCTTCTGTATTTCCTTGTTGTTGTGTACGGCGTTACGTTTATGAAGTATCCTTTTTTAACGCTTTAATTTAATTTTGTTCAAACAGTTCTCCGAAATCTGTTTGCATTTGCACTCTACAGCTATTGCTATTTTTCTAGATGTTTTTTTCAACTTTTAGGGTTTTNGTGTTATATTCTTAAAATTTCCGATTACTTGTTAAAATTACCGGTTACTTTTTTCACTTTGCCCCACGTTGGGCGCCAATTATTTAGGTTCGTTTATTATTATTTAATNTTTATTTAAATTATATTTTTGTATAACTTTCTTTCTACAAGTAAAAATGGTTATTAATATTTTNTTTAGCTTCGGCGCTTTAGCACCCGCGAGTTCTACTTAGAAACTAAAACTTAAAACTAAGCTTATCATTAATGAAGAGTCGGTCACCGTTGGCGTACGTGACTGCTTAAAGGTGTTAGGTTGCAGTTACGTTCCCAGCGGACGAGCTGTAGACGCTTACGTTTGTTATTTGCTGGCTAGCGTGAGAAGGAACTGCAGACGCTGACGTTTGATAATCTTCCGGTCAGCGTGAGAAAGCTTCTTTGCTGACTCAGGCCACGCGCGAACTTTATGGTTGTAGAGGTGCTCGTGTTAAC
>rnd-6_family-11189 
TTTCGTTTTTTANTCATTTATTTTTTTTTATTATTTTCTCATTAAGGTCAGTCAAATTGTGTCCTTTTCATTGNCGATCAAATCCAATTGATACTATCACAGATCTCCGTTGCTACTTTCCATTTACTTGCGGAGCACATAAGCGGCGCTGGCGTATGGGTAAGCGGAGTAGGCGGCGTAGGGTGAAGCGTAGGCGGCATAAGGAGCAGCGGCGTAAGCGGCATATGGAGCAGCATAGGCGGCAGCGTAAGGAGAAGCGACCAATGGTGCAGAGTAGGCCAAGGGAGCGGCNACCACAGCTGGTTTAGGTTCGGCAGCAGCGAAGGCGAAGAGGGCGACGAAGACGAGAGCGAACTGCGAGTAAAGGAAATAATTAAAAATTATTTAAATATAGATCTTCGACATTGGCAATAAATGTGGAATTCGTAGATCTTAGATTAACTTACGTATTTGAACATTTTGATTTTGTTTTGGCGGTTGTTTTACTGTTGCGGAACAAAATTGAACTGATGATAANTCGGTNNANTGCTCGNGTTTAAATACGATTCTTCTT
>rnd-6_family-13332 
AATAAATGAAAAGAGATTTACAACCAACAGAAATTTTTTCAAAAATGGAATGGCTCATTACTGGAGACCGTTTTCGAAGTTGTCAACTATCCAGTATCTTTAAACTCTGGTCATTGTTTTTGCCGTTAAGCTTTTAAACGTTTTAGAAAATATCTTTCACTCATTGGTCTTTCAAGTGCTGTAAACTAGTATATCCTGTACGCCATAGCATTGGATTCTTATATAATTCTCTAAGATGCCAGACTTTACGCAAGTTGGCTTGCTTAGGCTTCCACTCTACCTAACTTCTAAACACTTAAACTTCAAAGAAACCATAGAAATTATCGATACATTTAATCGAAGAATTGTAAATCCACTAAGCGATTATTCTCGATGAAAGAAGATAAAAATTGATAAAAATTTGACCAAATTTTGATCCAAAAGATATTGGGAATTCACTAAATAATTAATTTGGTAATCGATATAAAAATTTCTAAGAAATTTCAGTTCCAAATATACTGAGAAAATAAAACAAATAAAATGTTGGTAAAGTTTAATCGAAGAAATACTCATATTTGCAAACCTAAAATAAACGATAGAAATTTTCGAAATCATAAACATAAAATATCTATAAAAAGTAGTTTAAGTTTGAAATAAACGAATTTTGAGAGAAAATACAAACATATAAAAAACCGAGACAATTTTGATCAGAAAAATTAGTTTAGAAATCAATACCATAAAATATCGATCAAAGTTATTCGGAGAAATTTAAGCTTCAAATATCGCGTAGAAAATAAAATAGAAGCAAACAGTAATAGATAAAATATTGACACAGTTTTGAAAAAAAAAAATTAGAAATAAATATCATAAAATATCGATAAAATTTTATCGAAAAAATGTGAGCTTCAAATATTTTTTGATGAAAGAAAATATTAATAGATGAAATATCGACACAAGTGTGGTAAAAAAAAAATTTTAGAAATAAATATCATAAAATATCGATAAAATTTTATCGAAAAATTGTGCTTCTATTAGCCCAGAATTTTTGATGAAAGAAAATGGAAACAGATGAAATATTCACACAAGCTTATGAAAAAGTAGTTTTGAAAAAAATATCGATAAAATTTTATCGCGTAGAAAATAAAATAGAAGCAAACAGTAATAGATAAAATATTGACACAGTTTTGAAAAAAAAAAAAAAAAATTAGAAATAAATATCATAAAATATCGATAAAATTTTATCGAAAAAATGTGAGCTTCAAATATTTTTTGATGAAAGAAAATATTAATAGATGAAATATCGACACAAGTGTGGTAAAAAAAAAATTTTAGAAATAAATATCATAAAATATCGATAAAATTTTATCGAAAAATTGTGCTTCTATTAGCCCAGAATTTTTGATGAAAGAAAATGGAAACAGATGAAATATTCACACAAGCTTATGAAAAAGTAGTTTTGAAAAAAATATCGATAAAATTTTATCGAAAAAATGTGAGCTTCAAATAACCGATAATTTTTGATGAAAGAAAATGGAAACAGATGAAATATTCACGCAAGCTTGTGGAAAATAAATTTTTAAATAAATAACAATAAATATCGATAAAATTGTATCGAAAAAATGTGAGCATCAATAACCGATGATTTTTGATGAAAAAAATGGAAACACAAAAGCTTACGAAAAAGTAGTTTTGAAAAAAATATTGATAAAATTTTATCGAAAAAATGTGAGCTTCATATAATAACCGATAATTTTTGTTGAAAGAAAATGGAAGCAGATGAAATATTCACACAAGCTTGTGGAAAAGAAAAAAATCATTAAAATTTTATCGAAAAATTGTGCTTCTATTAGCCGATGATTTTTGATGAAAGAAAATATTAATAAATGATATATCCACGCAAGTTTGTGAAAAAGAAATTTAGAAATAAATATCATAAAATATCGATACATTTTAATCGAAGAAATATAACTCTAAAACAAAACTTCATTTTTGATAAAAATAATAAAAATAATAAATTTATAAATTATCAATCAAAATTTATCGATAAAACCTGACACTTTACTATGATATAAAAGAAAATAAGAGTGAGCTCGGATTAAGCGAAATTTCCTAATATTCCTTTTCTTAACCGGCGTTAAAATCCTTATCACCCACGGAGTAAAGTTGTCGCGGATAAAAAATACTGTTAAAACTAGTTGATAAATTGATAGTAGAATGTTAAAAAAAAACTTTTGTAATCCACACAACTTTTTATGATACAGTGTGCCGTTCCGCAGCTGCGTTTAAAAAGTTACGTGCGTAAAAGGAGCTAAAAAACGATTATATATGCACATACATATACATATTTCAATGTGCCGGACGTAGGCCACTAAAAACTAAGAAGCCGTCGGATTTTTTTTCACATTTTTTTTTATCTCTTAAACCATGACTTTGCCAAGAGTGCTTAGTTTATGGTTTGACTAACACCAACAACAATTGAGTCGAGTGCGAGCTGGTGTGCGTCTGCCTTGTACACCGTTGTTAGGTGCGTAAATGGTTAAATAATGCGTTCACTTAAGATCGGATATGGCATAAAGTGTTGTAGTTAAAACTATGTAATGTTTTTTTTCCAATTGCTTGCAAATATGGAGAAAATTGTACAAATCATTTTGCTTGTTATCTGATTGGATTCTCTGTGCGAAATTCAAATTTATGAGTATGCAAAAAATTTGTTTCTGTTTAGAATGGCATACGCACATATGAGTATGTGCGTTACATATAAATTTATATACATGAAATATTTATGAAATTGTGTATGTTTATACATATGCAAAATGCAAACATTCGACTTTTCTTCCTTTGGTTTGGCAACACTCGCGAGAGATAACATTTTATTTAAGTTAATAAAAAGAAAGTGCCTTATGTATGTTTGTATATGTATGCATGCGTGTAAATACATTGTTCTTATCACATCTACATTAGTATTTGCTGAGCTTATCCTCTTCAACAGCATTATAGCAACTTGCTTCTCCACATACTCGTAGGTGTGTATGTATGTACCTGTGGCCACGGTATTTACAGCAGCAGCATACNTGCATACTAGATACATACGTGTATGTATGTACGAATGAGTATGTTCAGCTCTTTGCGAAATCTGACATTCAAGAGCTCGTGAAGCTCCTTTGGTTTGTTGGTTTGTTGGTTTGCCTGCATGTGGTAAGTTATGATGCTTACAAACTTATGTTGTAAGTACGCGAATATTCATATCAGTAGTCATGTATGTACATACGAGTATGTGCAAATAAATGGAAATGTGTGTTTGTAAGAATGTGCCAACACCATATATGTAAATAATATCACCTCCAGCACGTTTACCTTTCTCACGCGGCAAATTGCCAAAGGGATAAGATTAACACAGGATGCGACTGGTAAGCAAGGTATGTGGTTTATGGTTGCCAGATTGTTATAATTTTTAAGCAGATAAAAAAACCTAAAAACGAACTCATTTGCTAAATAAATTGTTGAATGGTTTCGCAGAGGATTTAAATGAACAAAAAAGCAAAAGCATGAGATTATTAAAATAAATATATATTTAAAGTGCGTATTTTTTTTATTATATCGCAAAGTTTCCAATTTTCCAATGATTTTTATTTAAATAAAAAATTAGTTTTTATAAAAATATCATAAGTTAATCGTTTTAAGTCAAATAAATTATCATCTAATAAATTTCACTGTTTCCACTTTTTATTTTATATATTTTTTTAATGAAAATTGTGTATTTACAATAATTTACAATAAATTTTTTACAATAAAATTTTTTAGGTTATAAAAAAAATTTAAAATCCAGGGACTGTAACAGTTATAAATTTTTATTGAAAAAAACAGTGATTTAATCTTTCTTACATTTACATTTTTTTTTCGATAAAAATTAATCGCAATAGTATATCGAAATTTATCGAGCTCACTTTTTTAGGTAAAAAAAAATTTAAAATCCAGTGACTGTAACAGTTATAAATTTTTATTGAAAAAAACAGTGATTTAAAAATTCTTACATTTACATTATTTTTTCGATAAAAATTAATCGTTAATTTTGTATTTACGAATTTCTGATAACAGTAAAGCGAAAATTAGAATGCGCTCATAGCAACTTATTAAATTCAACGACATTTACAGTAATAATTGTAATGGAAAAAATATGGAATTAAAACATTCTAATTCGATAACATTTTCTCGATAAATTTTTATCGTTATTTTGTGGGGGTTTAATTTTCGTTTATATATTTCATTTGCAATATATTTTAGATTCTCATTTTCAGTAAAAGCAATAATTTTCATATCCAAAATTTTCGATTACATTAGATTGCTAATTCTTTATGTTTACAATGTTTTTTGTCGGTCATAATAAGCCCTGAAAATCCGGTACTGTAATTGTAAAATTTTATGAATTTACAAATTTCCCAAAACAAATGTCGTTGTTTTCAGTTTTTATATATTATCGATAACATTTGCTCGATAATTTTTAATTTTTTTTCGATAAAAAGTTATCGTTACTTGTAGATAAAGAATTTTCCAATCGATATTTCTCGAATCTTATTTCTTCGATCATCATAAGTTACTGCTTATGCCGACGATCGTAACGATTATAATTTTGAATCGACGAAATAGAAGATTCTCAATTAATCACGCATATATGTATATCTTTTTTTTTTTACGTATATATTTATATATAACTTTTTACAGAGTGCTCCGATNACGATGTTTTTTTTTATTAGAAAGGCTAGAGCTGGAAATTGTCGATAGCGGGGNAGGANGTTTAATCTCGTATATCTCGATAGCAAGTGCTTCGACTTCGATAATTCTTTTGGTATTTGTTAGAGAATACTTCGAAGATGGTCCACTAAAAGGTTGGCTAAAAAACCAGCGACGCAGG
>rnd-6_family-1677 
AAACCATTGCATTGATTTGAATATTAATATTTGTTTTTTATAAAAAAAATAAATGTTATTTTTCTTCTTTAATTGGTACGAAATAGCTATTGTTTTTCTGGGATTTATTTAATATTTATTATCTTTATATACCGCGCAAATAATTACAATTTGCACAATTAGTCAAGTCCGATTTGCGCAAGTTAAATCNAACTTGTCCGGTTAACAAGTTAAGTCCGAGTTAACTTAGTTAGTCCGACTTATACAAGTCGAGTATATATATAGTCAAACTTNTGCCGGTTAAGTCNAACTTGTACAAGTTAAGTCCGAGTTAACTTAGTTTGGTCCGATTTATACNAGTTGAGTCCGAGTTACGTAAGTTAAGTCCGACTTATACAATTTAAGTCCGANTTGTGCAAGTTAAGTCCGAATTAACTTAGTTTGGTCCGAGTTGTACCGNNTGAGTCCGAGTTATNTAAGTCAAGTCCGACTTACACAGTTTAAGTCCAANTTGTNCAAGTTAAGTTNGANTTAGCTTAGTTCGNTCCGAGTTAGTNCGAGTTAAGTCNGAGTTAACTTAGTTTAGTCCGATTTATATAGTTAAGTCCGAGTTACACCAGTTTAACTCNAAGTTGTGCTGGTTAAGTCCGACTTCTACAATTTAAGCCCGTTTTTACCGAATTTAAGTAAAACTTGAACAATTTAATCCAACTTACACAAATTAACTCCGAATTGCGCAAGATAAGTTTAACTTGCATACATTTTTGATAAAGTCTGGCCATCCGATCTTTTCGATTGCAATTACAAATTTGGTTTTATTTTAATAAATTTAACCCTTCAGCAAATTTCCGAATCAATTAAAGAATGTGGACTTATAGAATTCGACTCCGATTTCAGGGATTGTGCACCAAATGAGCACAATAAATTCACCCTCGAAGCTCAAAAGGATGAGTTGAAGGGACCTTGGAGAAGAGTCNAAAGTACTATAGCTACTTTAGGCTCATAGGCTCAGAGTCAGCTAGCGGCGCGAAAGAATTTNNCTNTGCGNAAAAGAAGTATAAGTTTTTCTACAATGCNTATCCTAAATGAGTGTCAGCGATTGGGGAACTTTCGAGCAAATTGTCCAAAGTTGAAAAAGAGAGAGTAGAAGAGCCGACGTCATGGAACATATCATTCGTCTTCCGCCATACGATTTGGAAGCATTCAAAGGCGTTAACCTATCTTGGCCAACATTTCGGAACAT
>rnd-6_family-2688 
GCTTCAGCTGGCCGGCCAGATTCGTGTACAGATTGTGGCCCATATAAGGTCCTGATGCTGTCGGTTCGACTCGGTCTTAAACAAAAAATGTGCCGAATCCCAGACGGTCCAACTAAGTTATCCTTGCTGGGAGCAATTTACCATTAACATATTACATTTTCGCCCCTTGACTTTCAATNCTTTTTACATCGTATTTAAATANGAGCTGCCTGCCCTTTTTGTAGGTTACANTTATTGTGGCATCCGAAGCGCCAAANAGATTTGGTTAATCACATTAAGTTTTATTATTATTATTCTATAATCCACAAGTGTCTTCTTAATTACTTAGAAGAAGAGGGCGAAACACAAGATGTACACACATACGTATGTATGTTTGGTGTATGCACGTATTTCAAAGTGACAAGGCGAGATGCACATCAGCGGTTATTTATTTGTGNATGTGTNTGCATAGACGCTTCCTCTTTCATTCATTTTCTTACAGCAGCGTCCAAGAATTCCGTGCTGACGTGCTAACGACGAAGATATGCATGTATGTATGCACGTACGTACATATGTTTGCTAGTATAAATATGTGTGCTCAAATTCGAACCATTGCAGCGAACGGTGAAAATATCAACGCACATACCGAAATAAAATGGAAATATAAATGAAATGAAATTAAGTAAAATAAAGAAGACCAAATACTAATAATAAAGGAGCAACAACAAAAGCAAATCAGAAAAAACACAAAAAAAAAAAAACAATAAAATAATGTGATACGGATATTTCAGCGTGCCAAAGGTATTTATTTATGTGTGTGTAAACACATAATGCTGAGTAGTTGCCGTTTAGAAAGACAGACAGACATACATACATACCTACCCATAACCGCATATTCATGCCTGCGTATATTTACGTACGTACGCTTGCACATTTATACATCCATTTTGTCCGTCTTTAGCTCATAAGCAAGTCTCAAATCGCACCGCTTTTATTATACATGTGTACAAACATACATACTTCATGCATTTAAATGTGCGTAAGTTGTTGCTGTTGCTGTAGCTGCTGCCGTTGTGTTGCTATTGTTGACGACCGTGTTCTCAACGCTGCTGCCCTGCGGGGCGCCGTCACTGCACTCTATGTGTGTCATCGGCATTTTTCACACACCACCTCGGCCAGCTAGCCAGCCAACCAGCCACTACAACACAGCACTGCATATAAGAGCATAGCAGAGCAGAGCAGAGCTGAGCTGAGCAGAGCACAACTCAAGTGAAATGAATTGAACCACACAGTAATTTTTTTGTTATTGTTCTCTTTTTTTATTTATTTTGTAATATAAGGGGCATTCACAAGCAGTGGCAACAACAACACTTACAATAATGATGCAAAAACAACCAAAGGACAGTCAGTCAGTTAGAGCTGTAGTCTGCAGCTCAGTAAAAGACAGAGCAACGCGTTAAAAGAAAACCAAAGCCAAATAAAATTTACTCAGTATGTTGGCACGTACATATGCATATGTGTACATACACGTATGTACGTGCAGCTAAAGAGTGGCAGAAAAGTAAAACATTTGCTGTTTGGAACCAATAAACAGCCGCTAGCAGGGGAGAAGTTGGGGAATACATACCAGCGAGTGTGTGAAAGAGAGTGGGGCGGATGAGTTACACACATACAACACGAGTATTATAAACTCGTCAGCACAACTGCCGGAGAGTAGCAGCAGCCCAGCAGAGGGCAGGCAGTCAGCAAGAAGTGGCTGTGGAAGAGGCCATATCTGTATCGTTTTGGTGGTGTGTCCTCACTCTTTCAGCGTAAGCATAAAAATGGGCAGCCAACAAAATGGAAAAAGCAATAAATGGAAAAAAACTTAGCAAAACAAAAATGAAGAGGAATTATTCAACTAAGAAAGTGTAAAAGTGGCAGCAGAAATGCTTCAACAAGCGGCAAATTACATGCAACTACAACAACAAAACCAATAGCGAGCGAGCAACAGCAGCAATTGCGNGCATCTGCTTGCCGCTAGCTAGTATTTGGAGTAAGAGAAATAGAGAAAAATTAAGTGAAAAAGTATGACAAAAAAAGCAAGCAGAATCGGAAATTAACCGCATTTACGAGTGTGTATGTACATACACGTATGTACGGTTACGTTTGTTTGTATGTCAAGTAAAGTTGTTGCGACATGTGACGCTCCGTGGCGGGCGTTATGTAGCGAATTCGAGATTGTATTACCAACCGCGGGTAATTAACAGCCGCTACCTCGCTAACTGGCGTATTTAGACACGCGAATGCTTCGGTTGCCGAAGTCGATGAGTTCACAACAAAACTGTAATTGTGTTGGCGGCTGCTATGGTCAAGTTAGCATTTTGACAGCAAATATCGCTAAAGAATGCGGCGAATCTTAGTNAGGACGCAGATATCAACACAAATTAAGATTTTTCACGTTCGATGAAGGTTAACGGTTGTCTNTGGTAATGTGCGTATTTGAAGAGTATTCGNTGTTAAGAGTAAATGATAAAAGGGGGCAGGCTGAGAGGTTTCNAGNATCTGTCAGCNGCNNAATGACGACACAGTNGCAAATAATTTCACTCACTGTTCCTGGCTGCCAAAAAGAAGTTTTATGAAAAACTACCTTTTTTAGGAAGTGGATTTTTCCGGAAAATATACAGATATATGCAGATATGTTCCGACTTATACATACATATGTACATATTTCAAATTTGGTATCTAGATAACTTTTTGTCACAGTTTTAGTTGCAACTTTCCCTTCGGGGAGTGGACTTTGAACCGACATATTCGCATTGTCATTTTCTATCCAGCGCAAGTGTATGCCGCTTGTTTCTTTCCGCAGTCCAACCGAGCATTGCGTATCATAGGTTTTGGTTTANAGGCATTTTTTTGGTACATACATATGTATGTATATACTCATTCCCAAATGCATTTGAGCTTTTGGGGAATTTTCTTTTAAATTGGATTAATC
>rnd-6_family-9595 
AAATCTTTATTTCGCTTTGCCAGCAATAACGCTGCCACCGTCTTTTAAGCTGTGCCATCAGCAACGCCGCCGCCGTATTATCAAGCTGTGCCATCAGCAGTACCGTCACCTAATTTTAACTTCGCCATCAGTGCAGCCGCATCTATTCAGCTATTTGTTGCTAAGCTTACTTCGTTGCGCTAGCTTCGACGCCGCCTTTGTTAGCAGCAGGTCCGCCATATCTTTATCGTACTTGTAGCAGCCGCCGTTTCGTTAGCAGCATTTTCATCGTCATCGCCACCGCCACAGCGTCACCGTTATTTGTCGGGGAATTATAATTATATTTATCAAGAAAGCGTATGGAGCGGACGCCGCCAAGGAGAAGTGCCCGTTTGATGAACACTGGTTCGATATCGTCGTCAATAGTCGCAATAAGTACCAATTCTACAATGCCGATAGTCAGCACCTCTGGTAGCATCACCACAACAGCCCAAACGCGTCTCGATGATGGAGCCCCATCCATCATATCCGTTCGCAACGTAGTAGCCGCAGACACCGCGCAAGTTTCACGTCAATCAACGGAGGATAAACCCACTAGCCATAACATCGACGACATCGAAAAACGCCTAGCCATGCTGGAGGCCACTTTAAAAGCAACCCAGGTACAGTTACGAGAACGAGACGCCCAAAATGAATTACTTAGAGCAGCGTTGATAGGCAGCAGTAATTCCACCGTTACATACACTAGCAGCGCGGTTACGCAGTCGCAGTCAACACAACCAGCGCAGCTAGCGCCACCGCAATCAGTGCCGACACATTTCGAAACGCTGTCAGCCAGCGTACGCTCTAGTACCGCTACACCATTTTTTGAAGCTGCACAAGCTCCGCAGCTTGCGTCAACAAATTTCTGTACAACACCACGACCCGTTATTAGCGCCGCTATGACCGATAGTTTTCGCACCGTTACAACACAACAAACAAATGATACGCTATGCGCTCCGTTACCAATAACGCAAGCCGACGGGAGGTATGTGAATGTACAGTCCTCGTTGAACCATCCA
>rnd-6_family-1027 
CGCAATTTTACGCTTTTCGTCTTCTGTCCCAGCAACTTTTATCCACTTCGGGCACGAATGTTTTTCAATGCCAGCACTTCTGAAAGTACTTTGCTGAACGTNGCCTGAGCGAGAGACACACTACAATAGATTCTTCGCTTACTCTAGTTTGGTAAGCGCCTTTAGCACTCAACTTCACCAGCGGAGAAATGGTAAATGTTTCCTTGCTGTCGGAATAAATGCGTTGCTTGAANANCAAANATGNATTGTACAAATGTTNGGCTTACAAGGTGTGGCGGAGCTGATTTGGACAATCGCTCAAGTCCTTCTGAAGAGCCTTGAAGTGTATTGCTCCGCTNCNCTTCTTCTGCCACTAATCTTAATGCAGTACTAGTTTTTTTTCAAATTTCACNTTTTAAATTAATTTCACTTAAATTTTCATTGTTNTATTTAATNTGCAACTCATTTTGAAATGTCAAGAACCGACAAACAGCTGATTGCNAAATTCGAAAATCTTCTTCTTCTTTCCCTTATTTTCGTTCTCTCACGGAATTAAGAATGCCTAATTTTTTTCGCGAGAAAAGTTTTTCGAGAGAAAAATNTCCCGAGAAATATTTAGAATCGGGCTGTGT
>rnd-6_family-5282 
CTCCTCGGGAGGCAAGGATGGTTTCATGGACGTATACCNNTCTTAACTCTCTTGGCGGCCGCGGTAGCCGAGTGGTTAGCGTTGCGTACTGACATTCTTAAAAAATTTAATTTAAATAAAAAATTAAGTTAAATTTTCTAATTGCGGTCGCGCCTCGGCAGGGAATGTCNACCCCTCCGAGNGTATTTCNGANATGAAATAAATGCTCCTCGTAAAAAACCATCAGCCGTTCGGAGGCGGCTTAGTACCGTAGGTTCCTCCATTTGTTGGAAAAACATTAAGACGCACAAAAATCGGAGGAGGGATCGGTCAAAAATCGCTTCGGCGCTGAATATATGTTATATATCGTATATATATCCGGCTCGACTNAGCTGGAGAAATAAAATATTGAGAAAATGTATAGTTCTTAAGCAATTTTCGATTGCTGTAGAGTCATTCTCTAGTCTTGTAAATGTTTTGAA
>rnd-6_family-197 
ACGCAACGGTAATGTCTTCGGTGTTGTCTTCTTCATTTTATTTTTGTATATATACATATATACATTCATACGTAAACAAACGCATAACACATATATATATATATGTACACATATATGTACATATGCNAGTAGCAATAGATAAAATAACGNGTTAGAAATCTACGAATNTACGACGAATTGATCGGCGGAGTCACTGCACACCTGCATACATACACGTACACACATACATATGACATACGAACATAAGTACAATGTGATTAGACAAGCGAGAGAGCGCGCTAGGCTGTCTTGAATGTTGTTATTTGTTGGCTACTTCTAGTGCTGCTGATTGACATATGTACATACGTACGTATGTATGTATGCATATGTGTGCAAGCGGCGTNTGTGCAACGTACATACATATACGTATATATTTTTGTAC
>rnd-6_family-1482 
TTATTTCTTCTTNAAAGCCACATGTCTTAAAAGAAAACCCTTTACATACGTATGTATGTATGTATGCACATAGATGTTTAATTACACGAGACGTTGGATTTNTGTTAAAACATATGATGTACANACATATACGTATGTGCATTTGGATATATTCGTAAATATGTATGTATATAAATACGTATGTATCTACAGNCGTCATTGGCGCTGGTAGTTTTCCAATCAACTCAGAGTTATCAAAAAACAAGCCGGAATTACTACAAACGTACACACTTACGCATTTATAACTCCCGGAGTACGTAAAGGGCATATATTTGAATATATATACATACATACATATGCACAAAACTATGCAGCCAAACACAAGCTCAC
>rnd-1_family-240 
CCTGCAGGGGAAAGCCAACTAGTATGCAAAAATTCTAGTTAAATACTAGTATTTTGAAGATGAAATCATACCAGTTCGTTATTTGTANAGNAGTCCACCAGTAACGGGAGNAATAATAATTTCCACCACCGTTTGTTGTTGTTATATCTGCACGCCGCGGCTGAGTTCCATTCTCTGCTCTGTT
>rnd-1_family-117 
AGCACACTTAAATTCCAATCGTCGGGCATGCTTTCGTCCGACCATATTCTGCAAAGTAGCTGATGCATGCACCTTGTCAG
>rnd-1_family-111 
AAATGCATGTCTACCCGCTGATAAGTCAAAATTTTACGCGCCTCGACCACAATGTAATGGAACTTACCATGCCCTCGTCCAACATCTCCAATTCATTGAAACCGGCGCCCGCCACCGCTTAGCGGCGGCCGTTCGAGCTAACGAAAAATCTCTAAAACCAACAGCCCTCGCTCGCGCACGGCAGCTTTGAACCGCGGTCTCATTATATTTTATATAGTAATAATTTGCCAAAAATAGTTTAAATAAAACAAGTTTGTGAAAGTACATCAAATCGAATTTTTAATAAAATCCAATTGTGAACTCATTNTAAATCGAAAACAAGTGTTTTTTTATTTAAACTGTGGGCCCGCTCGACAGCCGGCATCCCCTTACTTCCCCTCAAGTCCTTGNCGACTTGAACATTGGTCCTTCGAGGCTAAAATATAGCCAATCTACGGTGCACAGCCGCTTCAAAAAAAAACAAACCTACGTACCCCCGTACGATCGAAAAACAAAAAAATTTAAATTAATGTTGAATAAACATAAAAATCGTGAAGTGAAGTTGTGAAAACTGTGATAAAAAAAAGCATTTATGATCATACTTATACAAAAAAAAAGTGGTGAAAGAATAAAAATATATAATACATATACACATATAATATATTAAAAAAAAAAATATTTTACACATATACATATTTACAAAAAAAAAATTTAAAACTAAACAATAACAAAAGAATCTAAAAGAAATTAGTGGCAAAGAAAGTGTTAAACACAAAACAAAAAAAAAAACAGAAAAATATATACATATATATAGATATATTAAAAGTGAGATACATACATATACACAAAGTGCGAAAAGGTGAAAAATAAATGATCAAAAGGACATCAACAAGGAAGACACCACGACACAGGAACTTGCCACAATCACCACAAACAACACAGCGAGGCAACATCACCAGAAACACTACAAACACCACAACATCACACATACATATATAAAAAGGGAAGTAACCACAGTTTGGAAGCCTAAGTAGTAAGTAGGCAATCTTTTTAATTTCCTTAAAAAGAGGATTCAAATATATTTATACTGCAAAAGCCCTTTAAAAACAAGAGAATTTTACGGTTCCTAAATTCCGTTGAAATTTACGGCTCATAATATTTATAAAAAATATATAATATTTTTCCAGTTTAAACTCCCGCAAAAGAAGGGGTAAGCGATCAATTTCCTTGACCGCTAATTATATACATAAACGCGAATACAGCATTCCTACTGTATACATTCCGCTTATGTACATAGATACATAACAAGTACAAATACTAAATCTAATTGCAGTTATAAAGCCTAATATTATAATTATTTGCATTGTCAGCTGTTCTCCATGGTTCAATGACCCATAAAATACAGCATAAGAAAAAATAGCAGAAAATTAATAAAGTGGAAGATATTCACCACTTTGCTAAAAGAGCGCAGCTTTAAAGAGCTAACTTTACTGCAAGTGATCTACTCACTGCATTTTTCCAATTTCCGCTTTGTGCGATATTCGCTCTCGACATTACAAGAGAAGCA
>rnd-1_family-88 
TAAGAAGTCTGAAGAGGAGATGTGGTGATCTCCGAAACAGCTGTCGCTTCTACCATTTTTCTTTGTTGTATAACAAATATTCAATTCATACAGACAACAAGGCCTTGTAGTTTATTTAATAAACAAATTAATAAAACTTTTTAATTTTTTTGTGCACCGTCTTCCATTTCGATGTGAATATTTTTCTTTTTACTTTATCAACTGGCAAATGTAATTTGACATGGACGAAAAAAGCAGTGCTGCCAAATTTTTTCAAACATTGTAACCAGTTCGCCAGAATACCAAATTCAATTTCGGGTGTTAAAGAAAAGTAACAAAATTTACTTTACCGGTAACAGTGAGAATAGGCCTGTCAGTAAATTTTGTTACTATTTCGTATTCTGAGTTCACTGTCACCCTGTAAATTTTGTTACCAGCGAAATAGGAGGTAACAAACAATCNGCTGTTCGATTTTGTGTTGTNAGTTTGAGAAAAAATAAAAAACCAAAATGNGTAGGCATATTTTAGGCCTGGAATTCATTGAAGATGAAGAAAAAAGTGCAAGAAGNCGTATGTTAAGAAGTTTGAGAGAAAAAATTACCCTTTTAATTTGTCATTCAGCGTTTTCGCCTGAACAAAACAATTTGCTTAGACCTTATAAACGAATTGGCANCATATGACAANGGAAGTTCATTTTTATGCGTAANTTTTAAGTAAACTTTTATTTTTAGACAGAAGACATCATT
>rnd-1_family-173 
ATCATCGAAATCGGAGGACTATATCATATAGCTCCCATACAACCGATTTGTTCAGATATGAGGTTTTGGGTCAAAA
>rnd-1_family-279 
AATGAGACTGATTATATTGCCGCGATTGTGGTAACCCTGCGACCTTGAAATTCCCTTTCCCTTCTCCCGGCATCCTTCTCCTCTCCATTGATATATTTGCC
>rnd-1_family-288 
CTCGGAGNNAAACCACCACCCATAGCAGACGACGAGCTCGAGCTGCCTCGAGA
>rnd-1_family-300 
AAAATAAACTTAACGAAATGATTTTGTTTCGTTTCGGCGCCATGTTATCGAAACGAAATGAAATTGTTAATGTTGAA
>rnd-1_family-129 
GAGCACACTTAAATTCCAATCGTCGGGCATGCTTTCGTCCGACCATATTCTGCAAAGNAGCTGATGCATGCACCTTGTCAG
>rnd-1_family-62 
TAAGGCTGCAACTACCCATTTCACTTACCAGCCGTCCATAAGTGGCGACGAAAAGGCGAGATACATACACGAGTTATCGACGCTGCTGAGAGCGGCGAAATGTTGCCAGCTGCCAGTGTGTTTTGCACACTTTTGAACGAATTCATAATTTTCGTCAACGAATTTCATAATTTATNTGCTTGAATATAAACACAAGGCAAATATACATGATCTATATGGTAACAAATAATTAGTTACGCATTCAGTTTTCATTTCTTTTGAANAAAACTACGCATTNTCTTCGATTATTTAATGTTACTTTAAGAAAGGCTATACTGGCAACCTTGTATAGCAACGAAAAATGAGCCGAGCCGGTTTTACGGAAAAAATCAAATCTTCGTTGGTTTCTGCGGAACAACCGTCACCAACGGCATGGGCAAGCGGTGACAACTTTGTGTTTACATGGCGCTCTCATAAGATAGGTTACTATGGACGGCTGGTACGCGCGTTGGGTAGTTGCAGCATATGTACCGACAACTCTTTGAATTTCAATGCATGTCTTCGAGCTGAATTATTTTTCTTCATGCTTAAAGAACGAATTTATCTGGCAAATTTGGCAAAGGAAAAGTTTTTAGCAATATTGATCAGGAGTTTCGGTCAATAGCAGTGGTTGGGGTTGGGCGTGAGGGCGCCGGTTTCAGTGAATTGGAGATGTTGGACGAGGGCATGGTAAGTTCCATTACATTGTGGTCGAGGCGCGTAAAATTTTGACTTATCAGCGGGTAGACATGCATTTTGATGGCAAATTGTTTTACCATAACAGTTTTGAATTTTTGACAATTACAGGCCTATTCTCACTGTTATTTTGTTACTTTTCTTTAACACCCGAAATTGAATTTGGTATTCTGGC
>rnd-1_family-155 
TATAGGGTTATCCATTTCGTGGTTTCAAAAGTACAGGGCTGTATTTTGACATCTGTCAAACTTAACTGTCAAACCAAACATGTTTTGTTTTAGTTAAAAGTCAGGCATTTATGAAAATGGA
>rnd-1_family-67 
TATGTACCCACTTGCATACATTTAAGTATATGCGTTTAAATATACAAATGTGATGTGTGTGCACAAAATCTTGCGCGTCGGCTGAGTGATGCACCACACACATAGAATCTATGCACCACTCAGACGACGCGCAAGATTTTGCGCTTCTGCTTTGAACAGACCACTCGTCCAGGCATCAATGTCGGGCGAATCGTATAACTCCAGTTTGGGTATCACTTTGCGATCCTTCTTCATTTTATTATCCTGATAGCGCCAAATTGCCAAAGCACTACCTTCGGCAGCCTGTTAGGGATATTCCATCGAATCAACAAACACTTCGGAACAGCCTTGCATCTGCAAGCTGCGCGCACCGACGCCAGCTGCTACGCGTACATTTTCCTAAGATAATTTTAAGGTTATTTGAAAGAAAAAAAGAATGTAATTTACGTTTCAAATGAAATATAATAATTAAATGTAACTGCCGTGCGCGTGGAATTACCCGTCTTTTCCCACTATTTCCGTGTGCCCCATCACGCGCCAATTCCTCTATCCTTTTTGGCCAAATTTCGTTAGCCGATCGACCGCTTAGCGGCGGCCGTTCGAGCTAACGAAAAACCACTCTAAAGCTAACAGCCCTCGCNCGCGCACGGCAGCCTTAAACCGCGGCCTCATTANATTCTTTATATAGTAATAATTTGCCAAAAATAGCTTANATTAAATAAGTTGTGGAAATAAATTAATTGAATTTTTTTAAAATTTGTGAACATTTTTAAATCGAAAAAAGTGCTTTTTATTTCAACTGTGGGCCCGCTCGACAGCCGGCATCNCCTTACTTCCCCTCAGTCCTTGTGGACTTGTTCATTGGTCCTTCGAGGCTAAAAATGAGCCAAACNACGGTACACAGCCTCTGCTGTTAAAAACGGAGTTTTTTGAAAAAAAAAAAGAATTTAAAGTTTAAAAACAAAAAAAAAAACCCTACGTACCCCCGTACGATCGGAAAACAAAAAGATTTTAATAAACATAAATATCGTGAAATGAAGTTGTAAAAACTGTGGTAAAAAAAAAAAAAATTTTTATACTAATAAAAAGTGGTGACTGAACAAAAGTACATATACACAAGTATTCAAAAAAAAAAAGAAATTTTAAACATATAAATATTTACAAAAAAAAA
>rnd-1_family-249 
AACTTTACTGAACCGCTGTTCGNTGAGGCAAAAACCCAGTAAAATTNGTAACGAGAGAGCGCAATTTTGACGTTTAGTTTGGAGAGAAAGTTGCAAATTCGTGCTGGGAAAATTTCAGCCAGTAAAAACTAGCAAGTATGAAAAACAGCTGATTTGTGATCATATGATTGAATTTTTGTCAACAAAACAAAATTGATTTAAAATNAAAATAATATTAATACTTTAATATGAATGATATACTAACAAAAT
>rnd-1_family-241 
TTTAACGCGTTGTGCGGTTGTTAAGCGATCCATTTTCATAAATGCCTGACTTTTAACTAAAACAAAACA
>rnd-1_family-166 
AAATAGCCCTTTAATTTGTAAGATAACGTTTTCATTCAGCTTTTTTTGTTGTCCAGGCATATTTTCCATAATTAGGTTCAAATATTTATGATTTAATAAACAAATTAATAAAACTTTTTAATTTTTTTGTGCACCGTCTTCCATTTCGATGTGAATATTTTTCTTTTTACTTTATCAACTGGCAAATGTAATTTGACATGGACGAAAAAAGCAGTGCTGCCAAATTTTTTTCAAACATTGTAACCAGTTCGCCAGAATACCAAATTCAATTTCGGGTGTTAAAGAAAAGTAACAAAATTTACTTTACCGGTAACAGTGAGAATAGGCCTGTAAATTAAAT
>rnd-1_family-179 
TTAATTTTATTAAGTAAACTACGAGGCCTTGTTGTTTGTATGAATTGAATATTTGTTATACAACAAAGAAAAATGGTAGAAGTGACAGCTGTTTCGGAGATCACCACATCTCCTCATCAGACTTCTTATGGCAGGGATCGAACCAACGGATCCTGACTTAACAGGCGAGTGTTCTACCACTGCGCCAACATCAGCCATATAATCTGTTGTTGTATTATTCAATTCATTATTAACCAACAACTATTAAGTGCGCTAATTTAGCCGCTATTTTCTTAACAGCTTGGTTAGTGTGTTGTGTTGGAATCCTCTATACTTTCAGGCGTTAATTGACTGAAAAATGTATAGGCAGGATTAAGTATCAGGTTCAACTTNTATATTTATAATT
>rnd-1_family-207 
TTATCGAAACGAAATGAAATTGTTAATGTTGAAACCGCACAAACTCATCGTTAACGTTAATTTTAAAATGGCTGCTTGCTATGATATTAACAGCACACTTCAATTTTAACGTTTAACATTATCTGTTAACGATTTAACAT
>rnd-1_family-200 
TTTAACATTATCTGTTAACGATTTAACATTAACGACAGCNTTTCGTTTCGGGTAAAAACGAAATAAAATTTATTTTGATAACTGCTTTAACGATAACATTTCCAAATGTTTCAACCGAANCGATNGAAATTTTTCGATTAACGTGAAATTTATCGTTACGATGCAGCCTT
>rnd-1_family-136 
AGCAGCTCGTAGTAGATGATTCCTTGCCAATCCCACCAAACACACAGCAAAACCT
>rnd-1_family-123 
ATATTGGTGTAGTAAAAAGAAATCCATTATTTTTCCAATAGATGGCGTTATTTATCTGTATCTCGCGTTGTATAAGTCCGATCGGGTTCCGCTAGATGGCGTTAGAAAGATGACATTTCGTACTAAAAAACTTTTCTGACAGTTTTGTGATTGGTTGATTCAGTTTTGTTTGAGCGTGCGTCAAAGATGGACACTAGCAAA
>rnd-1_family-257 
GGTATGTATGGGTGTGCTCTGAAACGTCAACACACTATGTAATCATGCCGTTGCGCAACCGTTTAAGCTATGTCTCAGTAAATGATATGATGTTGAAATTACAATGTAGACCATACAGATGCAAGTCAGCTAGCGTGCTATTAATATTTTCTTAATTAAGCTTATTATGTACTATCAAGGAGTTGATTAAAGCTTTCATACGAAATATCGATTTTGAACGAAGAACTATTCCTTCATTTTTGAAATTAAATTTCCTAACTGTCTATTCCATCAGTTTTAATATTTGTTGTGATGTAAGATTAACCTTCTCCGCTGGTGGTATTTTTTAGCAAATCTAGAAATAAAACGAGTTTTTTTGGGAACAACAAAATAGCTACTGGTGGCTCCGCATTTTGGCATGGGCGTTAGTCTGTTCTTAAGATGTGGAAAACTGTACTATATGGGGACAAGAGGCGAAACGTTGATTAAATCAATATAAAGAGGACGCGGAAAAATTATTTTTTGAGATGAAAGATTTGAAACACGCTATCATCTCCTTGGGATTCATCCAAACACTTGAAGGGCAGGAACATACTCTCATAACGTTTGAACTTTTCTGTTAAGGTTCCGACTTATTTCATTAAACCCATTACTTGTTTGGCAAAACAGTTTAAATAAATCTACTTCAGTCGATCCACATGATAGATACAAATATTGACGCTTAAAAAACAACGCGAAACAACTGTTTACAAAATATATAACCAAAAGCAAAATAAAAAAGAAGCAAAACGAAAATGGCAATGTTTGATTATGCCGCCACTTTCAACAGAAAAGCANATGCACGCAGCGCAGTCGACGCCGTCAAATTAATCAACTATTTCATAATCTCTGATACAACTACAAATTACCTTGTATTGTAGCGTCATCTGAGAAGCAAACGTATTAGCNGTGTTCGTTGAGAAATGTCAGTAAAAATTAGCCAGTAAAGAAATTGAGAGAGTAAGATGTCTTACTCTCCCAAAGAAAGAAATTTACTGAGTTTTCACCGAAACAGGATTCAGTAAAAATTAGCCANCAAGTTGTATAATTTTGGAGGTATTTTTTCTGCTCTTCTGTAAGTATTTTAATAAAANTGGCAATTATATAGCTTTTTAAATTTATTAATTGTATTCAAAATTTATTGCAAAATATTGTAGCAAAACCGTGCATATGCAAAAGTATTTCATGGCATGTGACGCAGCTCCTCAGCTCTACGAACGTNTCCGTCATAATCGCGGCTCCTTTGAAGTTTAAAGACGTCTAATTCTGAGATAAAGGCTGTGTGCCATTTGGGTGAAAATTGTTAATTTTGACAGCCAACATTGAATTTCTGANATTTTTCGTGGTGAGTACAAACAAAATTTTGACGTTATGATAAATACATGCTATGAAAAACATAACAACATAACAATAACAGAAACAAATGAATTCAGCCACNTGACACTCAAAATAAAAGCAAATAACTTCATATTCGTGATGTTTTGTAGGAATTAGTTGGATAAGTTTTGTAAACGTTCTGCAAGAAATTCTTAAATGTGCCCGAACTTCTGTTTCCGTCACCGGACATAATTGTTTTGATACAAGTATTACCCGGCGACTTGCCCGTTGCCTAACGCTCTGGATTNACAACANATCATTNATTGAATTCACCTCCTCTTACCATATGAAAAAATGATACAATAAATAAATAAAAGATGTGTCTTCTTTTACGCNCGCGTAGTGTTCTCATTTTAGAAATATTAAAAAGCGCGAAGAGAACGAGAAATTGCGAGTATAGAATAAAGCGGGAATAGAGATAAAAAAAAGTTAGAGAAGCTACAAATGTCAGAAAATTGNTTGAAGAAAGTATCTCGGTGTGAACGTGAAGGGCGATACGAAAAGGGATATTACAAAATGAAAATAATGAATGTTCGAATCAGAATGTTATTAATATCTAAATGCAGTTGTACCTCGCAAAGTTTTGTTGAATATTTTTAGATCTGCTGCTGCTGCAAGGTGAGAAGCGTCCATTCCAGTCAANCTGCTCCATTAGCTGAATTTTCCGTACGATATGGAGTGCCCNTNAAT
>rnd-1_family-43 
GGAGGAGCTCGGCCGAAAATCGCTTCAGCGGTTACAAAGCGCCAATTATATATATAT
>rnd-1_family-310 
AAAGTAGAAATGGAAATTATATTTATTCCTTCNCCGTTCATTTTGTCCAGTTTAACGTGGGAATATTAAATACCATTCCATATTTATTCAAATGCTCGGTTAGTCATNTAAAATGCCAATTTATTCGCGAAACTTTAGTAGGTCNTTGGCGTAGTGTTTACGCCGATTGCGCATTTTTGCCAGAAGCCTCGGGTTCGAATCCTTCTNTCGCTTNTTGTTTCGCGTTGTTTTTATTTTCTGAAATTGGCAAATTTTACAATCGTCGCCAAGGAATTGCTTGTNGATGACGGGGTACGAGGGAAAGAAGTTGGCATGNTTTTGTGTATGTATGGGTCTTTCATATACGTACAGNCGCNTTTGAATGTGTTTGTATTTGACTTCAGCTCAACTTGAATTTCTGATTTTTGCAAATTTTGCCATCGTCGCGAAGAAGTCGCTTGTGGATGGCGGGTACAAGGGAAGAGAATTGGCAAGTTTTTGCGCATGTGTGTGTTTTTCGTATACACATTGGTCTCTTTGAGTGTATGTGTCTTCAACTTCAGACCAACTGAATTTCTGATTTTTGCAAATTTTGTCATCGTCGCGAAGAAGTCGTTTGTGGATGGCGGGNTGAAAGAAGGAAGGGCATGCGCGTTATTAAGATTGTGTGCGTTTTTCGTATACATATTGAANTGCTTGAATGTATGGGTTTTCACTTTGGCGCGAGTTCAACATCAATTTCNGATTTTTGGCAAAATTTGACTTCGCTTGAGGAAACTGTTTGTTGATGAAGAGTAGAAGGAAAGAGGGTTGCATGTCGCAGTTGNTTTTGTTGCATTTGTGCTNCTTCTGCGTATATGAAGTTGTTCTTGTGATTGATAGCATGAATGGCTTATGGTTATGAATGAATGGGAATATTTGAAGTTATTTGCTTTTAATGCCCATATTTACATGCATGTATATGTATATACATATGTGCAATATATATAGAATATTTAAATCATATTAGAATAAAAATGTTTAATATAAAAAAGCTATTTAATATAATTTCCTAATTTCATTTCATAGTATTTTCCAATTTATTTTATGACTTGGTTTAAATGTTATATTTATTTATTAACNTTTATGGATTATTCAACCCAAAAACTAATCAAGCAAACATCCATACATACATATTCGTATGTAAATATTATGTCTTCATTTGCGTACATATGTACAACATTACCATGACAACGTATGTATGTATATATATATATGCCGCCTAGTTGAACTTGTAAAAAATATTCTTCGCATCGTCAACAAAGTGTATGCCGNAAGCAGCTCTNCTCCCCGCACGCNGCTTTTCCACAAGCCACAGCTCACAAAAATCAGAAGTTAAAGAAATATTTCTGTATCCGCTGCTCATAAACATGCTCTCGATAAGGCGAACAAATGTACTGCAATTCAAAAATTAAT
>rnd-1_family-112 
TGTTGCGAAAATGCGAGGCGAATGTCAGATGAAAGAGAGAAGCCGATAACTAGTACGTTCTAGAAACGATAAAACAAGAACCTTCCATAGCGAACAATTCGATGCCAAAGAACGTATATGAATAAGAAGCGGCATGACGGTCTCGTAAATTGGCTTTTTAAGAAAGAGCGTAAATTGAAGGTCCATTCTCAGGGTTTCGCGTCCTCTTCACACCAGTTGTNGTTCGGAGGGGCGATATGTTGAAGCGAAACCAAATTTTCGCTTGAAAGGGTATCAAAACAAAAACAAAAGCCCAGTTGTATGAGAATTAGCAAAAATTGTTGAATGGAGCTGTGAAAAAGGTAAACAACCGAAATTTTGCTAAAATATTTATAATAAATTCAGAAAAATTGAAAAAGTGACACCAACAATTAAGTCATTATGTGAATTGGAATCAAATAGCAGTGTAAAAAGTATTTTATCTGTGTATTAAAAGAGTGTAAATTTTAACAAAACTAGTGTACATTTTCATATTTGCCAATGTAATAGTTCAATAAAAAATCTATGCATTTTTATATGAGTGTGCATATGTTTTGTTGACATCAAAATTTAAATGCATACATA
>rnd-1_family-100 
GCGATTGCTTCCTTCAGACGGTCCAATTGCTGACAGTACAGGTCCGAATTAAGAGTTTGGCCGTAGGGGAGCAGCTCATAG
>rnd-1_family-93 
TCTACCCGCTGATAAGTCAAAATTTTACGCGCCTCGACCACAATGTAATGGAACTTACCATGCCCTCGTCCAACATCTCCAATTCATTGAAACCGGCGCCCTCACGCCCAACCCCAACCACTGCTATTGACCGAAACTCCTGATCAATATTGCTAAAAACTTTTCCTTTGCCCAATTTGCCAGATAAATTCGTTCTTTAAGCATGAAGAAAAATAATTCAGCTCGAAGACATGCATTGAAATTCAAAGAGTTGTCGGTACTTACTCCTTAATTAATTCCGTTACTTTGCCCTGCACACGATCATCGAATTTCTCGCCACTCGATGTTAGCTTCGGCTCCTTCTCGCCCTCTTTCTGATACAATCCAATCACAAGTCCCTTCTGTGAAGTGTATTTGGTAAAATTTTTAACATCTCAACACAACAAGCTGCTAAGTGCTGCGGATATTCGTAACGAATGGCACTTACCGTCACCCGCGAATCATCGGCGTAATACCTAAGAGAGACTTGTTTGAGATTTTTCACATTTTGAAATCTCAGTAGAGATTTTGTAAGCCAATTCGTTATTCGTAGCGCAGACATTTTTTGGATGTTTGATTAATCTAATTTTATTATCGCCTTTTATGGAAATTTTTATATAAGAAAACGTTTA
>rnd-1_family-206 
ACGGCATTTCAAGCTCCCTACGTACAGCTGCAAACGAAACTATTGGATTTCGNAAAGGTCGCAAAAACA
>rnd-1_family-275 
GCCACACCAAGTACACTGGGATAATTTTTCCCCTCGCCGCATTAAAGAAAAAGGCGACACCCCTTTTTACGGAATTCCCGCGCAAAGCATTCCGTTGCCCTAATATTTGTTAGTGGAGGAACCGTTTTGGGGAACACCTCCTTTTGGAGACTTATACCACTGGGTAGGCACACACCGAATGCAACCGTGCCATCAATCCATGGCTTCAAATAATGCAACTATTTGCCGACAGATGTCACTGCCAACGCTTGGAGTGAAAGGAAGCTTAGGCAAAACAAAGGAAATGAACANACAAACACAAAAGAAGTTTTTGTTGCGGCCAGTACGCGACAACGATGACTAATAAATATTTGAGTTTTTCGATTGTAGATTCCTTCGAGATCATTAACGACATAATTTGCTTAATAATGATATTAAGGCGTAACAGTTAACAAAAAATTTCTTATATCCATATATTTACATCACTGCCATTTTTTTTTTATGGAAAAAATTCCAAACAAAGTTTATTTTCTTATATATTTTTACATATGACTGAAAACAAGCATAGTTAATAACATACAAACTAGCACAAACAGATTTGTGCNTCAATTAGAGCTGGGTATTTGAAAGCAGAAAATTCTTCTATATATAATATAGTGCAAATAAATCTATATACAAATATATTACCGCGTTTTCTTATAAGTTTTATTTAGATTTCGTCGTTTCAATATCATTTCGTAAAAAGTTTCCTGATCTTTTTGCAAGTCTTCTCCAGTAATTGCACAGGTTGGTTGTATATACCATTCTCTGTATTGTTGTATTGCTGCTGGATAGCTAACTGTTTTGCTTGTCTTGTTATGAAGGAACATCGTATTAATTTATTTTTTTTTTTTTTNANTCGACGATAAAAGAGATGAGTTCCTGCTACTATTATTAAGGCTCTCATCATCATCCTTTTTTATTACTCCTATAATTGATTCCGCAGCAGTAGCAGAGGATAGGGGATGTTGAATATTAAAATTTTTTGTACACGCTTCTCCGAATACCCT
>rnd-1_family-203 
TGAGTTGAGTTGATGCGGCTGCTGGTCAACCCCAGCGCACTTAGGCCAATAGGCCCATTGTGATACCGCTGAGGCTCCTGCCTTCACCTTCTCAAATGATCGAACCATTTCGTGTGCCTTATAAA
>rnd-1_family-307 
TATATACATAAGCGCGAATACAGCATTCCTACTGTATACATTCCGCTTATGTACATAGATACATAACAAGTACAAATACTAAATCTAATTGCAGTTATAAAGCCTACTTGCATTAATAGGTCAAATATTATAATTATTTGCATTGTCAGCTGTTCTCCATGGTTCAATGACCCATAAAATACAGCATAAGAAAAAATAGCAGAAAATTAATAAAGTGGAAGATATTCACCACTTTGCTAAAAGAGCGCAGCTTTAAAGAGCTAACTTTACTGCAAGTGATCTACTCACTGCATTTTTCCAATTTCCGCTTTGTGCGATATTCGCTCTCGACATTACAAGAGAAGCATATATTGTGTGTATGTTTATCTCCTAAACATTGGGCACATACTCGCACCTAAGTACTCTTTATTCTGCTCATATTGTTTTTCAACATATTATTGTTTTAGCGCTCTCTTCGTTGCGCGAGCAGCTGAGGTCAAAATATTTGTTGACACAAATATACACACATACGTATATACAAATATAGTCGTGTATATTCAAACAGCTGTTGTATCTGTTTACGATTGTAATATGCATGCATACATATTTACATGTCTATGCTGAAATCTTGACAACGAGATACAAGATCGTTTAAAAACCCAATAGGGAATTGTTCTGTCCGCTATTTTTAAACGAAATATATCATTTCGATATAAATATTAAATAATTGACAATTGAATAATATACAAAAAAAAAAACACAAACACAGCCACAAATTTTTTTTACATTTTTCTGTGGCATAAAGTGCATTATTTTTTCTGTAATAAAGCACGAAGTGCGAACATCCGTCATTCGTAAAAACTCAATTCGAGTTTCAAGGTTTTATATTGCGACTTTTAAATACATTTTTCCTTTTAAATGCCAATTGGTCACAGTCCTACCAAAGGTACTAAGGAATCCAAAATGTCCGATTCCGAAACAAAGAAGGGATCTTCGCTCGAAGCCCTAAGCACTAAAAGGGAATCGTCACAAACGCGCAGATCTAAACGGATCGATCCTTCCGCGCAACTATTAATTTCATTAAGTGACAACGTCATTAGATACTGTTCNCGATTCGGTGATTCCCTATTCAGGATCACACGGA
>rnd-1_family-234 
GAACATACTCTCATAACGTTTGAACTTTTCTGTTAAGGTTCCGACTTATTTCATTAAACCCATTACTTGTTTGGCAAAACAGTTTAAATAAATCTACTTCAGTCGATCCACATGATAGATACAAATATTGACGCTTAAAAAACAACGCGAAACAACTGTTTACAAAATATATAACCAAAAGCAAAATAAAAAAGAAGCAAAACGAAAATGGCAATGTTTGATTATGCCGCCACTTTCAACAGAAAAGCANATGCACGCAGCGCAGTCGACGCCGTCAAATTAATCAACTATTTCATAATCTCTGATACAACTACAAATTACCTTGTATTGTAGCGTCATCTGAGAAGCAAACGTATTAGCNGTGTTCGTTGAGAAATGTCAGTAAAAATTAGCCAGTAAAGAAATTGAGAGAGTAAGATGCCTTACNCTCCCAAAGAAAGAAATTTACTGAGTTTTCACCGAAACAGGATTCAGTAAAAATTAGCCANCAAGTTGTATAATTTTGGAGGTATTTTTTCTGCTCTTCTGTAAGTATTTCAATAAAAGTGGCAATTATATAGCTTTTTAAATTTATTAATTGTATTCAAAATTTATTGCAAAATATTGTAGCAAAACCGTGCATATGCAAAAGTATTTCATGGCATGTGATGCAGCTCCGCAGTTCTACGAACGTATGCNTCATAATCGCGGCTTCTTTGAAGTTTAAAGACGTCTAATTCTGAGATAAAGGCTGTGTGCCATTTGGGTGAAAATTGTTAATTTTGACAGCCAACATTGAATTTCTGANATTTTTCGTGGTGAGTACAAACAAAATTTTGACGTTATGATAAATACATGCTATGAAAAACATAACAACATAACAATAACAGAAACAAATGAATTCAGCCACNTGACACTCAAAATAAAAGCAAATAACTTCATATTCGTGATGTTTTGTAGGAATTAGTTGGATAAGTTTTGTAAACGTTCTGCAAGAAATTCTTAAATGTGTCCGAATTTTTGTTTCATAATCGGACATAATTGTTTTGATACAAGTATTGCCTGGCGACCGGCAACGGGCTGAATTAACAACAAATCATGAATTGAATTCACCTCCTCTTACCATATGNAAAAATGATATAATAAATAAATAAAAGATGTGTCTTCTTTTACGCNCGCGTAGTGTTCTCATTTTAGAAATATTAAAAAGCGCGAAGAGAACGAGAAATTGCGAGTATAGAATAAAGCGGAATAGAGATAAAAAAGTTAGAGAAGCTACAAATGTCAGAAAAATTGNTTGAAGAAAGTATCTCGGTGTGAACGTGAAGGGCGATACGAAAAGGGATATTACAATAAGTAAAAAATGAATGTTCGAATCAGAATGTTATTAATATCTAAATGCAGTTGTACCTCGCAAAGTTTTGTTGAATATTTTTAGATCTGCTGCTGCTGCAAGGTGAGAAGCGTCCATTCCAGTCAANCTGCTCCATTAGCTGANTTTTCCGTACGATATGGAGTGCCCTTNAATTAAAAAAATGTAAAGAGCAATGAAAAATTAAGTAGTTAATTAATCGAAAATATATTATTACCACAGCTTGTACAGGATCCTCAGCCATATTTTCCACTTCTATCTGCTGCGGAGAAAACGANAAAAATGGCGTTCTACTCGAAAATAAGAACATAAAATAAAACGGATAATCCGTTCAACTGCATTCTCCTTCAATTTGTATGTACTCAGAAGAGAAAGATAAACAAAAAAATTTGCATGTGTGTTAGTGCTGCCCGAAATCGTGTGAGTGTATTGGTGATATTAAATTTTGATATAANCAAGTATGCCGCATGTATGCAGATATGCCCAACCGGGGAGGTATGGTATGTATGGGTGTGCTCTGAAACGTCAACACACTATGTAATCATGCCGTTGCGCAACCGTTTAAGCTATGTCTCAGTAAATGATATGATGTTGAAATTACAATGTAGACCATACAGATGCAAGTCAGCTAGCGTGCTATTAATATTTTCTTAATTAAGCTTATTATGTACTATCAAGGAGTTGATTAAAGCTTTCATACGAAATATCGATTTTGAACGAAGAACTATTCCTTCATTTTTGAAATTAAATTTCCTAACTGTCTATTCCATCAGTTTTAATATTTGTTGTGATGTAAGATTAACCTTCTCCGCTGGTGGTATTTTTTAGCAAATCTAGAAATAAAACGAGTTTTTTTTGGGAACAACAAAATAGCTACTGGTGGCTCCGCATTTTGGCATGGGCGTTAGTCT
>rnd-1_family-303 
TTTTTTAGACATGTGGTTTTCAAGAAGAAATAAAACGCATATAATTTAATGTTATGGCCAAGAATTTAG
>rnd-1_family-126 
TGTCGGTACTTACTCCTTAATTAATTCCGTTACTTTGCCCTGCACACGATCATCGAATTTCTCGCCACTCGATGTTAGCTTCGGCTCCTTCTCGCCCTCTTTCTGATACAATCCAATCACAAGTCCCTTCTGTGAAGTGTATTTGGTAAAATTTTTAACATCTCAACACAACAAGCTGCTAAGTG
>rnd-1_family-239 
ACCATAACTATTTAAATATAATTGATTATTGGTACTTGTAAACAAAGCAAAAAAAAGTAAAAGTATTTGTGTGTATTTTACGTTGCATGATAGGAAATAATCGTTACTGCAGAAAATACGGCAGATGCTTTTAAAAACAACAAATGTGGGCGAAAATAAATTGCCATCTCCTTAAATTTGTTGAACAAATTCATGACGAAGAAACCTTATCGCTTACNCTTCGATAACCGTTCGGAATTCTTTTCAAAAAACCAGCATGGATCTACAAAACTGCAAATGCAATGTGGAGGCAAGTGAATCTATTTGAGAAATGTTTTCACCGATTTATTTAAGTGAATAACAATATAAAAATATCTCCATCGCCTTAAACAAACTTAGCGTAGCGTGAATAGCTGCANCAAGGAAGNACGATATGTTTGATTTTTTCTCCGTTCTGTGAGTATTTTCACTACTGTAAAATTGCAGCCCTGNAGCANTTGACGAAGGAAACTAGAAGGGGACCTNGGTTTTCTTTATAGAGTAGCGTGAATGGCTGCAACAAGGAAGTATGATATGCTTGAACAGAAGTTTTTTCTAATGGAGTACACGTTCGAGACACTTAACCGCATGCAATTTCGCGATAGAAATTTAGTTGGGANAAAATTCAGGATGAAAACCATGAANTGCGATTTCTGAGTATTTTCGATAATCATTTAAAAATAGCAAAAGCAGTTTTGAGATATATCAATTCCATTTTTCTTTCATAACTATAAACATTTTGAGAAATATTTTTAATTTGCCTGTAAAATTGCAANCCTGTGGCATTTGACGAAGGAAATNAGAAGNGGACAGATATATGGGTTTTCTTTACAGAGTAGCGTGAATGGCTGCAACAAGGAAGTATGATATGTTTGAAGCAGACATTTTTTCTTCGTTGG
>rnd-1_family-277 
AAAATTTATACCGATCGGATCAGAATGACGAGTTGAGTTGATTTAGCCATGTCCGTCTGT
>rnd-1_family-57 
AGCGAGATACATACACGAGTTATCGACGCTGCTGAGAGCGGCGAAATGTTGCCAGCTGCCAGTGTGTTTGCACACTTTTGAACGAATTCATAATTTTCGTCAACGAATTTCATAATTTATNTGCTTGAATATAAACACAAGGCAAATATACATGATCTATATGGTAACAAATAATTAGTTACGCATTTAGTTTTCATTTCTTTTGAANAAAACTACGCATTNTCTTCGATTATTTAATGTTACTTTAAGAAAGGCTATACTGGCAACCTTGTATAGCAACGAAAAATGAGCCGAGCCGGTTTTACGGAAAAAATCAAATCTTCGTTGGTTTCTGCGGAACAACCGTCACCAACGGCATGGGCAAGCGGTGACAACTTTGTGTTTACATGGCGCTCTCATA
>rnd-1_family-308 
AAATAAAAAATAAATGTAACCGCCGTGCGCGCGGAATTCCCGTCTTTTCCCACTATTTCCGTGTGCCCCNTCACGCGCCNATTCCTCTNTCCGTNTNGGCCNNACTTCGTTAGCCGANCGACCGCTTAGCGGCGGCCGTTCGAGCTAACGAAAAATCACTCTAAAACCAACAGCCCTCGCTCGCGCACGGCAGCTTTGAACCGCGGTCTCATTATATTTTATATAGTAATAATTTGCCAAAAATAGTTTAAATAAAACAAGTTTGTGAAAGTGCATCAAATCGAATTTTTAATAAAATCCAATTGTGAACTCATTNTAAATCGAAAACAAGTGTTTTTTTTTATTTAAACTGTGGGCCCGCTCGACAGCCGGCATCCCCTTACTTCCCCTCAAGTCCTTAGCGACTTGAACATTGGTCCTTCGAGGCTAAAATATAGCCAANCTACGGTGCACAGCCGCTTCAAAAAAAAAAAAAAACAAACCTACGTACCCCCGTACGATCGAAAAACAAAAAAATTTAAATTAATGTTGAATAAACATAAAAATCGTGAAGTGAAGTTGTGAAAACTGTGATAAAAAAAACAAAAAATTTATACATATATACAAAAAAAAAGTGGTGAAAGAACAAAATATATAATACATATACACA
>rnd-1_family-338 
TATTTAAATATATAAGTATATATATACCAATACACTTAAATCTATAATTAAATGTTTTAAAAGATTCTTTATATACATACAAATACCTCCATGTATGTATGTATATGTATAGTAATCAACTCCTCTTTGTTAGCATTAACTGATTAATGTCAATAAATCGGTCTTATTTTATATAATAATTCGTTTAATTCGTTTAATAATTCGTTTTTTCTTATTTTTTCCTGTGGAACCACACTGAGGTAAATCGGCGTACACGATAGTTTATATTTTGATATAAACACTCTTATTAATATCTAAATGCAGTTGTACCTCGCAAAGTTTTGTTGAATATTTTTAGATCTGCTGCTGCTGCAAGGTGAGAAGCGTCCATATNAGATGGCGTTAATTAAACAAATGTAAAAAGCAATGAAAAATTAAGTAGTTAATTAATCGAAAATATATTATTACCACAGCTTGTACAGGATCCTCATCGTATATTTTCCACTTCTATCTGCTGCGGAGAAAACGAAAAAAATGGCGTTCTACTCGAAAATAAGAACATAAAATAAAACGGATAATCCGTTCAACTGCATTCTCCTTCAATTTGTATGTACTCAGAAGAGAAAGATAAACAAAANAATTTGCNTATGTGTTAGTGCTGCCCGAAATCGTGTGAGTGTATTGGTGAACCCATCAGCCCGTTCTTGCAGGGTTAGCATCATTAATATTGGGTGCGTTCAGCGAACTGAGCGCTCAGTAAACATGTTCAGTGAGCGCTCACCATATTTGCTGAGCGTAAAATTTTTATACTAGCTAATGATCGGTCAACTGCTATATGCAGAAAAAATTAATCGCGAAAATTTAAAAGTATGTTTACTAGAAAGTGCTTGTGACGACAATTTACTAGATTNTTTGGGTTGTCAAATAGATTTAGTTGCGCATCTGCACTAGATAAACAGTTTTNCAAAGAAAGAAATTTAAAAGAGAGGACCAAACATTTTTATGAAGAAACTGTGCCACGATATGCAGATGACCAGTTTGGGGAACACAAAAAAATATTTTAAATATATAATTTTTAAGATAATTACTTTCAAATAATAGTGCATAGCAATATTTTCCATTGCTAGAACTTAACTTCACGATTATTTGGTCGTTTCGGCAGTTGAAGTAGCGGTTAATGTGGTCTTTCGACATTTGAAGTAGCATTGCGTTCATGAAAATTAATCGCTCAGTAAAATCGCTCACTNAACATGTTTACTGAGAGGAGAAGATAGTTCTT
>rnd-1_family-351 
GTAGCTCGGTTTCTTTTTGTCGTAGCCATTCTACAATTATACACACGATAAGGCATGTCTAATAATACAAAAACTAATAAACGTTTCGTTTTACTTACATTTTTCAAAAATATATTCAAAAGCCAGCGGAAAAATATGTACNTACTAATTTCAATAACGAATTTATTTGTTTTTGTCATTCCTCTTTGTGCTTTTCGTACATTTTGACGTTTCGTTGAGCTGTGGTGCCACCTTTCCTACATTTTAATAAAATGGAAATGTGCGATGTCGATTATCGTAACAACTG
>rnd-1_family-363 
TATACATTTTTTATAAAACTTTTTAATATCTTCTTTAATAAACGCTAATGTTTTGTTATACTAATCCTACCAATGTTTTATTGAGAGCTTGGCGACAGGCATTTAGATAGGTTTTCAGCTTCCTGAAGGACCGGCACCTCCCCCGATCCCCGTTGCCGGAANTCANGAGGAATTCCGGCCCCTAATTAGCCCCGATACGAAACATGGTCCTTCGAGCCGGATCCATCAGGAAGGCATATCTTTTGTGAGNGCACAAAAGAATTGAAAAAGNATCTATATTTAGATTATACTTTTGTGAAAATACCATCTTCACAAAAGGATAATCAAATATAGAACTTCNTCACATTGCCAAGTCGCGCGCTCATTGGGACTAAATAATTCACTTAAAATTCTTGCCAAGTGGCGCGATCTGCAAGCTGAAAAAACAACTCTGCTCGCCGTCCAGTGGAAAAGGAACGGAACGCGACCATTTCCGCCAATATCATTTAGTTAATACAAAAANAGAAACGATAGCAAGAGGACGGCGAAAAAA
>rnd-1_family-367 
TATATGATATAGTCCTCCGATTTCGATGATTTTCGGTGNCAATGTTTATTTGTATATA
>rnd-1_family-369 
CAAATTACATTTGCCAGTTGATAAAGTAAAAAGAAAAATATTCACACATATATATATATATTTGCATTTCATTTGTTGTTGGGAAGCAAATTTTCCCGGCTCTTACTTTGACAATCAAATTTGAAATATAACGCAGTGATCGCGAAACAGAAGGTTGGCTCATTGCAGTTAGACAATTGCTCCCAACGAATTCCTGATACGACCCGTGGGAA
>rnd-1_family-355 
ATATAAACCACCATGGATACCATTCCATCAATGTGCAAATGGTGAGAGTAAATTTGTTTCCGATTACTATTGTAGTAACAAAGTTNATTATATTTTCACATAGATATGTGGTCCTTATCGCAAGATTATACCGGCAAATGCCAAGTACCCAAGAGCGCGGCACAATTATTTTATTTGGAGCTCCCCTATAGAGCGAAGAGTCATGCATGAAAGTGCAAACCATAACATGCTTTTGAAAAACTTTGTAATGCATTGCTATTCNTTTAATAAAAATAATTTCAATAACAAATTTA
>rnd-1_family-375 
TGTTTCGTNTCGGGGCTAATTAGGGGCCGGAATTCCTCNTGANTTCCGGCAACGGGGATCGGGGGAGGTGCCGGTCCTTCAGGAAGCTGAAAACCTATCTAAATGCCTGTCGCCAAGCTCTCAATAAAACATTGGTAGGATTAGTATAACAAAACATTAGCGTTTATTAAANAAAATATTAAAGTTTTATAAAAAAAATGTATATATGTATGCAAAACCTACATAACATATACGAATACNCTCACCTGAGATGTTGCTGCTGTGGCTGCTGGATCGAAAGAAGGGCTTCAGGCCGGCGACATTGGCCTTTTAAAGATTTCCACAGAAGGTGGAAATCCTAAACGGGACTAACTGGACTAACTGGACTCTTCCCATATATTTGAAGAGTCACTTAGTCGAGAACAGAAGACAGAAGACAGCAGCGACATCTCTAGGTAGAGGCTATGGCCGCTGCTCAGGGTTGCACGCGTAAACATGCCGCCCGCCTTGCAGCAACACTGCAAAAAATGACTCCATTACAATTTCAATATATATAGATTTCACAGTTTTTAATAGTTAAATTTAA
>rnd-1_family-379 
CTCTCAGACTCACTTTTTAGCATCAAAAAACTATTCTTACTTCTCTCAACAATTAAATTTTAAAATTCCATAATTACTAAATTTCAGCTGTTGAATAATTATTTTTTCTGTAGCTGAACAGTTTTAAATCTCGACGCTTAACAAACGCTTCCCAATCATGACTCGGCATATTCCGTACGTTATGCGGATGTCGCCTCTCGTGTCGGTTGGGCGGGTGGAGGGTATTCGTTGGGCTTATTATTATT
>rnd-1_family-391 
ATATTCGTATATGAAAATGAATTGCTGTTCGTTAGTCTCGCNAAAACTCGAGAAAGGCTGAATGCATTTATCTTATCTTGGTCTTGAGATGTTCGCGGAGGTGTAGGGAAAGTTTAAAAGGAGAGAAAAATTCGAATCATTGTTGGGAAAACCCTAAAAATAGCCCTTTTCTATTTCTTATATTTCTTATACTCGTATATAAAAATCTTATGTCCGCTTGGAAAAATCCAGTAATTCCAAAAAATCTTGACTTGAAATTTCGTCAGATTGTTTCTATGATTCCTGAGAAAGGTTT
>rnd-1_family-396 
TTCTCTGCTCTGTTCTGTTGAAGTGCGCAAAATGACGTTGATCGTTGCATCGTCACGATAGCCGAGTGGTTAGAGGTTATCGCTGTAGCGCGTTAAGC
>rnd-1_family-403 
ATATACAGGGTGCTCCATCTTTTATGTCGGTATGTAAACGCTGAATAACTTTGAGAAAAAAACAACCGATTTCTATAAGTGATGTATTTTTATTCAGTTTGGTTCCTTACAATTTT
>rnd-1_family-408 
TTTCCATTTTATTAAAATGTAGGAAAGGTGGCACCACAGCTCAACGAAACGTCAAAATGTACGAAAAGCACAAAGAGGAATGACAAAAACAAATAAATTCGTTATTCCAAATTAGTAAGTACATATTTTTCCGCTGGCTTTTGAATATATTTTTGAAAAATGTAAGTAAAACGAAACGTTTATTAGTTTTTGTAT
>rnd-1_family-406 
TTAAGGGGTATGGCCACAGTAGCGGGTAAAAAACCATGTGCAAATGTAATATTTTTTTTTGTATGGAACTATTATTTATTCATGAAAATAATCACATACCGATGAAGTTCGGATATAAAGCTTATGAGAAACTATTTTTTTAGATTTTTTTCCGGCACAAAATGGCCGATATTTCTGATCTCTTTTTCATCCATTTTTCTAAAGCGCTCCACGGCGTGACATTTTGCATCTACAATTCTTGTCCTGGAACAAAACAAAAAAATTTCGTTAATCTACATGACAATAGCTANAGAAGTACGTAGGGGATTTCGAAAATATTGATTTTTNTGGAAATTGTAGGGATTTGAACAGAAAACGTGCATTTTTAGTCAATAATTCCGTAATAAACTAGTCATAACAAAAAAGTACTTGATTAATCGAAAATCCTACGTACGTCNTTGCGGAACGCTATAATAAACATGTGTCAAAATTCGATAGTGATCGGATCANAATTGTTCGAGTAATCACTGCGGCNAATTCGGAAAATGCTGTTTCGAGAAAAACGCGTTTAAAGTTTCACATATGTATAAGTTAGCCGAGCCGGAGGTGGGCTTTCGATATACACCTTCAATCAGTCAAAAATGATTATTTCATTCTGAGTTAAATGGCATATCATTTCTANGACCATAAAGCACCGTTTAAGCAAAAAAAAACGATTTTTAAAAAATTCTACTGTGGCCATACCCCTTAA
>rnd-1_family-414 
TGTTTACGCGTGCAACCCTGAGCAGCGGCCATAGCCTCTACCTAGAGATGTCGCTGCTGTCTTCTGTCTTCTGTTCTCGACTAAGTGACTCTTCAAATATATGGGAAGAGTCCAGTTAGTCCAGTTAGTCCCGTTTAGGATTTCCACCTTCTGTGGAAATCTTTAAAAGGCCAATGTTGCCGGCCTGAAGCCCTTCTTTCGATCCAGCAGCCACAGCAGCAACATCTCAGGTGAGNGTATTTNTATATGTTATGTAGGTTTTGCATACATATATACATTTTTATAAAACCTTTTAATATTTTCTT
>rnd-1_family-415 
AAAAGGTGAACAACACATTATTAACACATCACAACAAAAGGACAAGGAAGACACCACGACACAGGAACTTGCCACAATCACCACAAACAACACAGCGAGGCAACATCACCAGAAACACTACAAACACCACAACATCACACATACATATAAAAAGGGAAGTAACCACAGTTTGGAAGCCTAAGTAGTAAGTAGGCAATCTTTTTAATTTCCTTAAAAAGAGGATTCAAATATTTATACTGCAATTAGTATACCCTCATCTAACAGCGGAACTTTCTTCCCGCCAAAAGCCCTTTAAAAACAAGAGAATTTTACGGTTCCTAAATTCCGTTGAAATTTACGGCTCATAATATTTTATAAAAATATATAATATTTTTCCAGTTTAAACTCCCGCAAAAGAAGGGGTAAGCGATCAATTTCCTTGACCGCTAATTATATACATAAGCGCGAATACAGCATTCCTACTGTATACATTCCGCTTATGTACATAGATACATAACAAGTACAAATACTAAATCTAATTGCAGTTATAAAGCCTACTTGCATTAATAGGTCAAATATTATAATTATTTGCATTGTCAGCTGTTCTCCATGGTTCAATGACCCATAAAATACAGCATAAGAAAAAATAGCAGAAAATTAATAAAGTGGAAGATATTCACCACTTTGCTAAAAGAGCGCAGCTTTAAAGAGCTAACTTTACTGCAAGTGATCTACTCACTGCATTTTTCCAATTTCCGCTTTGTGCGATATTCGCTCTCGACATTACAAGAGAAGCATATATTGTGTGTATGTTTATCTCCTAAACATTGGGCACATACTCGCACCTAAGTACTCTTTATTCTGCTCATATTGTTTTTCAACATATTATTGTTTTAGCGCTCTCTTCGTTGCGCGAGCAGCTGAGGTCAAAACATTTGTTGACACAAATATACACACATACGTATATACAAATATAGTCGTGTATATTCAAACAGCTGTTGTATCTGTTTACGATTGTAATATGCATGCATACATATTTACATGTCTATGCTGAAATCTTGACAACGAGATACAAGATCGTTTAAAAACCCAATAGGGAATTGTTCTGTCCGCTATTTTTAAACGAAATATATCATTTCGATATAAATATTAAATAATTGACAATTGAATAATAAACAAAAAAAAAAACACAAACACAGCCACAAATTTTTTT
>rnd-1_family-417 
AACAACAACAACAAACTCAACGTTGGAAGATATCGAACATCCTACAAGAGAGTACAACAACAAAGATCTGCAGCACCCGCACCAGCATAAGGAAATCCCCCTCACAAACACACACACACACAAGGAAGCGGACCCACATACATACAACAGAAAAGGGAAGTAAAAAGGGCTACCAAGTAGTAAGTNGCGAACTTTTTAATTTCCTTTAAAAAGATATACTATCTTAGCCTTCCCCCTTTAAAAACTGCAANTAGGTTTGTTTTTTGTAAGACGGATTTTCATTCCCGCCAAAAACATTAAATTTGAAATTTAATCCGCTAATTCGAGCGGAAAGCGGTTCTTCTTGCCGCTAATATATTTATTTAACTNCCGTAAATAAAATCNGTATTTTTAATACAATACATATGTATGCATACTANGTACATTTCCGTACATTATTAACTATATACATACATACATCTAGTTGCAGTTTTTACGGCACTTTGCAATTTCCCTATTGCAGGCAAACCAAAGTTGAAACCTTCAATTTTTTACTTTGGTAGCCGTTTCAAGTTCATTGCCCTAATTACCTACTTACTCTACAGTAAATGTAAAAGTTCAAAGTCCTCTAAAACAGCGACTTGTCAACAACTTTGGCAGCGGTTCTCGAGTTGAACGAACTCGACAGCGCATCAAAAGCAAACAATTTACATACATAAATTACGGAAATATTCACCACGAATTGTTTGCTANTGAGCGCAGCTTTAAAGAGCAAAGAGTGCTCTAACCGCAAGTGATCTNCTCACTGAACTATNTCCACCATTCCCGTTTTGTGCGATATCCGCTTNTTGCAATAGATGAGCAGTGCACTTTACAGCATCCAACTAGTTCAAGAGCATTGTGCACACTCCCACGCTCATATTTTAACACTCTTTATCATTGCTATTTCTCAGCATTGGTTAGCTGCATTTCTCTTTGGCAGCAAATACAATAAATCCAAGCATTGATACACCAATATATATACATATATAT
>rnd-1_family-419 
TCCTTANTCTCATCGCCTTCCAGGAAATGCCATTATCTAGATGCACTTCTTTTAACACTTTATATATATAAATGGCATCGCTTTCTTGCGATTACTTTTTATCACGTTTTTAGTAATATTGTTTTGTGAATTACCAGCTTTCGTTGCTGCGTTTGCTCTAGGTTTTGATGGCATTTTACCTTCACTTGACTTACTTCACTTAAAATTTAATTCACTTAAAATTTTCTGATTCAATTATAGGAAAACTTATGCGTGAATGTTTATATGTACTTATATATTTCCACAAGCAAACCGTATGAGTAGTCGAAACGTTTTGGCAAAATCAAAAATCAAAATTGATGCCGTTAGCTTAAAATTCAAAGTTTGCTATTTTAAATTACATTCACAGTAAAGAAATTTTACAAAAGGGGGTGTTAAAGATGTTAAAACCCCAAGCCGTAGGCCTGGCTTACACAACAGCTATAACAGGTGAATATTTATTTAAATAGACACACACATTTATGGATATACGTATATACACAAAGAGCCTCATGTATTTATTACTCCTTTTTAGAATTTTGTGTTCTTGCGGGCGCATACTCTTTTTGACCTCGTAATAGAGAGGAAACGGAGTATTTTTTTGAGCTCTTTTTGAATTCCAAAAGGAGAGCACAGAGATTAATTTCCTGAAATATTTTTACTAAGACTTTCTTCAGTTTGACCTTATCAAAAAATACACTAAAATATCAAAAAGCGAGAAAACAAAAACTAACAAACATGCCTTCATTGCTCGCTTTATGACCGAAATGGATGAACTAATCATTACTTCTATATCACTCGAATTTGGTATTAATCCAAATATTTTTAGTGGGTTAGTAAGGTAAATATAAACNAAGGGAACAAATAGCTGATCNAGGTAAATGGGTTTGGATAAAGTTATTCGTCGTTAAGCTCGCAGTGGTGGCGAATGGAACGCGCGATTTTTTAAAAGTGACCGTGTCCGCATATACTCGTAAATATATTTGTATATGAAAATGAATTGCTGTTCGTTAGTCTCGCNAAAACTCGAGAAAGGCTGAATGCATTTATCTTATCTTGGTCTTGAGATGTTCGCGGAGGTGTAGGGAAAGTTTAAAAGGAGAGAAAAATTCGAATCATTGTTGGGAAAACCCTAAAAATAGCCCTTTTCTATTTCCCATATTTCTTATACTCGTATATAAAAATCTTATGTCCGCTTGGAAAAATC
>rnd-1_family-424 
GCTGCAGCAAAATAAAAAGTTCAGCTATTTGAAATATTTTTTTCACTTTAAAACCAATTGCATATCATTTCTAGGACCCAAAGGTACCCTGTGAGCAAAAAAAA
>rnd-1_family-432 
TGATACAATAATTTAAAGGTAGTTTCATTCTCTCTTCGCAGTCGGCTTCATAGCTATCTGACATTAAACGTGTTTCGTCTTTTTCGTGCTACCCTCTTCTCTTAAAAAAA
>rnd-1_family-445 
AAAAATTAGTATGATTTGGATATAAGCATAGATCGTGCGTAGGTATGTTCGCTTCGCATTNTTATTATTCTGCGGCT
>rnd-1_family-447 
CCTGCAAANATTTTTGGACCATATGGTCCATTGGAGTAATCCAATAGGTACTCCTCTGTAGTGTACTATTGGATCAACTCACGTCTCGCTA
>rnd-1_family-453 
TGTCTAAGCGGGTGGGGGAGAATGTTGAAATGTATTCAAGTTGAGCACTAGGCTCGTTNCAAAAAGTCGTGGNCTTTACCCAATGCCATAGGAGGCACCTGACGCTGCGCAGACGCCAATCGCNTACTCAAGGAGCATGGATGGGAAGACGCAAACAGATCAGATAGCNAGATATCTGATCTGGACCATTAGAAGGTAAATTCCATTGCAAACAATGAACACTTTAGCCGTATCACTTCGCTGATCATTTGAGAA
>rnd-1_family-455 
TTTTGACTTTTCGAAACTACGATTACACAAACAAAATACATAGGCTTTTTGTTTTTGTATTCTTGCTACTACCGTGTGTGAATTTGCCTTG
>rnd-1_family-459 
TAAATAATTGATAATTGAATAATTTTAATTTATTTACAAATTATATATAAATTATTTATTACATTTACTTTTATTATACACGTATATAACCCACGTTTATAAAAGTGAAAGTGTTTGTGATTTTTTTATTATTCCTTTTCGGCATAATTTTTTTTTTCGAAAATTTAATTTTTCAATAATACAATTAACTAACAAGTTGTGATTTTATACAAAAAAAAAACACAAACACAGCCACAAATTTTTTTTTTACATTTTTCTGTGGCATAAAGTGCATTATTTTTTCTGTAATAAAGCACGAAGTGCGAACATCCGTCATTCGTAAAAACTCAATTCGAGGTTTCAAGGTTTTATATTGCGACTTTTAAATACATTTTTTCCTTTTAAATGCCAATTGGTCACAGTCCTACCAAAGGTACTAAGGAATCCAAAATGTCCGATTCCGAAACAAAGAAGGGATCTTCACTCGAAGCCCTAAGCACTAAAAGGGAATCGTCACAAACGCGCAGATCTAAACAGATCGATCCTTCCGCGCAACTATTAATTTCATTAAGTGACAATGTCATTAGATACTGTTCTCGATTCGGTGATTCCC
>rnd-1_family-463 
TTTTTAATTTTAATTTTTTTTAATTTTTGGTGAAACAGAAATTTTCACCTCCACGTCATTCGTATGTTGTTTTTGTTTTTAGTATGACACGGCTGAGTTTCATTTCCTAAAAAGTTCTGTTGAAGTGCGCAGATTTCGTTCCTCCATATATCATAACGATAGTCTGGTGGTTAGAGGTCTTCACT
>rnd-1_family-474 
GTATTTTGTTTGTGTAATTTGTTGAAATGGAAGGAAGAACAAGCAATCATATGATGTGACAACTTCACCTTCTATAAATTCGCCTTG
>rnd-1_family-436 
TATTTTTTTCATTTTTATTTACTCAACGTTTCTTTGCTATAGTAAATTTTTTAATTAAAAACTTGGCTGACAGAGCTGTGAAAACAATTATTTTGCTTGCTCCANGTTACTCTACCAAAAAAAGTCAGAGCAGAAAATCGTGATCTAAGTTGCTCTATTTCTGCTTAGAGAAGACTCATGAAACAAAGAGTAGAGCAAGTAAGAGCAAAAAAGTGTCATNAAACACAATNTTGTGAGGTAGAGCAACCTAGCNTAACCGAGAGNAGCTCAATAAACAAACCTATTAAGTGTCAACGAGNAGCTCACATAATTACGTACTAAAACCGCTAGGAGATCGTCAACTTGCACAAATTATNCGACGGTNGCATAAATTGTGTTAATCCTTAAAACCAAGTACTTAATCATAGTTAAAACCATAACTATATTTAATATAATTGATTATTGGTACTTGTAAACAAAGCAAAAAAAAAAGTAAAAGTATTTGTGTGTATTTTACGTTGCATAGGAAATAATCGTTACTGCAGAAAATACGGCAGATGCTTTTAAAAACAACAAATGTGGGCGAAAATAAATTGCCATCTCCTTAAATTTGTTGAACAAATTCATGACGAAGAAACCTTATCGCTTACNCTTCGATAACCGTTCGGAATTCTTTTCAAAAAACCAGCATGGATCTACAAAACTGCAAATGCAATGTGGAGGCAAGTGAATCTATTTGAGAAATGTTTTCACCGATTTATTTAAGTGAATAACAATATAAAAATATCTCCATCGCCTTAAACAAACTTAGCGTAGCGTGAATAGCTGCATCAAGGAAGAACGCTATGTTTGATTTTTTCTCCGTTCTGTGAGTATTTTCACTACTGTAAAATTGC
>rnd-1_family-503 
TTTTTTGAAGCTTAAATATAGTACATTATTGTCTGAAAATTTCGTTTACCGCAATAATTTCCTTCCCTTTCAAAAAA
>rnd-1_family-504 
TGGTTATTGGNGTGGTCACAGAAGAACCCTGCTCCTGTGCCTGCCTCGCATTTAGACCCATCAGTATAGAT
>rnd-1_family-513 
TCCTTACCAAGCAAGGAAAATCAGTTGCGACCATAATGAATGAGATGTCATTGGTTTACGGCGACTCTTGTCCGGG
>rnd-1_family-519 
TTAATTTCATACAGCTTTTGGAACTCTTCTGAACTCTGAAATTTTTGAAATTTGTTACTAAGCATTTCAAATACGTCTCTCCTCACACGAAAATGCATCATAAACTCTTCATCTGATGAGGATAAAAGCGAATTATCTGAGTCTGAAGAATTTACAATAGAAATTCTTCCATGATTTTGGTGATAATATATTTATCCGTTTTTTATTTTCCAAAAATGGTATATGTACAGAAATCCATATATCTAAAACCTTTAATATTCGTCAATTGAAAATTCGGACATTCAACTGTTTTGAGAATTTCTAACTAGAACTTTCTGCTCCGAGTTGCTCTAACTTGCTCTACAGTTTCTTTACAGCTGCTCTATTCTACTCTGTCTCAATAAACAAACCTAATATTACTCTTCAGTATTTTGACAGCTGCTCTATTCTACTCTAACTTAATCTGCTCTACTCTGTTTTCNGTCTCAATAAACTAACCTAATACGTAAGATGTGTTATCACANCCACGNCCANGACATTNACGCNATGCGNATGGAANAACCTNATACTGTTTGCAGCACTGCTGACCAGTATTATTATCCTGTGATTTAAGCGNTTATTTAAATTAAATTGGATATGGATATTTGAAATATTTCATCAAAAAATACAATCAGTCGTTGAATGGATCCAAAATTTTTGGACAAAAAGGAAATTGAAATGACAGAAAGTTATTTCGTAGAAGAAAAACCTCTTGTGTGTAATTTCGCAACGGAATATCGGAAAACATTCCTTTCAAATATATTTCCTACATAAACAAATAAATAGATACATCCATATGTGTAGCTCCGAAATGATACATTATAAAACCTCCGAGTTAGAATATTATGGAAATACATACTAGCAGAACAGACAATTTAGAAAATACTCGAATAATCGACAGTATTGAAAATAATCACAAAACGAAAAAAA
>rnd-1_family-523 
ATAAGTAATAAAATCTTAAACTAAATTAAAACATAAAACCCATTAGTAGGAATGGGCTGCTGGCTCGACGTTGCTCTTTAGAAGGCTGNTTTGTCTCTTCTTC
>rnd-1_family-551 
TTTATATACATTATTNTTTTACATAGTTATAGGAATAAGAGAAAACGGAACGGAGTAGGGTTGCCGGTAAGTATGTTTGGAATGGGAGTAAATTCAGTGAGGTGAGTATGCAGGTAAATATATAGGTAAGTATTCAGGGGATTATTTATAAATTCATTTAATTAACATTTTATTTNTTATGTTATTCCGTAATTCGTTTGATTAAATATATTTTCTTAAACATATTACTTATAGGATGATGAGGTCATCCTCATCCATGTCTTCAACA
>rnd-1_family-554 
GTGACCGAAGAAAATGTTCAGAAAGTCGAAAAATTAGTACTGGCTGATCGAAGAATTAAATTGTGGCAGATAGCAGAAG
>rnd-1_family-557 
ATTTCCAAAAAACATGAATGCCAGTTAATAGCGGCAGATATACACATTTCATTTATGCTTTAAAAATTTTATATTTTATGTTTATTTTATGTAATTNACAACAAAAACAAACTTCACTATTAAATTGTACCTCACAGCGAAAATGATGCA
>rnd-1_family-578 
TGTTTAAGCGCGCGNTTAACAAGACGCCNCCNTAATATTTTGNGCGCACCCTAATGCGCCTTTGGCCTATATAAGCCGTGCTTGCCAAACAAACCAGCGAGATTTCATATCAATACTACGGCAAGCGCGCACGGGGCGACAATATTTAAAATTAAGTTAAATTTATATAT
>rnd-1_family-580 
GGCTACGTACAATAACAAAACTATTCGCCAAGGAAGAAAAACAACACCAAGTGGATCTTACTAACGCCGATATAAACAAATAAAAAGCAATTACCTAGAGTAACATTTAATCCCGACTTCGGTGCTCCTCCGGCGGTGCCGCCAAAATTCCGGTACCGCCACTGAAATACAACACNGCTGCTATCCAGTAATTTTCCTGGGCTTCGACTGCC
>rnd-1_family-584 
TGTTTAGTTTTCCGAAACGATAAGCCAGCAATTAAAATGTATGGCCATAAATTCATATGCTGTATGACATTTATAGGCCAGGCAATAAAAATTAAAGTACAAACAGATGTCCATATACACATACTCATGATATGAGTATTGATACTTGATGCCTTTACAACAACATAAGCATCTATGTATACTGATGTTCTTATCATGAATATGTAAAGCAATAAAAATTAAAACATAAGATAAGATTATCTATTCGTGGGTAATCTTCTAATGTAAACATACTTATGTACACATATGCATGCATGTAAATTTTCACATTACAAATTTATATAAATAAACGCTCTACAGATTGTGGAGTCAGTTATACTTAAACCAAGTGAAAGTAAAGTGATTTAGTTCCCGCCTCAACACAAGTGATAGTAAGGTTATTATTTAGTTCCCGCCTCAACA
>rnd-1_family-588 
AAAATATCTTCCTTTTNTNGTTANGTGTTCTTATACTCTGGAGGGTCCCTTGGGTGGTGAATCGCAGAGAATTTTTATGTTATGAGCCGGAGGGTCCCCCCGAAGGTGGTGAATCGCGGCCTTTTTT
>rnd-1_family-593 
ATTTTGTTTGTCAAAATTTCTTTAGTATTTCAATGAGTTTTACACTTTGCATAAATAAAATTAAAATTATAGAA
>rnd-1_family-596 
CTCACCTCACTGAATTTACTCCCATTCCAAACATACTTACCGGCAACCCTACTCCGTTCCGTTTTCTCTTATTCCTATAACTATGTAAAATAATAATGTATATAAATATGCATGTAATGGTAATTTTAAGTTAGAATATATTTTTTATTTCGCTTGCTAAAAACTCGACGGTCGTGTCCCTAATAAATATAATTTATAAATAATTTAATAATATATATATAATATTTAAAAACAAAAGTGCGTGCTTTTAATTAAAAAAAAATAAATAAATACAGCAAGTAGCTGATATTTATACA
>rnd-1_family-601 
GTATGTATACTTATATACATACGTATCTTTGCCCGCTTGCTATTGTAAACAGCGAAGGAGTGGAAATTGCCGGAATGCGAAAAAACCACTTTATGTATATGTGTGTATGTATATGCATGTACCACGGTTGGGTAGCGGTGACTCGCTATGGGGGTGGTAACTTCGGACAGTGTGATATGTTTGTACTGGTCCGGTTCTGGNCCCGTTGGGAGGGGTTTTCGGNCCAGTCG
>rnd-1_family-274 
AATTTTACGATTGACTATTTTCCATAATAAAATGATCTGAGATTTTTAATATTAAAGTATTTATTTATATCACACTGAAATTTCAAAAATTTATCCCATTTAAATACATTTTGTTGCTATGGACGTTACACACACCTGCATNCTCAATAGACAATTTACTTGGAACTAGTGTATTTGTTAACAGCCTTGTTACTTTCATTGACGGCATGCTTGGCCAATTTACCGGGCAAAAGTAGACCCACAGCGATTTNGATGTCTCGCCTGGTGATGGTTGGACGTTTGTTGTAGTGAGCTAAATGCGACGCCTCAGCAGCAANGTNTTCGAAAATGTCATTAACAAAATTATTCCTTAATCTCATCGCCTTCCAGGAAATGCCATTATCTAGATGCACTTCTTTTAACA
>rnd-1_family-606 
TTAGTTTTTATTAATCTATATATGTAGAATTTTTTTGGGACATGTTTTTATTTACTCCTTCATTTGTTTATTACCGATTATTATTTTTTTGTGTGTTTCTATTTATTTGCATATCCATTGTGAATTTGACGCTCGGGAAAGTTACCAAATATCTATGATATAGAGATGTAGGTTTAGGTATTTTCGTGATAGACTGTGATCGTATTTAGTTCAAAATAAATAGTATGTCATTGAGAAATCACAGCAGAAGAAGCCCGGCTNTAAGTCGTGGGTCGAGGCCACACGTTCGAGGCGAAAACTTATGAATCGGCTGCGTTTGAATTNTTTTTACGCACTCGCTCCATATTGCAGGCAACATCGGCGGACGCGAGCCTGTAACGACAGCCCTTACATGACATGACTGTGTTTGTATGCATGTGTGTGCTAGTGTGTATGTTTACCTATTGTCACGGAGATGCTGCATACCTTTAAGGGCAAGGCTTTAAAGCCTTGTGTACCCGGTGATTCAGCAGGTAAAGCAGTNTTAGGCTTGTTTGTGCGAATGCGAGTTTTGTGGAATTCGGGGAGAGCCAATTTAAAGTAGGGG
>rnd-1_family-608 
TTTTCTCGAAACCATGTTTTCCGATCTAACTTCAAGCCCCGGGCTTGATCTATCCGTCCGATTTCTTTTATCTAAAAACTGTTTCAAAGTATATAGTTTTTTGTACGTCTTGAACCTAAGATTAGCATTAATAATTAATTA
>rnd-1_family-616 
GATTATACATTACTTTAACGAAATCCGTTTGATTTTTTCATTTCAGATGATTCACTTCAGAAATACAATGGTCACCGCAAAACGCCTTTTTTGGGAGGGGTCCCTGGAGATCTGCTGTAGCAGCTTCAAAAACTGTTATTTTTATAAATAAAAAATTGCTAACTACTCTTCAAAGGTGCCATAATAT
>rnd-1_family-618 
TTTAGCGGATTTTTCTCGTGCTGTGTATGATACCCTCTTGCCATACACATACCTAATCTCATAAATTAAATTATAATTTCTTATCGAAAGTTCGAGAAAAAATCCCAAAATCCGCTCAACAATAACATATAAGTTATTATATATAATCCATCTAGCGGATCCCCCAAAGTCGGTAAATGAAAAATCTCTACTTTCATTTACCGCACATAACAGCGCTCATATATATAAACACATATATGAAAATTGCGCTTTCCCCACTTTATATATAATANCATACGAAATTCCGCTATTTACATATCCCCTCACGTATATAAAATCCCGCTTCATNTA
>rnd-1_family-623 
GCACTAGCCAATTCGGAAATATTATTGAAGTAAATGATTAAACAGCAGTTTACCAATATTGCACACGCAGGTGCAACGCGACTTGGCGTCGACCATAGGTNTCATTTAGGCTTAAGCAAATTAATATTGTAATTAATCTTAAGTTTGTGATTCAAATAAAGTGGAGCACGAGCGGACGCGAGTCCGCTTAATTTTAAAAAACCTTAATTTAATGTAAGANTTTAACTGGCGCCCGAGCAGGGACCGG
>rnd-1_family-627 
AAAAACATATTTTGTTTTATTGTTTTGAGCAGTTCGAATTTGCTGTTAAATTGTTGTCCCGCAATTTTTGTTTATCGCGTTAGGAAGTTTCGCTTGGTTTTGTTTT
>rnd-1_family-629 
TAATTTATGTATGTAAATTGTTTGCTTTTGATGCGCTGTCGAGTTCGTTCAACTCGAGAACCACTGCCAAAGTTGTTGACAAGTCGCTGTTTTAGAGGACTTTGAACTTTTACATTTACTGTAGAGTAAGTAGGTAATTAGGGCAATGAACTTGAAACGGCTACCAAAGTAAAAAATTGAAGGTTTCAACTTTGGTTTGCCTGCAATAGGGAAATTGCAAAGTGCCGTAAAAACTGCAACTAGATGTATGTATGTATATAGTTAATAATGTACGGAAATGTACNTAGTATGCATACATATGTATTGTATTAAAAATACNGATTTTATTTACGGNAGTTAAATAAATATATTAGCGGCAAGAAGAACCGCTTTCCGCTCGAATTAGCGGATTAAATTTCAAATTTAATGTTTTTGGCGGGAATGAAAATCCGTCTTACAAAAACAAACCTACTTGCAGTTTTTAAAGGGGGAAGGCTAAGATAGTATATCTTTTTAAAGGAAATTAAAAAGTTCGCAACTTACTACTTGGTAGCCCTTTTTACTTCCCTTTTCTGTTGTATGTATGTGGGTCCGCTTCCTTGTGTGTGTGTGTGTGTGTAGGGGATTTCCTTATGCTGGTGCTGGTGCTGCAGGTCTTTGTTGTTGTACCTCTCTTGTAGGATGTTCGATATCTTCCAACGTTGAGTTTGTTGTTGTTGTTGTTTGTTCACAATTTTAAAAAAAATTTTTTTTGTATGTATGTGTGTGTGCACTATNGTATGTGTATGTACGTATGTGTTAACCACCAATTTTTATTTAATATTAATTTTCGTTGGATTTTTATCCTTTTTTTT
>rnd-1_family-637 
AAAAAAAATACAAACTTTGCCTGATTTTTGCCCAATATCAGGGGAGGGTCCCCTTAA
>rnd-1_family-630 
TAAATACTTACCCGAATACTTACCTGTATATTTACCTGCATACTCACCTCACTGAATTTACTCCCATTCCAAACATACTTACCGGCAACCCTACTCCGTTCCGTTTTCTCTTATTCCTATAACTATGTAAAANAATAATGTATATAAATATGCATGTAATGGTAATTTTAAGTTAGAATATATTTT
>rnd-1_family-663 
TGTCCTGTCCTCAATCAACATATTCATGTACACANACATGCACCTCNAAAATAGCAAAACTGCCGTCGGCAGTTTGCTTTTCAAAAATTTTTGTACTTTGAAATATATCTGCATTTTTTCATTAAGATTATGGTATTGTAAATACATGTATGTACATATGTATCTTAATAATAGATTCAAAACAAAGATATCAAAAACGTATGCTTCTTCTTGGTGTACGAGTAAACGTTCGAAAGAATATCAGAAAGCTTATAACAATGAGAAGGTGCAAATTCGTTGCGATAAATGATGTTTTGTAATTTTTGTGTTAACTATACAAATGTTTTTTATTAATATAAAAAAATATGGATTAAAAAAATTAAATTATTTGAAATAAATGATATCGGCTGTNTCGAAAGGAATTTGAACTTGCGCCAGAGCAAAAATGCCAAACACTTGCGCGNTACCAACTGTGCCACAGCACCACATAAAAATTTCGCGGCATATTCAGTACTTATACCGAATCAAAGAAATATGGTTTTCTTCTTCTTGTTCAGTTAAATGTACGAAAGAATATGTTCTCCCCGCGCGCACTTCGTCCACAATCGACTTCGCTGATGTGAACAGTGCGCGCGCGTCTATGCGAACAATGCGTACATGATTTCAATTGGGTATGCTCATTAGTTTATGCTAATTAAAGGTGTAGTTTTGCCNAATTTTACTACATTTTGAANTGATTTGACATTACNAAACTCTTTTAGATCTAAATTCAAATTATATTTATTAAAATCGTATGGTTTG
>rnd-1_family-665 
ATGGCTTAGGTGCGGCCGCTTGCGGTCAGGTCCTCAACCTCCCTCTTTCAACCAACC
>rnd-1_family-667 
TTTATTGATAAATTCAAACTTAGAACTAATTTTACAATTTTATTTNCTTAACATTAAANTTCTGCGTCACGTTGCAAGTGCAGGTGCGNNTGCATGTTGTTGTTGTTGTGGGCTGGCTGGCCAGACGTTCTCATGCGGCGACGGCGTGGAGTCAGCATTTTGGCAATTGCGCGTGTGGTGTCGTTTCCCCGTGGGATAATGNCCACTGGGAACNCTATACGCTTGCGTAAGCTAAGGTANGTCGCGGGAAAGNTGCTTCGGCGTATCCGGTGTTAAC
>rnd-1_family-678 
TTGAATTTGCTTGCTGCGCAATATGAGCTAATAGGCGAACAGCAAATTTAGTAGCACGATGCCGATTTGCTTCANTTCTGCAGACGANGATTGAATTTTTGTCAGTNGCAAGAATTTGAAGCAATGCTAGTGTACGCCACATACCAATGTATGTTGTTGTTGCTTCACNTTTCGNGANNATGTACGATTTGCTTCAATTTTTGTTACGGGACTTTTTATACCCGGCTGTACTATGTGAACAGAGTGCATTGGATTTGTTCTGCTAACGGTTTTAAAATAATCGAAGTAAGAACTTATAACTATGTAGAAAACTTCGTGGAATGGCGANATANATCGATTTAGNAATGTCTGTCCCTCCGTCTCTATACACGATAGCTCGAGTAAGAACTGAGATGTTTCATACATNTNAATATCAGCCGAANATCTCGCTTCCACTCGAATTTAGTCTTCCTTACATGTATGAGTTTGTGACCGTCCTG
>rnd-1_family-709 
TCGATGTCCCTCGGTTTCAACTCGTACGGCACCCAGTTTCCTTCTTTCTGAATCATGCCCAGGGCCTTGAGACGTTTTGAAATGGCTT
>rnd-1_family-715 
ATTGTTAGGCTTCCGATGTCGAAGCAGATTCAATAAATAAATATTAATGTTTAA
>rnd-1_family-725 
AAATTACATACATTCCCATACTTGAGTAATTTCTTATTTAGGTTCTGGACCCAAGTCTAGACATTCTACATTTATAATTTTATGGTAAAAGAATCGCCAAATCTGTGTCTGTGGTGGCGTTAATACGAAAGTACCATTATCACAATTGGAAACCTCTTCCGGTATATTTCAAAGTAATCTGCTATTTTGGAATTACATACCCGGGCATAATTACCTGTGGAAAGTGGTCAAATAGCGAGTTCAATTACTTAACACAACATAAGATCGATTTATCCGTAAAAGTCTTCAAGAATCATAATTAATTCACAACTTCAACGTGTTTACGTTTTGCAGATTCCGCAATAAGATAAAATAATTATTTAAATAATTGTCAAAATATTGAATCAACCAAACAGAAAAGAATATGTGATGCCTACCAAACGTTTTCATAAAAAACAAAGTATTTAGCTCTTCTTAAAATTTGTTATGAACAAAGAAGCATTATGGTTTTTCAGTAAGGGTGCCTTTTTGTCAAGAAGGAGCGACAAAGCTGAATATTTCCATTTTAAGATTATTCTACAATTTTTATTCATTGTATTAAAGCGTGAAAANTTATGAAAATAAATTTGAAATATATAAATATGAATTTAGGAAATTAAAAATACGTGGACAATTGTTTTACCCAAAGGATAAGCCATCGATTTTGAACATAAAAAAAATAATGTCAACAAATTTCAAAATTTGCAAAATCAAAATTATATTTGAAGTTCTCAGAAAGCAGATGAGTGTAGATAGAAACCCATATTCTCAAGATAACCAATACATGGAAATAGATAATTTAAAGAAATGTGCAAATTTTTTAACACAGCCTCAGAATTCAAGCTGTCTGCAGTTTTAATAACAAAGGAAAGGAGAGAATAAAATGCCTAATATAGATACAGGGTCAGATAAATGAATAATGAAACCAAATATTTTATTAGGAAATTGTTCAATTGCCCACTTCAAAGACCGTTGCAATGTGAAACTCTAAATGGATTAATTGAAATTCTTAAGCCAATTCCAATAGAGTTTAATTTAATATAGTTGATACTCTTTCTTGGAGCAACTCACCTTACAAAGACCCATTTGGATAGTTCCAAAAAAATTAGACAATTCGGGAATAAAAAATGTAGAGTAGTAATAGATTATTAGAA
>rnd-1_family-726 
AGTTAACACCGGTATACGCCGAAGCANCTTTCCCGCGACCTACCTTAGCTTACGCAAGCGTATAGGGTTCCCAGTGGNCANTATCCCACGGGCAAACGACACCACACGCGCAATTGCCAAAATGCTGACTCCGCACCGCCGCCGCATGAGAACGTCTGGCCAGCCAGCCCACAACAACAACGATATGCANTCGCACCTGCNTTGCAACGTGACTTACTAGCATAAATTAGCTGTAAGACAAAAATGTAANTTCAGTTCTAATTTTAATTTTGGAAAATAAAGTGAGCTTAACCGCTCTCAAAAAACAAAATTTGTTTTTTTTTAAAACATCTATTAATGTAATAGATTAACT
>rnd-1_family-727 
CAAACCATACGATTTTAATAAATATAATTTGAATTTAGATCTAAAAGAGTTTNGTAATGTCAAATCANTTCAAAATGTAGTAAAATTNGGCAAAACTACACCTTTAATTAGCATAAACTAATGAGCATACCCAATTGAAATCATGTACGCATTGTTCGCATAGACGCGCGCGCACTGTTCACATCAGCGAAGTCGATTGTGGACGAAGTGCGCGCGGGGAGAACATATTCTTTCGTACATTTAACTGAACAAGAAGAAGAAAACCAATGTTNTATTTCTTTGATTCGGTATAAGTACTGAATATGCCGCGAAATTTTTATGTGGTGCTGTGGCACAGTTGGTATCGCGCAAGTGTTTGGCATTTTTGCTCTGGCGCAAGTTCAAATTCCTTTCGANACAGCCGATATCATTTATTTCAAATAATTTAATTTTTCTTAATCCATATTTTTTTATATT
>rnd-1_family-734 
TANGTACATTTCCGTACATTATTAACTATATACATACATACATCTAGTTGCAGTTTTTACGGCACTTTGCAATTTCTCTATTGCAGGCAAACCAAAGTTGAAACCTTCAATTTTTTACTTTGGTAGCCGTTTCAAGTTCATTGCCCTAATTACCTACTTACTCTACAGTAAAT
>rnd-1_family-737 
GAACACAGNTGAGCGACAGCATTGATGCCGAAGGAAATCAGCTTTGACAAAAATTTTCCCTACATATATACATACA
>rnd-1_family-771 
TTATCTTGTGGACAAGGTGCATGCGGGAAGGCAAGGAANTTGCTTGCTGNGCAATATGAGCTAATAGGCGAACAGCAAATTTAGTAGCACGATGCCGATTTGCTTCANTTCTGCAGACGATGATTGAATTTTTGTCAGTGGCAAGAATTTGAAGCAATGCTTGTNGGCGACACACGAATGTTACGGGTCGAAGGAAGAAGGGCATGCTCTANTGTATGTTGTTGTTGCTTCACTTTTCGCGACCATATTTGCTTCCGATTTTTTGTTTTTTGTCAACGCAGCGAAGAAGCAACTTGTT
>rnd-1_family-782 
TTTGTGATTTTCTGATTTTCTTTTAAGTCAATATCGAACTTAAATTCATCCGGCTCGAAGGACCAAATGTCAACACCACAATGAAGTGTCTTAAATTCCTTACCGCTGGTGGGGGAAATTAAAGAGTTCATTTGTGGGAGAATTAATTCANTCTGATTTTATTTCANTAATTTCTCTTTATATACAATTTCTTAAATTTACCTTTATTGACTAATTACATNGGTTTGTGTGAGGTACAGTTTTGACACTCAAGTGCTTAATTTATGTGTATAATTTATGTACCTAACTCATGTGCATACAAATGAGTTTAGATAACATAGCCCTAATATACATGTATGTGTGTATGTGTAT
>rnd-1_family-791 
GTTTTCCTTTGCCCATTATTACTTTATTTTATTGATAATTAGTCCCAATAAATAAATAATAAACTTAAACACCCAATCAAGGCAGCTTACACGCAAAAAGTGACATGAAAGCGAAAATGTGCTAATCGGCTGTCGCGAAAAACATGCATGCATTTTTGTCGCACTTCAAAGAAAAAAGCAAAGCAAAATAACGGTACACTTCCAGAGCTCACAGTTATACTTAGAATGAGCGAAAATGATACAGAATAAAAGGAAAAATAGAATGCGCATGAAACATATTCAGAGTAGGGAGTTATTTTCCTTTAAACTGATAGGTTAGAGAGTGTGCTAATCGGTTGTCGCGCAGTGTATATA
>rnd-1_family-796 
TATTCAAGTAAGAGCTTGAATAAATTGTAATTATTGTAAGCTGTAAATAACACCACCGTGGTTTCGTTTTAAAACTTTAACACTTTTAAACTTTTATTGATTTTTTTGTAAAATTTTATNCACTCATTTATTTTNGCAAACGCACATATGTACGAACGTACTGTATTGAGGTAAGCAAGCGATTGAACTTAAAAATACTGTAAGCTTATTATTTATAACAAAGTACTTAGCTTAGTTTTACATTAACGGGAAAGGAGGGGAAATTTCGTTTNTCCGNTTTTCCTTCAATTTTCTTTGCTTTACAGGAATTGGAAATTAAGGTACGTATTCCAGTGGATAAAGGGTGAGTATTTCAGATTAGGGTAAACAATTCAAGGTGAGTATAAAATTTCTTATATATATATATATATTTATTTAATTTAAATTTTTCTTTCAGAACTCTATGAGATCGACACTCATGTCTTCAACA
>rnd-1_family-800 
CGTGGTAGACATCCGCATTCAAGGCGGAACGGTCACCCGCAACATAACCAAACTCTGCCTGCTGCCACCCGCTTAGCTTATACATCCCCCTCTCCTTCTCTCTCGAAAAGCTAAACTCTGCACCCCTCCATTCTCCATCATCTC
>rnd-1_family-818 
TTATGAATGAACGCACTTTGCTTTGTTGTAGGGCGCAGGCGTCTATGAATGAAAATNTTATTGTT
>rnd-1_family-820 
TTTGCGTGTAGGCGATATTGGCGCTCACACGTAAAAACAATTAAAGAAAAAGAAAATGCGCTATTAGTTTTCGGACAATAGTTTTATTAAATAATGTTAATGATAATAGTTGCACAATTGTCGAATAATAGAAGTTGCAATAAATATGTATATATTGTATATACATATATTTGTTTGGCTCGTACCTGAGTTGGCGCAGTGGCTGGCGTATCTCGGTTGAAATCGTGATCGAAGTGAAGTTAAAA
>rnd-1_family-823 
TGTTTAGACCAACGGCCTAAATAGAATGGACCGCCCTAATGTGCGAGTAACCTTATATGCATATACACGCACATATGCATAAGTAACAGATAACTCTTATACAAAAAAAAACTGTTTTCTTTTTCTCCTTATTAAAAACGTTTACTTTATTTTAACTTCACTTCGATCACGATTTCAACCGAGATACGCCAGCCACTGCGCCAACTCAGGTACGAGCCAAACAAATATATGTATATACAATATATACCTATTTATTGCAACTTCTATTATTCGACAATTGTGCAACTATTATCATTAACATTATTTAATAAAACTATTGTCCGAAAACTAATAGCGCATTTTCTTTTTCTTTAATTGTTTTTACGT
>rnd-1_family-811 
AATAAAATATTTAATAAAATTAGAAACTATTAGTTTTAATAACAATTAACAATAAGTTATGATTCTATGGTTGCTGTTGGTGGAGAAACCATCCGTGCTGCTGCTGCGCTACTGCTGCTACGTATGCTCTAGCCTCCTCCGGTGTGGGAAAATACACAGCGCCCTCAGCCTGAGGATGATTACAGGCAATACCGTTCCTCAAAACTTCGGTGTACAAGTCTGCGTGCGGCACGGCAATGGGAACTACTGGTTGGTGATCGTCAGGCACCACAGCCCAAAAATTTCCACGCCCCGGTTGACCTATTGGACGAACCAACTTCTTAAAGCACTTGAGTGTGCTTAGGGTGTGTCGCACCTGACACTGCCAGCCAGAATCTTCTTTCCGGTAGTACGGAAAGTTTAGACTAATCCAGTCCACAATAGCACAGAGCGGGAGCGCATTTTGAGGGCAATTCCTTATTGCCATCTTTATTAGGTCCTTAAATGTATAATTTGGTCTCTGAATCGGAGGTGGTGAGCTGTGTGGCGACCTTGAGTCAATAGAATTTGGTGGTGTTGGCGGAGCTTCGATNTCATCATCGACTCCAAGTATGTTNCGGATGGAATGNTTNGATTCGAAAGCTGGATTCATTTTCGTTTGCGAAATTTATTGNCTTTTTGAAGAGGAAAAGAGTTTTATGAATCTTTTTTGAAATATCGACAGGATTTTAGACANGA
>rnd-1_family-836 
TCTACGGGTAAACCTAACCAAGTTTATCATCTCATCTATAATAAATTACAGCCTAGAAATATATGGNCATNACTCTAAGAATCACATCAA
>rnd-3_family-300 
GGCCGGTTCCGACAAATNATCGTCTAAACGTAACGGCGCATCTTTACATAANTTATCTCAAAAACTGAGGACTAGTTTGCGTNCAAACAGACGGACATGGCTAAATCAACTCAACTCGTCATTCTGATCCGATCGGTATAAATTTCGATGCGTCTATCTCTTCTCTTCTGGTACTTACATACTTCGGACCAAAGTTAATATACCATTTCATGTNCATGAAAGGTATA
>rnd-3_family-374 
AAATNTGNTTTTTCTTGCAGTTACTCNTNCTGANTTNCTTATTCTAACNGTAAATTATTAACATCGGTTATATATATATATATATAATTGGCGCTTTGTAACCGCTGAAGCGATTTTTCGGCCGAGCTCCTCCTCCAATTTGTGATGTTTTTCCAACAAATGGAGGGACCTACAGTTTATACTAAGCCGCCTCCGAACGGCTGATGGNTTTTTATGAGAAGCNTTTATTTCATGTCAGAAATACACTCGAAGGGGTTGACGTTCCCCGCCGAGGGGCGACCGCAATTAGAAAATTTAATTTAATTTTTTATTTAAATTNATTTTCCGTAACTTTTTGGATGTTGGTAGACACCAGGATNCGAACCCGGGCCTTCCGAATGGCAGTACGCANTGCTAACCACTCGGNTACCGCGACGCCAATATACATATATACAGATGNATATACAATCTCAGTTACTTTTANAACGACCAANNGTTTTTCNATTGNTATATGTAAACACACTTAAAGTTAGTATGTATGTAAGTAGGCATTAAGTACTAATTAGCAATATAA
>rnd-4_family-593 
CGATGATTGCTCGTGTTTTAACGANCGCAATAAGATTTNTACTCGTATACGGAAAATGAACTGAAATTGAGTCAGTTTCGTTTCGTTGGTGAGCTCTGCTGGTACACAGANGACGTGCGTAAGTTCGAGTATAGTATTCCAATGCAAATAGAACAAATGCGGAAATTTAGATGTTGTTATAAATTTATTGGCAATAAAAATTAATNAATTTATATGATAAATATTATGTTAAATGTACGTATNTTTTGACCAAAGCGAATTGTATTCGAAACTAAAAATTATGTCCGAATGTCATTTTTCGTATATACTCCATAATGTAACCCACTGTAGGTACTCCGTGGAGTAATTTTTGGATTAGTTTCAAAACTAATTTCATGTANGTACTCCATGGATTACTCGGATGTTATGCAGAGATGGAGTATATGGTCCAGCCCTAGGACATCGCAATGTTAATTGGACCATATTTTTTGTATGGATTGCGGTTAGTTTTGGATTACTCTATTGTCCGCGTGGAGTATATATTTCACGCGTGCATGGAGTACTCGCGTTGTTTGCAGGGGCATAAACGTACATACATTGTTTGTCAT
>rnd-4_family-187 
CAACGAGTACTCGCACACTCGTTCATTGCTCATTGCTCGAAAATTTTCGAGCACGAGCTCGAGCAATTCGAGCTTTTTCGAGCATTTTGAATAAAAAAATTTTTCCCAGAACTTTTTTCTATAATTTAAATTTATTTATGCAAAGTGTAAAACTCATTGAAATACTAAAGAAATTTTGACAAACAAAATTGAAAATTTAAAAATTTCAAACAATCATTTGAGCAGTTGAGCAACGAACGAGTGTCGAGCTGCTCGCANTGCTCGATACCCGGGTATCTAGAGCTCTACTTTC
>rnd-4_family-1028 
TTATACTAGTATTTAAAGGACAAAAATATACTAGTTTGCCATAGACTAGAATTATACTAGTATTTTTCGGTAAAATCTGGACTAGTTTGCAAAAATTCTAGTATANGAACTAGTATTTTGCGAACAAATTCATACCAGTTTGTCGTTTTGNAAAAAANAGTCAGAACTCATAAGTAACTAGAAGCTCCGACCACACATTATTAGACTTGCCGCTACAACAACAACCACACATTATTGTGGTTTTTTATATTTCGTTCAATTGTGAAAAACGATGAACANCCCTAATTAAGCTTCAAANACATAGATCGATATCTGATCCACTTNCTGNAAAGAAATAATTTACCAAAATTCAAGTAAAGTGAGCCATAANCGCGTTTTTCAAATAAGTTGGTCTCTAGTCAATTTTNCGTGAAAGGAGTTTTCAACACCATTCTCAAATCTACCTGAACACNCACAAAAAAATTCATTAAAATCGGTTCAACCGTTTGGAATGCCGGAATCAATCGAACTGGTTTTTGACTAGTGCGATGCAGACTGGTCTGAGGCGAACTAGT
>rnd-4_family-255 
AGGCCTATTCTGTCGAGGTAACAAAATTTACTTNGGTATTAAAATTTACCATTCAGTAAATTTTGTTACCATTTCGTATTCTGAGCTCACTGTCACCCTGTAAATTTTGTTACCAGCGAAATAGGAGGTAACAAAAATATCTGCTGTTTGATTTTGTGTTGTAAGTTTGAGAAAAAATAAAAAACCAAAATGGGTAGGCATATTTTAGGCCTGGAATTCATTGAAGATGAAGAAAAAAGTGCAAAAAGCCGTATTTTAAGAAGTTTTCGAGACTAAAAAATAGCCCTTTAATTTGTAAGATAACGTTTTCATTCAGCTTTTTTTGTTGTCCAGGCATATTTTCCATAATTAGGTTCAAATATTTATGATTTAATAAACAAATTAATAAAACTTTTTAATTTTTTTGTGCACCGTCTTCCATTTCGATGTGAATATTTTTCTTTTTACTTTATCAACTGGCAAATGTAATTTGACATGGACGAAAAAAGCAGTGCTGCCAAANTTTTTTCAAACATTGTAACCAGTTCGCCAGAATACCAAATTCAATTTCGGGTGTTAAAGAAAAGTAACAAAATTTACTTTACCGGTAACAGTGAGAATAGGCCTG
>rnd-4_family-787 
TAGGCCAGAAGCCTAAATGTTATTATTTCCTATTGGATATATGCGAGTAGCCAAACGGCTTAAATAAATATTCATGAAAATATATAGCAATCGTTTTTATTCTTTATATCCGCAATCTTATGGGTTCGACCACCAATATTACAATTCGATTTATTCCATTCCCATTTGCNTGTTCTAGAAGATACCCAGAGCTGACANAGCGATTGCCCAAATTTACAAAGTGTAAGTAACGAATTCAAATATTGTTTCCAATACATATACATTACTACATATATATANATGCAAATCTATGATTCGTACCATAATTAAACATTAAATTAATTCAATNCGATTTCCATTTATTCTTTTCGGAATCAACGACTGACAACAGTAATGGTTTGTGGATGTGACGACTCTGCCTGTTGCTGTTTTTGTTGGGAATGGTGTTGCTGATTAGAATTAATCGTGGTATTTGACGAGTTTGGATTGACGCCTCCGTGTGTATTACGCACATGTTGTTTTAATTCAGCCTTCGACATAAATTCTTCTCTACAACTAATGCAAATCCTCATGTGAGAAACTAGCGTACGCTTATGCAAGAATTCCTTACGGCGCAAGGTGCAAGAGTGTGGCACTTTACCGTGTATACGGCCATNGTTTACTAACTGAAATTTGCGTGGAAACGTATCTCCATAATCTGGGCATACATATGGATTTAAGGATCCATGAAAACGTGAATGCATTATTAAGTGATTCTCCTGTACAAAGCNTTCGCCGCATTCTTCACATACATATGGTCGTTCTCCAACGTGAAAATTACTGTGTGTTACTAAACGCCTTTTCAATGGGAACGTACAGGACAAACAAACGACTCGAACACGACCACGAACACGGCGGATTGAAAGGTTCGATCAGTTGGTGTTTCAAANTGAAACTCTTTTTGCATTCGGCGGATTGAAAGGTTCGATCAGTTGAATTCAACAAAAGCTGTTTAGAAAGTACTTATGAGCAAAGCTTTTACTGCAATGCACGTATACATGCGGCCCTTCTTCTGTATGTACTCGCGCATGCGTTGTTAAATGATGTTTTAGCAAAAGCGATTTT
>rnd-4_family-1612 
CCTTTTAAACGCCACTAATATTTCATTTTGTGCATCGTCGTCGCTTCCGGAAGNTTAAGAATGCATTATCGTCATTGTGGTCGTAGCAGCAACTTTGCTTCGAATTTGTTATGCGGCTGCTTTGGCCGGTAAATTACAGAGAGCCAAAATCAACCGTTGTACAGAATAAAATAATAAATATANATATTCTAATTCTATGCCTTCAACATTCCTAACTTCTAATTCCTCAACGGAAGCTGGGTGGTGTGCGGGCGATGATTCCACTCCGCTGCCGCCACATTTTCGTTGATATTGTTCAGTTAAATTAAACAACATTACATT
>rnd-4_family-982 
GCACGTTCGATATTCGAAGGAGGCAATCGTTGTTGTTGCTAGCGTTNTCGTTGAGCAGCCAAACGTTGTTCTCTTGCTTCATGAATTTNCTGAGCACGAACTTGTCTTCTTCTCAATCGTTGTTGCTCATTGTGAGCTTCGTGAGCCTCTTGTGATTGTCGCGCACGATGTTCAATCATTCCGATTCGAGCAGATCTTACAGTAGCATTTTCCTCTTCCGTACGGCGTGCTGTATAATTACGTTGGTCCGTTGTACGTCGGGAACGCCGACCGATATTAGCGCTTCTTCGTGGCATCGTAACAAATTTCAATCTGTAATTGATCACTTTGTATGAAACACACATAAAGTTTTCACTGAATAATTTTCAATAATTTACCTTTTGAATAGCCGAAATAAAGAAAGCAAACGACCGAAACGATTCAAATAATTTACAAATCAGCTGAAGAAGTAACACAAATAAATTCCAATGGAAATGAGGTTAGGTATATTCACCAACAAACGAAAACTGTTCGAATAAACAAATCAGAAAGAAAAACTTAAAAAAAGATAGATTAAAAAAATTTTAAGGAAAAGTTCANTTTTTGGAATTTTCCAATTTTCCGACTTTTCCTCAGGAAAAGTATAAGGTTTTTTTATTTCTAAACCTTCCCAGATCCAACAACCTCTGAAAATTTCATCAAGATTGGTCCAGCCGTTCTCGAGCCTTAGCGTCACTAACAAACAAACATTCATTTTTATATATTAAGATTA
>rnd-4_family-556 
ATGCGNGCCTTAATGCATCACATATACGTACATATGTACGTATGTATGTACGTAAGCAGTATGTGCAGCATCGCTTTCGCAATNAATTAAAATAATTTGAAACTTGTGTCGATTGCTTGGCCATGCCATAGACAGTTAGCAGTTACATTATATATATATGTATNCGTGTAT
>rnd-4_family-799 
TCCCAGCAGAAAGAGGGTTGATTAGTTTGCCAAAATNCTAGTTAAATACTAGTACGTTGAGTGATGAAATCATACCAGTTNGTTATTTNTATCGCAATCACCAGTAACGGGAGNAATAATAGTTTTCACCACTNTTTGTTGTTGTTATATCTGGCAGCGGCGAGGCTGTTCTATTCTCTGCGCTGCTCTGTTNAAGTGCGCAAAATGTCGTTGATCGCCACATCGTTACNATAGACGAGCGGCTAGANATTATCGCCGTAGCGCATAAGGTCCACGGTTCGAGTCTCGCTGCAGGCAAACTCATTTTTTCATTTGGTGAAGTAGAAATTCAACATGCCTAAATGAACTAGTATACAACTAGTATAAAGCTGATGCGTAGCCGGACAATTGACGTTCCGTGTTAAAAATACCAGTTGCTTACGTGGGAAATAGATGGAAGATGAACTAGTTAGTGCAAAAATGCAAACCAGTTGGATTCTAGTCAACAACTAGTATTTTTCCCTGCAGGGTATACTCGACACATAAACATACGTACATACATTTATTACATACGTATGTGTATATG
>rnd-4_family-433 
GAAATAATATTAATTTTTTTAAAATTTAAGAAACTTCGTGTTTTATTATATTTGTGTGCATAATAATTTATAACCACATAAACGATTTTCGGCCGCGCTCCTCCACCGCTTTATTGTATGCGTCTTAATGTAGTTCTTGAGATATTTGAACCAAACATATAGATACACTGTTACATTTAAACGACAAGCTATCGGAACCGGCCAGATCGGANCACTATAACATACGTATGCCCGATTTTTCTGATTTGAGATTTTGGGTGAAAAATCCGTCAAAAGAGCATCTAAGAGCGTGAAATTNAGTATTCCACATAGGTATGTATGACAAAAAAATCACGCAATATNTTCGAAATCGGAAAACTNTATCATATNTCCTTACACAACCGATTTGTTCAGATATGAGGTTTTGGGTNAAAAATCGTCGAAAAAGCATCTAAGAGCGTGAAATTTGGTATTCTACATACATATATAACGTCGTCACCGAAAATCATCGAAATCGGAAAACTTTATCGTACATAGCCTCCTCCTACCGATTTTCAGATATGAGNATTAATATTTAATCNTAAAATGAAATACTATGAATTTGAAATGGTCATGAAAGGCATAAAGACTTCGACATGGACAACAGCTCTACTTTCTTGTTAAAATTAATTATCTATTATTTTGTATGTGTGCTT
>rnd-4_family-2688 
CATAATAAATTACTTATCATTTTGCCTTCGCTATAACATAACGAATTACATATTTACATTCTTACTCCGCAATAAAAATTCCCACAGGTGAAATTTTAATTGCTGACTAATATTATTTCACATTTCCTGTTTTGCAATCGAAGTTGCACTAATTCAAAGAATTAGCGCAACAGCTAAATTATTGGTCACCAACCAACTGCACGCGCATCCGGTAAAATGCTAAGTGCTGATGTCAGCGTCTGGAACAATAGGAGGAGG
>rnd-5_family-1535 
TGTCCGGCCTTATCTAGAACTCGTCTTAGATATGTTCAAAGGACTANATGAGGTATCAAAATTAGATATCAAGGCTCTCTTAAACTCGATGACGACTACTTCAGCTCGAACTAAACTGAACCTCCATCTGGCACTACAAAGGACCAGCAGGTCTATGTANGGCGTAACAGCCAGCCAGTATAACCTAACCTA
>rnd-5_family-415 
GCTGCAACTACCCATCTTACNTACCAGCCGTCCATAACTGGCGACGTCGAGGCGANATACATACACGAGTTATCGACGCCGCTGAGAGCGGCGAAATGTTGCCAGCTGCCTGTGTGTTTGCACACTTTTGAACAAATTCATAATTTTCGTCAACGAATTTCATAATTTATTTGCTTGAACATAAACACAAGGCAAATATACACGATCTATATGGTAACAAATAATTAGTTACGCATTTATTTTTCATTTCTTTTGAACAAAACTACGCATTATCTTCGATTATTTAATGTTACTTTAAGAAAGGCTATACTGGCAACCTTGTATAGCAACGAAAAATGAGCCGAGCCGGTTTTACGGAAAAAATCAAANCTTCGTTGGTTTCTGCGGNACAACCGTCAGTAACGGCATGGGCAAGCGGTGACAACTTTGTGTTTACATGGCGCTCTCATAAGATAGGTTACTATGGACGGCTGGTACGCGCGTTGGGTAGTTGCAGCC
>rnd-5_family-1389 
GGGTTAGGGGTTCAAGAATTTACCCGCGGTAAGGCATGCCTGTCGTAAGAGGCGACTAAAATCCAATAGTTCCCGCGACAGTCGGGTCTTTATACCGGAACGACCCGGATTTTTATCCGGCCAAGGACTGTCACTCCCGCAACATTCCCCGAAAANTACTTTGGGGAATATTTTTGCGGTTACAACAACAA
>rnd-5_family-1200 
GTATTTTGTACGTACGTAGAACGGGGAGATCNATAATTTTTCCAAGCTCCACAAGATGAAGGATCTAGAAAAGGGGTTTGGTATGCATATACCATTTTTTGAAAAGAAAATTACGTTTATACTGTGGTTAAATATAATATATTCTTCCAATATTAACATTGAATAAATAATAATTATAATCAATATGTACAACTGTCTGCACAGCGTTACAAGAACTTAAAGGNAGCGGTAATTCTAGTAATCTCTTATGACCATAGCAATTATAGAACTTTCTCCTATGCATATTTCGTGTAATGTGACTGAGTCTTATAGCCATTGCCAAAGAAGTATACTAATATACGTTCTTTGCCATTGCTTACGAAATTCCCTTCCGAATACATGTTCTTCAAGAATTCCCTAACACTCCATAAAAGAAAACTACTCTACTTTTAATGTCATTTAAATNAGCAAACTTTGATTTTTAAGCTAATCTTTTCTGACTTTTGTTTTGAATTATTGATTCAATTCGACAAAAGCGAATTGTATGAACTTGCCATGATTTTGACAATTGTTACACTGAAAACAAAAACAAAATACACGGTAATTGTTGTNTTTGTTCTCCTGCTCTCACCTTTATGAATTCGCCTTGGATTGAACGAANATAAATGAAATTAAAAAGCTCAGTAACATTAAAACTGAAAAATTGAAAATAACAAATTATAAATTTTAAAGTAGATTCCTACAGTAAAGAAATTCGTTACTGGGTACATACGAGTACACACATATGTATGTATATGTATGTAAAAAACTGTCAATGCAAACTTTT
>rnd-5_family-1480 
GCTTTGGTNTGCAGCCCCACTTGATATTGTAAGCAAACAACCAGGAATTTCGACATGAAACTTCGTAGGAATGATGAGAGAAATATATTTTTCCAATATTTTAACTTTTGGAATTTAAATATATTATAGTTTATAAGTTATTTGTTAGTTANAAATTGTTNACTTTATCCCATCATTTNTTTATGAAATGTTCACTATTCTTTCATTTTCGCTTAACAAAAACAAATATTACTTCGATTTCATTAAATATTTTCACTTATTTTGTTTAAATTAACGCGCAATGTGACTTAAATAAAGATTAACAAATTATATTATAATCAAAACAAATGTTCACTTAAACATGGCTGCATACTAATATGGATGGTGTTGCCGTACAGGGTAAAATATTCTGTAAATTCGACAATATTCAGCAATGAACATGGAAGGCGGTGCCGTACCATGTAAAATATTATACAAATTAAACAATATTCAACAACAATATATGAAAACAAAACAAAATGAAAAT
>rnd-5_family-845 
GAAAAATAGTCGAAATTCAAAATGACGGCTACAAAAGGCGCTTTCCGTCGGCCTCTGCGCGAAAAACATGGCCCAACAACTTCAAGCCTACAGCCTCTTGTAGTAGACTGAANTCAAAAATCGTTGTCATTACTTGAAGATCATGAAATTTTCTACGTCCCGAACGTCAATTGAAACAATTTTAACGATAAATTTATTGCATAATGCTCATTGCANTTATAAAGTNAAATTTTTCGCTACTTTTTTCACTTCAATTACGTTAAAAAAATATAAATAATTAATTATTAATGCTAANCTTAGGTTCAAGACGTACAAAAATAAAATATATATATATTTTGAATAACAGTTTTTAGATAAAAGAAATCGGACGGATAGATCAAGCNCGGGGCTTGAAGTTAGATCGGAAAACATGGTTTCGAGAAAAACGCGTTCAAAGTTTTTTGAAAGTTCGCAGCGTGCGTGAGACAGGTGCGTTCGAGAAGCTGNCATTTGAAAAATATTCATCGTATTGCAAAATCCCTTTAAACACATACTCTACAAATATATGGCTTTCATTTTTTGCGTAAAAAAATCGATTTTTTGATCCAAAATCAGGGAGGGGGTTCC
>rnd-5_family-598 
TAACTTGCATTCTTTTTAATGCTTTTTTGGGAATATTTTATTTTGAAAAATATATGTATATAGTATCTCAGAGTGTACAAAAAAAAAATTCTTATTTTTATATTTCTAATTTTTTTTTTTTAAATTTNTTGTTTCGTAGCACTGAAGTGGAAANAGGGAGCTGGCTGGCCGTGATTTGGTCGCTTGAGGACATCTGAAATAGAAAAATCAAAAAGATTATTGTTCTGTGAGCTTGTCATTCTGGTTGGAACTAGGATTAAACAATTTCGTTGAAAAATAAAAAAATGGTTGACTTCGAAAAAAGTGACATTTTTTAAGTAGAAATCGGGCTGTAAAATGGAAAGTTAGCATAAAAAAAGATCCTAGTTCCTGCGAGAGCTATTGATGAGTAGAATAACATATTCAAATTTCAGCCCAATCGGTTGGATAGATTTTATCATCCGNGCCGAGCCGAACGTTGTTTCGAGAAAAACGCGTTTAAAGTTTCAACAACCTTGCGGCTCAGCGCGTTACTACGAGACGCTCACGTATAGGTGCTATAACTTCGTCAATATTTCGAATTTCGTTCTAAAATTTTTACAGTGTATTCTTAATATATAGTACTTTCGAAAAAAGTCGATTTTTCCAAACCAAGTTACCAG
>rnd-5_family-735 
TTCTCCCTCTCCTTCTTATTAAAATAAAAAGCATACAATAAGAAGAAGTTAATCGGTAAACTTTACTAGAAAATAAAANAAATTCGTATTCATTTTTATAAAGTTTTTCAAGGAAAAATGTTCTTCTTTATTAAAGAAAATTCGCNAAATTTAAGTTACCATAAAAGTTTTCACATGTCATGGACTTTGAAAAGTATAGTATTTTGTATGTACAATGAGAAAGTAACCTCCAATCAGTTGGAAAATGTTTAATATTTGCATTTTCTTNTGAATAAGAAGATNTGTAAGAAATCTTAATTTCCGACTGTAGGGTGCCNGCGCCCAGGAAGAGTAAATATAAAAATTTGTATAGCATTCGATTCCTTGAACAATTTTAAATNAAATGTCCAAATTTGAAGAAAGTATCATCAATAATATAGAAATTANAGCATAAAATAAGCAATGCGCGCGTTTTAAGCACTTTTACCCC
>rnd-5_family-1133 
ATAAATATTTCTATAGCGGACCCGGCGAACTTCGCCTCGCCTTAATTACATGCCTTTATATTACATTAAGAGTGATAATAAAATATATGTAGATAGTTCAAATCTGAATTTGAATTATTTGAATGAACTCGATCAGCAGAAAGCAACATGGTAGCAAAAACGAGCTCGTNAACACGCGATTCTCATAAAATTACTTAAATTAAACTAAGCGGTTTCAGATAAGAAAAGTTCAAGCAGCCCATACGAACGAAAANNAAAAAAAATTCAAGCAAATTGAACCATAAATAAGATTATTAAGAACCAGTTTCTGCNGGTTAATCTAAACGATAAGCTACCAGCAAATTAAATTTCAAGTGAATCGANTCGTAACTAAGATTATCTCGCATGAATCGGTCNCCGAGATTCTCTTAATAAAGTTGAATTTTATTTCGGCCCAGCCGTTATCAATTCAGGAAAAACTATAAATTGTTTTCAACATAAGGATTTCCCATTGAGCGAGATCGCATATGTACTAAAAATTAACCACATGTCTCGTTCTGAGAGCTATTTTTTCTCTCACTTGGGTACAATATATCTATTCTGCATAATTCATTGAAATGACAATTGTCACAGCGCACGCTATGGAATCGCTCGGCTTTTACGCACGTAAATGCAAGGAAACGGATCCCGTANACGCACGGCTNCAGCTTAAGTCAACGAATGATTTCTGGAGATTAAGCCAATCAAATATCTGCTCGGTGACCCTTGGTCCACTTCCGATAAATTTTANATATTAATCCGAACCATAGAAGCGATTTTTTCGAATANATCGGTACTATTCCAGGAAACAGAAGTAATGTTCCTGCTAAACTAAGCAAAAGGCTATCAATCATTCCCAGGACCTCTTCCCGGTGTGAAAAATAGATGTCAAGTTATTCTCGGACCTACTGAATATGCACCTATAATTCCTTAAAATCGGTCAAGCCTTACCGAATTAAGCCTTACACTGTGTCAAGAGAATTTTATATATTTCGATTATTATTAATTTTCTCGTAATT
>rnd-5_family-1134 
TAATTTGCAAATTTACACATTTTTGCAATTTACTATTTTATTTTTATTTACTTACACATTTCTAATTTTTTACTNATAATTTTTAACACATAAATTAATGTCAGTCATGATAATACATACAAGAGACATAATAAAACATATTTGATTAAATTCTTTCATGTATTANTTATTTTTGGAGTAAATATCGAAATAAGTAAACAAGTCAATATTCATTCATTCATTTAAACGTATGAGCGTGCGTGCATATCATATATGTACATATCATATATATATGTACGTATGTTTGCATATGCGTATTAAGAAGAAGCAAAACGTACACATCTAGCAAAAAAACCATGCCATCACCATGACAACACTATTTTAATAGCAAAAAAAGTCCTTCTCAAGACGAACGCTGGCGCGCCGTCTACTAAACGAGCTGCGCAGACAGCACACACCTCCCCGCATGCGACTCGCCTACAAACCAAAGTGCCAAAAATTGGAAGTTGAACAAATTTGTGTCTTCTTCGACAACAGCAAATCGCGCTCTCGATAGAGTGAACTTTTTGTTAAGAATTACAAAACTTATTTAAAATGAATGCCAAACAAATGTTTAGAAAAAAGTCTCATTATTTTTAAACATGAGCTTTTTCATTTAATTTATGTTTANAAATTCGAAAAAATGTAAAATTTAATAAGAAACTTGAAATCGATGAGGAATTAATTCACTNTATACAAATGACGCCCATAATTTCTAAAACTTCCTCGATTTTTAAATTAATGCATATTTTNATTATGAAAAATACAGGATTATTATTTAAAAAGGTTAATTAACTTAGGAAAATTAAAGATTTCAATNCAAATTTCAAATCTGTGAAGTTATATACGAATCACTCCNNTAGCTGTTGACTAGCGACTGATATATTCGTGGTATACAAAGTTTACTGTACCTGAATTCGTACACCAAAATGCGAAAAAT
>rnd-5_family-3161 
TTTAGTAAACTCTATATATGTATATATGTAATCATGGATTTAACGCTATAAATATATATAAATACATATATGTACATAAATAATTCCTATGAATTATTTTTTGATCTGATTGTAATAAATATTTTGTAGCCCTGAAAAGGGCTTATTGTTTGTTGTTAAATCATCTTTAATCCATATATATTATACATAAATATGTATATGTAAATAAAAGAATTATTTGTTAAATATTTCTTTTTGAACGGAAGTCTTTTTGNCGNCTTGTTTTTTGCCAGCTGTTGCTTTTTTGGGTTTGGCAGCGGCTGATTTTGCTTTTGATGCCNTTGGCTTGGTTGCTGTTAATCTAGTTTTAACCGCTTCAGCTTTGACNCTACCAGTCCTTTTAANATCCTTCGCTTTAGATTTTTCACNTTNCTTCTTTTCTGCAGTTTACAACAGCTTTGTTCACTTTTTTCTCGCCACTTACCTTCTTTGCACCACTCGCCAATTTCTTCCTCGATGCTGCACCANCGGCAGANTCCTTTTTGGTTTTGGCTTTTTCTGCAGACTTGGTTGATTTTAGCTTTGTTTCACCTTCACTTTAGCAGCAGCAGCTGATAANTTAAATGATCCCGATGCACCCTTTCCTTTGATTTGAATNAATTTTCCGTTAGTAACAGCCGATTTCAAATACCGTTTGATAAATGGTGCCAATTTTTGGGCATCACATTTGTATGTAGCACTAATATATTTCTTAATAGCCAAAAGTGATGAGCCACCACGTTCTTTTAAATTCTTAATTGANGCATCAACCATTTCTTAAGTTGGTGNATGGGTTGGCGCACCCGATATTTTTTTCGGCCCTGTTGCCTTTTTTGCAACGACATTTTTTTTTATCAGCAACCGCAGTAGCTCCAGCGGCCACCGGAGAGCTANCATTGGCAANAGCAGCTGTATCAGACATTTTCACTTTGTTGATTGAAAAATAAATGCACAATTTATTTCTATTAAATATACACTTTAAGTATTTAAAACACTTAATATTGGTTTGAAATTTTGAAGAGTTTGATGCAAAATTTTTAGTGCCTTTAAAATTTGAGAAGCGATGTGAAAAGATGAGTGACAAATTTTAACATTCTAGTGCTNTTTGCCAATCGCAAATGACAAACTTTCAACTTTATTTAATTTATTAAAATTCATGATTAACTTAATCAAATAATTCCTTATGTCAATTGCTAGCTTAAGTGTTTTTTCTTAACTTGTAATCACAATAATTTCACAATAATTAATATTTATCAAAAAGTACGGATTTTCGTCCAAACTTTGTNCCCAGAAAACTCAAAAATTGTCGTTTAAAGTTAAATTTCTTAAAATTTCTAAAACAAACCATTTAATTTTATTAATTTTCACGAGTACATCAAATTATTCATGANATAAATAATTAATATTAGACTTTTGCTAAGAAATTATTCTTTAAAAATTTTTTTTAATATTTCGATGTTGTCATTGANGCAACCTTAAGGGTATTGTGTGTTATTATACACGTATGTATACGTACATAATATTTAATTCATTATGTATCCTCATTAGACTCAAAAGTGAAAATGTAAAGTTCATATGTAATAATTCTAGGCAGATATTAAAGAAATTTTAGTTTTATAAATTTTCAAAAATAATTTCTATGGGACATTGTACTAAATGTATGAAAATATAGGAAGGCAAATACATATACGTACATATACGTAAAGGCTTACCGAGAATTTTTCGTAAAAAATTGTACACATAAATTAAAATAAAATAAAACTTTATTTTNAAAATAATTTGATCAATACTGCATAATATNTAANATTATACA
>rnd-5_family-1375 
AAATTGTTTGCTTTGATGCGCTGTCGAGTTCGTTCAACTCGAGAACCACTACCAAAGTTNTTGACAAGTCGCACTTTGAACTTTTGAATTTACCGTAGAGTAAGTAGGTTAATGAGGCAATGACCTTAGAGCCCGNAATAAGAAAATTGCTAAGAGTCGTAGGTAGGCAAGTTGAAAAACAAAACTGCAATTTAGATGTATGTATATAGATAAGTTTGTACTGATATGTACCTACTACGCATACATAAGTGTATTAGCGGCAAGAAGAACCGCTTTCCGCTCGAATTAGCGGATTAAATTTCAAATTTAATGTTTTTGGCGGGAACGAAATCTCATTGCAGTTANAAAAATGGAAATAGGTCATATATGTTTATATCTTTTTAAAGAAAATTAAAAAGTTTGCCTNCTTACTACTTAGTGGCTTCTTTACTTTCCTTATNCTGNTGTATGGAGCTGTAGGTACTTGTTGTGTGTGCCTCTNTTGTGGGAAGTTTATTGGTGTTTTCCGACGTTGAATTTGTTGTTGTTGTACGTATTTGNTTTCGCACTTTTGGTTGGTTTTTTTTCAAATTATATTTTGTATATGTTTGTCACTTGGTTTTGTACACCCTTTTTTTTATTTTTTTTTTTGTTTAATTAATTAACAATTTTATAATTTATTTTTTTTGAAAAATTATTATTATTTTGTTTGGATGTGTGTGCACTTCGGTATGTGTATGTATGTATGTAAATTGTGTGTCACCACTTTATCATATTAAGAAATTTAAAATAATCTTTTTTTTTTTTATGTATGTGTGCACTACGGCATGTGTATATGCATATGGATTTCGCACTTTATTATTTTAGAATATTA
>rnd-5_family-674 
AAAAGTATATTATAGAGTGAGAATTGGTGGGACTTACTTTGGCATCCGGACTTGTTACAAACCACTTTTTATTGTTCTGGGAGAAGGGGGTGTGTTGTCTTCTATTTAGTGCTGGTGTTCCTGTGTTGTTGAAGTTTTGTAGTTGATTTGGTTGATTTTTGTTTNTTTCTTTATTTTTNTATTTTTTTTTCTTAAATTTTTTTTTTATATTTATATTATTTAACGTATTAATTTTGTATTTTTTTTTTCAATTAGATATGTATATATGCACATATATATATTTTTTTTGTTTAAATTTAATATTTTTTTCTCCTATGTATATTTGCTTATATGTTTTGCGTTTTATGTTTACTTATATTCCGCGGATACTTGTATGTATGTATGNATGTGCTTCATAGCTGTCTTCTTATATATATGTTTGTTTTTTATTTTGTATGCTATGTATTGTATAGTTGTTTATTTTTACACTTTAGGGATTTATTTTTATTTTATTATTTTTTTTGTTTATATAAAATCATATTATCACCAGAACTCTTTTGCGCATATGTTTACATAGCGTTTTTAAAACCCGGCACTCTTTTTGATTATGTACATATGTATCCCTATTTCTTATTTTTTGCTGCTATTATGTATGTGCTGTATTACCAATAATAAAAAAAAACCATAGCAGCAAAAAATATATAATATATGTGTATATATATATATATAAATTTTTTTTTATATTTTTTTTNTCTTGCTTGTGGACAACTTTCACTTTTCACTTGTTTTTTTCTTTTTTAATAATTTTCTAATTAATCGTTTATGTTGTTTTGTGAGCACAGCACTCACTCCTTAATTTTTTTTTAACGCCCGATTTAAGACAACACGACTTTTCGCTTGCTTTGCGATCGCGTTAAATTTTGTTTTAATTTAATTTATAATTTACTTATTATTTTAATTTAAAATGTANAAAATATATATATTTTTTACTG
>rnd-5_family-1384 
AAGAACCTTTCAGTGCGGCTTCTAATTTTACTTTCTATTTTTTCCAAAACGTATTTTGCACTAATTTTGGAAAGAACGAAATCTACGAATAAAAACTTCGTCATATTTCTCAAAAAAAAAATTTATTTGTGTACGGCGCGTTCTTTCCCTATAAATACGCCTCTGAATCAACGCAGCCAGATAGGCAGTGCGTTCCATATTTTCCATAATAAAATTTATTTTAAAGCCAACGCCGGAATACTATTTTATTTATTATTTTACAATTTGCA
>rnd-5_family-1075 
AAAAAGCAAAAATCTGAAACTAATGNAGGTNTATCCTAAATAATAATTTTAGTCGNCGTTTAACAACAATGAATAGAGATCACNAAAATATCTTAAATTTAAAGAAATAACCACATCAAANTACGATGAATCGTGAAATCTCCAGCGATAAACATTGGCTTTGGGTGCTGGCTTTTCTTGACTTGTCTTACTTTGAATGCTTGTATGACCAAATGAAACGCTGTCAAAAATTCGGCCAAAGCGGCAACCGTGGTTACAATATCTACTGTCAAAAGCACGGGCAAATAGAATATAGATCTATTAGAAATTTTGCAGTGCTTCAAGTGCTTAAAGCAAAGCTACATTTGGTCTCTTTTCATANGTTCCAGTATAGTTATATTCTGTTTTGACAGGTCTCACATATAAGTACTCTATAAGACTTAGAGCTCTCGGGGGAATGTCCAAAATATTCCCCACCTAGACCCGCCCCTANCTCACGTGCGCCCCTTCGGNTTGCTGTCTCGCTTAACTTCGTGAACGCTTGACATTTTACCGCGCATAATGCTTCACACACACTTAATTAATTAATTTGTTCCAATTAAATAATNAAATTGTTTCAGAATTTATTAATAGGCTAANTAAAAAATTTTTTGTTTTTAGTTTTTCACGAGTTAATTTTANTTAAAAATATCATAATTTCAATTTAATATACTAAGGAATT
>rnd-5_family-5600 
GTACAAGTGCAGAATACCGACTCCTCGCACCAGGGAAAAATTAANTAGTGGGCGTTGTTCGNNATATTTAAGCGATTTCAANGGTATATAACATTTCTTGTGCAAATGAATATTATGGGCGCCAGGGGGTGGAAAAGGGGAGAATTCCAAATTTTTAAAATGNCCATATTTCAAAAAATACTTAACCGATTTCTNTANTGCTGGCACCGANGGACAGGTAATTAAAATACCTTTAATTTGATATGCATATATATATATTATACTTAAAAGTTTTAAGCAAAAAGAGGAAANTTAAAAAAAGATTTTTTTTATAAAAAACTATTATTTTATTAAAAAAGTGCCTTATTAACCCTATTTAAAANTAGATTAATTAAATAGAGTACAAAATTATCTTTCATTTGATGTACAACTTGTTATAAGAAATGTCTGTACATATTATATTTTACTTAAATTGAACCAAGACTAAGAGAAAGAAGAAGAAGAGTACGAGAAATAA
>rnd-5_family-507 
AGTGATGGCACGGTTGCACTCGGTGTGTGCCTACCCAGTGGTATAAGTCTCCAAAAGGAGGTGTCCCCAAAACGGTTCCTCCACTAACAAATATTAGGGCAACGGAATGCTTTGCGCGGGAATTCCGTAAAAAGGGGTGTCGCCTTTTTCTTTAATGCGGCGAGGGGAAAAATTATCCCAGTGTACTTGGTGTGCCATGGTGGCGTGCGCTATACAACCCGGTCCCTTTGGGTAATGGGGCGGCGCNAAATGATTGGGCGCCAACACACACTCGCAGGAGAATTTTGNAGGCCGACGCGTAGCTTACGGCCTGGCTCGTAAGTGCGTGCCGGATCAGATTCTAGCAATCTACGAAAGAGCGAACACATCTTTTTTGCGCAGGCGTGCGATTTGTTGTTTTTGAGAAAAAATATTAATAGTGAAATTAGAGTTGCCAGNCGAGGCAAGCATAGNGTAAGGCCAGTCGAGGCCAAGTAGTGAAGTTTTAAGGCCAGTCGGAGCTTAAGGGCAGTCGAAGCCCAGAGCAAAATAGGTTTCTTTTGTGATATTCCAGTGGCGGAACCGGAGTTTGGCGGCATNACCCGGAGGAGCACCGAAGTCGGGACGCACACCCGACCGANNAACCGATAAGTATCATTTCGTGTATTTATTGTTTGCNTGCGCTTTGTCGTGCCGACAGTGTCACCACCCTCGTTACGTCCTTACCCATCCTTCTAGCATCCCGCACCCAGAGCCCAGTCATACAGGCGGGTTAAAGTTACCCCCGGCAGCACGGGAGTAGTGCGAGTGGGTTCGTAACCAGTTCGGTTGGACCACACCTCGGGTGCACCCAAAAACATATTTTGTTTTATTGTTNTACGCAGTTCGANTTTGCTGTTAAATCNTTGTTGTCNTGCGATTTTTGTTTACCGCGTTAGCAAATTCACTTGGTGTTGTTTTTCTCCCCGTTGGATTTTGTTATTGTACGTAGCTAGCGACCCACGCCGTCTTCACTAAGCTGGCCGGTCGCTTTGTTAGTGGTTGTTGGTAGGCGCTTGACCAACAGCCACTGTAGGTATACATATGTATGTACGTATGTACATGCGCACATACATATTGTAAATAGAAAAAGTGGAGGTGACAAATTGGCGCCCAACGTGGGGCCCGATAGATTATTTCTTTNGGNATAGTTTGCGGTTTTGTCCCAACATATTTCGAGTGGCGTTTTGTGCTTTTGCTTTCTTGTTTTTATAATTATTAACAATTTGCTATTTTTTATTTTTATTATTAGTAGGGCATTCCAGGAGTGGAAGGGTTGGAGATGGGAGTCGAACCCAGGCCCACAATAAGCTTGCTCGCACTAAGGAATTGCGTGAGTCCGTTCCGTTTTGTAATTTTTTTTTGTTTGTTGCGCTAAGTTGCATNTGAGCGTTATACCGGTAGAAAAATTGTTGGTCAACAGGTTGAGACTGGTCCGAAAGTAGTGGTTGTTTCGAATTAGTTCGTGGATTTTANCTATTTTTGTTAATAAAGTTTTTTTGTTATATTTTATAATTTTTTTTTTGATTAAATATTTTTTTATTTTATTTAAAAAAAAATTATTTCGTTAGTGTTACGTTGTCCGAGTAGACAATAATTGTTTTTTTATTTTATTAATATTTTTTGTTCCGTGTGGTTAGGCTCTTCTGTTG
>rnd-5_family-1023 
GCTGGGCAAAGTGCAAAAATTCTAGATTTTAGGGATGAAGTGCGAATCCCAAGCTANGGCCAAAGAGGGAAGTAGAGGCGTGCTCGGGGACACAAAGAAAAAAAGACGGATCCCTTCAGGATTTTCATTCTGTCTAGTGTATATATGTATGCTTGCTTTCATATTTTTATGCATGTCTATCGTTTCGCGCGCATATTCAAACGATTTTTGCCAACTCAATCGGCTCATTTTTGTTTTGGTACGAAATTTCGTTTCGCCGTCATAATTGCCCCGCTGTGCTACGAAAATCGCGAGAAATTTGAAGGAAGGTGTAATCTGGCTGTGGCACCTCACTATTCACCTCAACAAAATTTTTCAAATTGGTTCACAGTTCTTTTCCCTTCTTATTAATATACGTTC
>rnd-5_family-2019 
TTTTCACCAAGTTCTGGTTACTTAACTTCTGGTTAGTTTGATCATTGTGAATATTTTAAGGTAAATTCACAAAAAATTGCGNTGTGAATACATCAAAACTGCATGACAGCCGGTATTTGCTTACATTTTTCCACACGATATGGTTGAGTAATTCTTAAGATCTTCCGTTTTTTATTTTTTTAAATTTTATTTTGTGGTTATGGAAAAAAATGTAATTTAATGAAATTTATTTCATATATTTTTATTTGGGAAAAGGACTTTGATGGTTTTAAATTACATGTATAAAATGTATGTAATATATGTATATGGTTTCCTTGCACCTCAGCTATGTTTTCGTCGGCATCAACGGATGTTTCTGCTGGTTCATTCGCTTGAACTTCTACCTCATCCAAATTAGAGTCATTCTAGATAGCAAAATTGTGCAACACTCTACAGGCAACAATGATGTTCATAGTTGTGCTGAGCGAAACTCTCAATCCATAGCTCCTCGATATGCAATTTCGAGTACGGATTTGATAT
>rnd-5_family-5184 
GTATCCCTGCAGGGAAAGTGACTAACGATTATCTAACGAATTCGACAGTTACTGGTGATGGTAGACAGCCACCGCTCAATCTACTCTCAGTACATTTAACTGTAGAATTTTACATGGGCATGTCCTACGATGGGGTAAATTGTCCCCCTACTGCATTACCTTTCGCTAGTCCTTTTCTATAGTGCTGAGTAATGAGTCACTTCTATAGTACTTAGACGTCACTTCGATAATGTCAAGTCGCAGTCCTCTACTTCTATAATACCAAATCACTNCTAGATTACATGATTACAAATGTATACATATATTTTTCTCGTTCATTTCAAGGGTATTTCATGAACATAAAANTTAAATTATNATAAATAATANTTAATTAAAAATAATAATTAATTTCAAAATCGGCACAAGAGCTAATCGGTGTGATTGGAAGCGGTAGATATCTCCTTTGCTTTGTTCGAGCGCATTTGCTTCTAGACGAGTTTTTTCTGGAGTTGTATGGACTTTCTTAGTTGGTCTTCCTCTGAACCAGAACTCTCATTATTAATTGAAATGGAATCTGAAATATACGAATTCTGCTACACCTTTTGTACCAACTAAGAACTAAACATATATATATACATATCTTACCAAGAAGTACAGAGTAGAAGTGACTCATATTTGTATCATTTGTGTATCATAAGTTTGAAAATCAAAATTATAATAATTCAAAAATAATAAAAATATTTNAAGTATAAAGGGAATGTAACTGAAAAATAATTTACAACAAGAAAAAATCAAAAGGTAGATTCCCACAATTGTCATTTAANAGGCGAAATTGTACATTACCAGTAGACAGNACTATGGACGTTATGCATTACTAAGGCAGCTAAGTAAACAGTAGAATTATTTCTAACGAAATCGCTANAGATTTTGGATCAATTGGCTACCAGCAGTACTGCAGGGATACGATACGTATATGCATATATATA
>rnd-5_family-1289 
AATCACGTTGTAGTGCAAAATTATTTGATTGCANATGTTGGTGTTTGAATCAAATATCATCAAAATACTGCTGTGAAAGCATAAGATNTTNNANTAAATCCCAGTCTGAAAAAATNCAAACTTTTATTTGTGTACATATAACATATACGAATACCCAGCAGCAAANGNTAAGGCCTTGGAAGCGAAGAGGTAAAGTGGAAACTGCGCTTTGACGCCTGAATTCANCGCTGAAAATTAACACGGCGATGTCATAGCAAATGTAATTGGCTTTCTTCCTTTCCAAATACCATTTCGAGTAAGGGAAGCGTTCNTGTGTTTTTTCATTGCAACCTTACTACTACGCTTACCAAGTAAGCGGTCATTTCAGGTACCTACATTTTTATCGCGTGCTAGTGAATACTAGTTCGTATATTCGCTATANTTTATATTATATTTTATTGCAGGGGAATTTCGCATATCATGTTTTCATATTTAACTTTTCTTTAATTTTAATATAAAAATTGAATATTATTAATCACTTTTATTATTTAAAACATACGCTATACGAAATTTCACTAGTAATAAAAATACTTNTAATAATACTGCGAGCTAAGTACATAGTTCTTGCTTGCTCAAAAGGCAAAACACGACTAAAATTAAACTATCACCAACTNCCGCTCGTGATTATGTCTCGTATTTATTTTTTCCTTTTGCTTTTTGAGAATCGATCTGCATTACCTCTTCGCTTCCAAAAGGTNAGGCCTTACCAATTTTACTAGAGGGTACATTTGTACAACCATACATACAGTGTGTACAATACGCAATTATTTATAGCAGCAGCTTGTATGTATTCTTAAGT
>rnd-5_family-2592 
TATGGTCNCCTTCACCGTACGGTGAGTACAAAATGTTGATACNCATATACATACATACATACATGTATACTTGTGCTGCAAATCGACATTAGTTGCGGGNTATAATTGNNTTTANGCAAATCTGCACGAACTTAGCAACATACATATGTATGTATGTATGTGCGATTACAAGGTATTTATATANCTACGCNCATATACACGCATACTCATGNACTTACAAACATACACAGACATGTAAGTATGTCNGCAA
>rnd-5_family-991 
GGTGTTGATCTTTTATGTTACTTTTTCCACATGAATTACACATATGCACTGCGGTCAAATGAACTAGTTAAAAACTACTCGATTGTAGTATGCCGAATACGNNCNACTGGTNAGCCAATTGTGTNACNTCTCTGAGTATAAAAAATGAAACAGCCATTTTTAANAGAATATGTTGTACGCGTATGCAAATTGTCAGTTTTCGANCAGAAATANACTAGTCTCATACTAGTTCAAAATGAGCGAAAANAGTAACTAGTTCAGTTTTGAACCAAAATTAGTGTTTTGTTTAGTTTANAAATTTTT
>rnd-5_family-179 
ATTTATAAGTTAATAAAATTATTAATCAAACATCTCATTAATTTGTAAAAATACAATTCATGAATAAATAACCCTCCTTATAAAACAACGCTATTTGCGAAATGCCGACGGCAAATCGTCACTTGCTATTGCTATTGGATAATATAAATATATATATATATATAAATACAATAATGAAGTTTATGATTTCACCCTATTTCATTTCATTATGAAAATTAATTTATTTCATCAAATAAATATGGAAGCAAAATTATTTNAAATAATTTGAAATAAATTCAAANTAAATTCGCATCATTTGCCTNCTTGTCGTTTTTGTTATCATCGTCGCCGTAAAAATGCCGAGAAAACATAAGAAGATTACCCCTTCGAGGTGAATTTACAATAATTTGCGAAAGAAGGTCCAAAGCGGACTCACTCCGTCTGTGAAACCTGAGCCACTTCAATGAACAATTCACAGTTCTTTTCCCTTCTTATTAATATAC
>rnd-5_family-4119 
TATGAGTTCGTGGTNGTCACACTTCGAAATAAAAAATTGTGACGGCACACATTTATATGGCTGCAATGGCGACTTCAGCTTCGTGGNGTTTTCGAACACAATGACTAATGTTACACAGATTGGTCAACAAAGTGCCTGAAAGCGTAGTTATTTCACCNTAATTTCGTGCGTAATTTTCATGCAGTTTTATTTCGTATACCACAAATGTATTNAGCGCAACTTTCACACTTCGCAACATACATATATAATATGTATATACATATGTATGTAAAGTAAATGAGCTAGTCCTGTTGAAATTTTAATAATTTGAAAAATTTACACACAACCACAACGCAGTGCAACATTTTTCGGGTCATCGAATCCGACAAGACTTTCGTGATCAGAAGTTGAAAGTAGATACCAAATCTTNAATTTCTGCATCATTCGCTTAGCTCATATAAGAATCTGAGAGCATTGGTTTATCAAGCGTGGTTTGTGCAACGAGACAACAATAATTCCGCGTGAATAACATTTNNAAANGCAGAAAAACATTCATAATTTCAATATGCAAAATACAAGGTGCCCGAAACTCGACGATTTTTGCTATGTCTGAGGTCATATAGTGCCGAAAATAGAAAATCAGGAAAAAANAAACATATTCACCGAGAATCACAGGAATAAGAAAAGCGTGTACGCGCNATGTGAAGCCAGTAATGTGGATGGAATAGCGACAGAAGCATGATGAAACTAGATATTACGTATGCCTCAACTCTACTGTTGGATTGAATAAATGCAAGTTAAAAAAANAATATGAATCCAATGCTACTTTCATAGCTGCAGNAAAACGCGCACCTGGTGTCGATCTACTAAAGCCTCCGGCTCCGGAAAATTCATCCGAGGAAATAAAGAAAAAAGAATTTGTGGACTTATAGCGGAGTTATAGGCCAAAGACGGTAATATTNCAATTTTTTTATTACAAAAATACGTACTCGCATATGCATATAGCTTATCTCATTATTACCAAAGGCAAATATCGCTCTTAATATTGGTACCACAATTAATCCGTTTGGGAAAGAATTCAATGAGGAGTATAACAAAACTCTCCTTTTATGATGACCTTTTATTTCATGTCGGAAAGGCGCCTACATTCTCTGCCGGGGGCGACCGCAATTAGAAAAACTAATTTGCCATTTAAATTAATTTTCTATAATTTATATATGCGTATATATTTATGTAAATATATACTATACATAACATACATTTTTATATGTTAATTATATAAGCCGACCTTGGACTTTGCTTTCAAATTCTCTATAAAATTTTTAGAAAAAAACTTCGACTTTTCTTATCCAGCTCGTTTAAATGGTGCGATAAATTTATAGGTTTGTAAAATCGATTTAAACACTAAATTAAATCCAATAAAACACAAAAATTACAAGTCCATCATCGGGTCAAATGTAATAATAGAATTATCATCACGTATTTATGCTATACACATACATATGTAACCATGGTAGAATGAGTGTCAGAGCTATGTATGTGAAACCACTTTGATTGCAAAAATATCCTCGGCATAATTACCTAAAGCTTTTAACGCTGGTTGCCGTGGGCTACTGTGTACACCTGTAAATANAATAAAAAGCGCGTTGCCTTCAGGTAGACAGAGTGGTATCATCATTACGAGTAAACACTTATGTATGTTTGTATGTATATATTGTATGTACATAACTATATTTATGCACGAAGTTTATTATTAAGATATTGCAGAGCTTAAGTAAAGAGAAAATATTTGCATTTAGGTGCTCATTGTTTAGCACACTGCCAATCTCTCACTTGTAACACGACTTTAAATATATTACATTTAGCTGATTCAACGCAGGATTACGTAGCANATTTAATATTAATCAATCAAAACATTTTTCCATATAAATAATTATTTCAAAAAGGCGTTAACTTTTACTGAAACTTTTTAGGACCTAAATCATTTTTTTACCTGCCCCGGTTAAAATCAAACAGCAACAAGCAGCAAATCAAAGTTTATTCTTAGAAATCGGTCCGAATTGAGTAAAGCAAGTTTTAAAAAAAGATAAAGTAAACNTAAAATAAATCTAAAATTTTAAAGGTTAATTCCATGGTAGTTTTCACGAAAAAGATTTACTTATTCCTTTANTTTGCATCGTANTTTCGCTTCATCTAAAATTCGAAAATATTTGTGNTGGGGCATTCTTACTGTTGTAGCTTTTAGGAATTTCATACCCNAAACATCGCTAAAAAACGTCNTGATATNACCNAATCNNTATGCCAACACNACCTCTCTNATACGTGATTTGGCNANCGTNNATAACCGTTTCATTCACTTTNCTACGTTCTCATNNGTTNNCGNTGTGTTNGGGCTGTCCGGGACGTTCGCAATTTTGAACGCCNTCACGGCNTTCTTGGAGGNGANTTTANCACTNANAAGCNNTTGCTTNACNCACTTNATTTAANTTATTTTTTTAATAAACTTCGTAAGAATTCGTTCAACCNTTCCTCNCAACAAATAAAAATCGCCAAACTCACAAAAACGAAGTCAAGAATGACAACAGCTGAAAGCTGTACTNTACTTCAAGAGTATATACATGCATTTGTAACCGCTGAAGCAATATGGGATCTAGATACTCCATATTGTAGTTAGCGCCTTAATGTTTTTCAAACAAAAGGAGGAACCAGAAGTTTATTCTAAGTCGCCTCAGAACGGCTTAGGAATTTTTACGAGGATTCTTGATTTTTAATTTCTTAAATTTTTGGAACCCACCTCTTAGGCAGCTAAAAAAAATCAGTACTACGCGCATATATACATAAAAACATAAATATATATTTTTTTTTGCAAATGTAGTATGAATCCGGCAGAAATAGGCAAAGTATAATTAAATGAGTTTGGGATAACCATAAACTAATAAATACTAACGTAAAAGACTGCATTTATTCCTAGAATTCTTCTGTCAGAGATTAGTCACACCATCTTTTTTTCACACCAAAGTTTCNCCGATTTCTTCGCAAATTTGCTTTTATTAATGGNAAAAGTGCTAGGTTGACANNAGNNGATTTNATGTTAGTTATACCTCTTTTATAAAAAGATGGGAACACTATGAAGTAACACTCAACCAAACAAATCTNAAACACAAACGNACAAGTATATACAGANAANGCTCATACGATTGGAATATACATACNCATNTANACATCTACTTNCGTANGCAATACCTTTGTGTATTAAAGTCTGTATGTGTTGTGACTTATGGTTATGCCCCCATAGATCCAAATCTAAAAGTAATTATTTAAAAAGCACTGTTGATTGACCATCAGCTACTTTATTAGTGTTAGTACTATTTCGGTTATATATAGATACATACATTGTACATGTTAGCTATAGATATTTGCACTTACGGACAAAAGTCTTGGCACAGTGGGGGTTTCTTCGTTCACCACTTTGAAGTTAGTATAAGAGGTATGTAGGTCAAAGCAATCTATTAGCTAAATACTCAGCTGAATGTTTTCTAAGAGTATAGTTATACGCATGCAATTGCTTCCTTTAACTACTTTATTAGCTGTTTTCAACTATTTCGTTGGACAGAAGTTACAGTAATAAATATTCAATAATAAGTTTCTTATTACGTGGAAATTAAACGACACGGTAACTTTAATATATCATACCATATTATATCGCAAATTGTAAACCGTTCATATCCAAAATACATCGGAGGGGTAGACATTCCCTGCCCAGGGAAATCGTTCCGCTTTACTACAGCCACAACTAGAAATAAATCCCAAGCATGAAATCAATAAGAAACTAAATAAGCTACGCACTAGTGATCCTGAGCTTGCAGATTTGGTGACATGGTCGTTGCTGGACTTGCTGAGGATCCGCGAACGTTACTAATCACAATGAATGCACTTTTGACA
>rnd-5_family-1211 
TGTAATGTACAATTGTAAAATAGTTTGTAGCATGCATGGTTAATGAAAACCGGGTTCGATAGGAATAGAAGAAGAGTCGAGCGGGAGCCTTTGAAACGCTAGCTAGCAGTCGGGATGGGGGGATTCTTGACACTTCAACTTCCACTATTTGCACATAAGCACATAAACGATTATTNTAGACTCCCTTGTTTCACAACAAAATAAATAAATTGAATACAACATCTGCTCTAAAATTAAATGGACCAAGGCCAATCATACAAACAAAAGAAAATCCCCTGTATGATCGGGACATACTGTGAAGAAAACTAAAGAACAAAAAAAAACAAAGCTACTCGACCAACTGGTTAGCAGAAGAAATATACAGTTATATCTTAAAGGCGTTATTAAGATATGCGCTTCTTTAACCCACCCTACCTTGACTTTGCGATGCGCGAAAATAGTATGCAAAGTCCCTAATCTTCTACTTAACCATATTCCACCATATCACAGTAAAATTCTTAATTTAAGAATTCATATTTGAAATTTAAAATTTTATTCACATTCTTAATATTATTTACAAAATGGAGATAAAGTATAGGAAAATTCAAAGTAGACTACTNCAATAAAACATCTTAAAAATATACATTTTGAGCTTTAGATTACTAGAAAAGAAAACTAATTTATGCAAATGTACTGTTTCGAAATAACACAAAAAACAATAACATGGGTAATGTTAAAGAAAACTAATAAAAAAAAATAACTAGAAATTCAGTACAGGTGAAATTTACTTAAGATGCATGGCAACCATAGGCACTCTCTGTAATTTGCAGATCGGTTGTGCTTTTACATATTTACTCTACCCGCTCCTTCGCAGATGAGGTGAGCCGATGTAGCTAAACTAAAAGATCAGCCGATCGGTGAGCATCCTCTGCTGCGAATAAGCAAGCAGGAGAGTCAATGAATGTAATTACTGTAAGGTAATAAAATTCAATTCTCTCAGACAAAAGATTAATACAAAACGTATATGAAAAAAAATTGGTATAATAATTCGTATAAANATTATAGAAGTGCACTTACATTTTCCACTTATGGCATGATGATCGTCGAAGGCCTTCACGAAGATCAGCAATAATGTTGAAGCAGCTAATTAAATGATCATTACAATGTTANGAAATATGTACATATGTATGAGAAACTGCATACCCTGAATGCATTAAGTTGCCATACACGTGTGTTTTCTTTTTCTATAGCATAATTAAATTATTNGTATTATTATTATTGAAAGATTCTTAATCTCTTTACCANGCTTTAATTATAAAAAAACTTATATTTAAATAATACGTGTACGTTACACATCTATAACCTCATTTAGGTTTACTTTTGGCACGTTTTAAAGGATAATTCACATATTATAATTTTCTTTGGATTAATACNATTNGTCAAATATTCACTGCACGCTCATAAATTTTTGGCATAAATAGCCAATTAATCAAGACGAAAGTTCTTTTTATTATTAATTTAGGCCATACTTCTGCCTTAAGCTTCAAAGAGGACAATATTGCAACTGTAGTTGCCCAGAAAGTTGTATTATTGTATTAGATGGAGATCACCAAGTATTTTAGCGAGGTGTCTGACCACTTTCACACGTGGTAGATGAATTTCTCCGAATCCACGATGAAATGTTGCAAAAGTATGGATTCTGAAGAGCTTTATAGAGCTGGTGATGAAATGCAAAGGCCAGATTCGCTGATCGTGGCGAGCCAAGTTGAGCGTTCCACGTGGTCCTGGTAAGATGATGGTGTAACTCACTTTTAGACACAAAATAGTCTTCGANCTGGCTTATGAAATGGTGATGTTTCCACTTCGAGAGTTAAATAGAAAAGGCCTCTCGTAATCTTTGCGAAATATTATAATGCTTCTGCTTGACATATAGATAAAATGAACTCAGTTGAGAGATGAACCCCAGTGTTGCATTTTTTTGGGAGTTATCATGAAATTTCTNTGTATTATCAGATCACGATAGTAGACTATAATTTGGTTAAATTTTAGTAAAAATCTTTAAAATGTTCACTAC
>rnd-5_family-147 
CATCTCAATGTTAATTACATGTATATAAAAAGCTTTGTCCTGAATGACCGACGNCTTCAACCACTGACCGCAGCGCCTNAAACTTGGAGGGTGTGTTCTTCGTACGACGTAGGCATCCGATAAGGAAATANTTTTCGGGAAGTGGACCTGCGCCNATCTATTCCAAAAAATAAAATTTATTTTAAATGCTTAACTTGGAGCCGATTCGATGGCTCAGCCATGTGATAAGAGACTTTTTCTTCTGAAGCGAAGCAGGTAGGGATTTATTCGAAAAATTNTATTTATGGTTCGATTTGCTTGAAATTTGGAACAGAGNTAGCTCTTTGCCTANATTAATATGTGGAGACCTTTTCTTTTTTTTCATATGTTTTAGTATAGTAGTTTATAAGTTATAATAAAGAAATAACGTAAAAACCTAATAAAAATCTTATTAGAACCATCTTAGAACTCCATGCGGACGAAGTCGCGGGTANCCTATAGNATATATACATACATACTCGTATGTAATAATGAGAAATTCTCGATTTTCGGCCGAACTTCCGCTCTCAATTGAGGTGCTTAGGAGGACACGCTTTCCCAAAAAATTGAAGAACCAATAATTTATTCTAAGAGGTCTCCGAACGGCCGATAGTTGCTTTTATGTATAATTGGCGCTTGTAACCGCTGAAGCGATTTTTCGGCCGAGCTCCTCCAACAATTTGTGCGTACTGATGTTTTCCAACAAATCGAGGGACCTACAGAAGGTTTTTTTTTATGAGGAGCCTTAATTTCGTGTTCGAAATACACTCATAGGGCTGGAAATTGTCTGCCGNGAGACGATCGCAATTATAAAATTAATAATTTTTTTTAAATTAATTTTCAACAATTTTAGGATTTCGAACCCAGGCNTATCAAATGNCAGTAAGCAATGCTAACCACTCGGCTGCTGAGGCCCGCCGTATATACATACGGTTNGCACATTTTCTGGTCTCGAACCCTGGCTTT
>rnd-5_family-3416 
TGTTGCTTATAGAATTACGTACTAATTTCGTATTTATGAGGCTTCCATTTGCTGTCTGCATTTTTTTTCCTTCGCCTTTTTTNTNTTGTNTATGCTTTNTACGCTTACGCTTGCATTCGCCTCTTATGAGCTGCTCCCGCTGTTGCGCTGCCGGTTTNCGCTGCTTTTCGCTCTTTTCATTTGCTGCGTATTTTTGCTGTTACTGTTGTTGTTGTTGTTGTTGTAATGGTACATTTTATTTTATGCCGCTTTGCAAATGCAAACAACAGCAGCAGCGGCAGCAACAACAACAGCAAGATCAACATCTGGTGACAATTATCACGCGTTGTTGTTGTTGTTGTTGATGTTTANGATGATGCACAGCACTCTCGGCA
>rnd-5_family-1460 
ACCTTTCCTCTGCAAAGATTCCANATAAACATTTCCTTCCGGGTGTACGTATATTTGTACATACACATGCATACATATNTACGTACATACATATGTATGCGTTTTGTATATNTACATTATGAATGAAATGCNACAATCATCGGCTGCGATGGATTGGCGCGCTGCAANATACCTACAAACATACGNACATATACATGTACATATATATATATATGTTTACGAGTATGTACATACATTTGTACATATGCGTGCTATTTCATGCTGAGTTGGCACCNACATTTCACAGTATCTCACAGCCCTTTCCATNAGNAAATACAA
>rnd-5_family-1881 
TTAGGGGTATTCTCTTAGTCTAGGAAATGCATGCTATGCACGAATTGCACGGTTTTCCTATCCGTGCAATGGCACAACAACAAAACACATGCAAAATATGCTACGATAGGAAAAATATTTATATGCNTATACATGTATATTTATTTCCCGCAGATTGCAAGAAGAAAAAAGCAACCCTGTGTCAGCTCGTTGTTGTTGTTTGACTTGAATTTGCCACAATCACGCAACGGA
>rnd-5_family-1070 
GCGCCCAACGTGGGGCCGCGTCCGCTCGTGTAAAAGTAGCAAATCGGTGTTTTTCGACCATCGCGTGTGATTGTGTTGCGAAAAGGCCCTGATAAGTGCCAAAAACCCGGTCATGCGAAACGAGAAGGCCCTCAAGTAGTGCCAGGAGCGCGACAGGACCCTTACAACAGGGATAACTTCGATTGAAGAACGCCCGCACCCACGAAGAGTGCGCAACGTTGGACCCCTAGTAGCAGTTAGCAAAAACGNACCATCCACATGCGCCGTGGGATACCCTTAGTGTAAGGATAATTTATAAGTTATTTTAGTTAAAGATAATAATAAATAAATTTTTTATAATTTTTTTCAAGTTATAAAGTAAAATTTTCCTTTGCTTGTGTTATTTTGTTACTCTTATTTGTCGCAGACTACACGTATGGCCTATTAAAGAATACACTTGTGTTAATCTTCAAAGTTCTGGAACGACCAATTCATTTTATTTGTACATGTATTCAAAACTGTAACTGAATGTATTCAAATATGGCTTCGCTTATACGCTTCTAATGAGCAGTTGGGTTGCAGAGTTGTATTTTAATTCAGTTTTCTAACATATTTAAGAAAAAAAAAAAAAGAAAAGCGAAAACTCTATATTATAAAGCTAGTTTTAAGTTCATAACACATTGATA
>rnd-5_family-5241 
CACATACATAGATATACATACGCACGTACTCGTACGTATGTACATACATACATATANATAAATTTGAACCAATTTACTTTATTAGCTCGCAAGTTTTCCAAGCTCAGTGTCACTTCCACTCGAAGCGCTCTGTACATATATTACATATGTGCGTGTGTGTGTGTGAGTGTGCGCGACGCATTANATGCAAACGAAACTACAAACAGCGCCGACAGNTAACTTTTAAACATTGCTCTGACGTCATTTCGTGTAGGCACACATATGCATNCACACATACACATACATACAAATACACACATGCATGTGTATAAGTGTGCAATATTTGCGCATGTTCGGCTAAAAGTGCGAAAACGCTCGCGCGACACCTTTGAGACTATCAGCGACAGNGACAACGACAACAACANCACTACNACACCAGCAGTAACAACAACGAACGTGTAGAGTGTCTAATAGCGANAGCGGGAGCATCAGCAACAACGTCAACATCAGAGGCAGAAGCAGTTCGGACAGCAGTGCGGGCAGCTACAGCAAAGCGAAGCAACAACA
>rnd-5_family-3870 
TTGAAAATTTTCAGCTATACAATTAGAAATTCAAAATAAAATTAACAAAAAATNAAATGTAAACAAACATACAAAACATAAACAAACATTTTGACNATCTTTACGCTGAAGCGAATTAATTAAATGAAAAAAGTTGAATTCGCTGCCCTAGTAACTCCACCTTGTTAAATTCGCCTTGGCTCACGCATTTTGCTTGTGTTCATTCGTTCAGTTGAAATGTCAAAGACGAAA
>rnd-5_family-6979 
CTTTACCCAGCAGCAAAAGGTAAGGCCTTGGAAGCGAAGAGGTAAAGTGGAAACTGTGTCTTTGATGCCTGAATTCATCGCTGAAAATTAACACGGCGATGTCATAGCAAATGTAAGGCCTCTTATTATCCTTTCCAAACACCATTTGGAGTAAGAAAAGTGTTCATGTGTGTTTTCTTTTGGTTATTGCAACCTTACTNCTACGCTTACCGTTTCAGGTACCNACATTTTTATCGCATGCTAGAGAATGCTAATTCGTCTATTGCGTATTTTATATTTANATTTTATTGCAGGGGAATTTCGCATATCATTATTTTATGTTTTAATATTTTATTACAATATTTTTATTAAATTTTAATGTACAAAATTTACTGCGAGTATTGTATAGTTGTTGCTTACTCAAAAGACAAAACACGACTAAAATTCGAACTATCACCAAGCGCCTGCGCCGACATGTTTAACTTACTCGCATTGCGGCTTTTTTGCAACAANAAATACGCACGAGATTTTTTTT
>rnd-5_family-2923 
TAAATGCTTAGCAAATCGAGTGCATTGCTCAAGTGCACATGTATTGTATATACACGTACATATATATACATATGTATGTGCAGTATGTTGTTAGTTGGCGNTTATTTTTGTTGCTGCTGCTNTTGTTGCNCTTGCTTATTGCAGGTTNACGACAAACAGCAACAACAAGAAAATGTTGAGATG
>rnd-5_family-4173 
AATCTTTATTATATACGAGTATNTCAATTATATTTTCAGGCCTATTCTGTGCACTTGATAAATTCACCATCTTGCTTATTTATCAAGATTGACAATTTATCAAGAATTTTTCTATTCTGTGTCAAAAATAAAAAGCTTTTTTCTTGATAAATTGTCAAGATGTNAAATGCTCTTGACAAAGTTTTTTTTTACAAATAAAACATCTTTTTACTGTTTGTAAGAAAGGAAGATACATNCTTATACGTTAAGAGATAACACATTTTCGCAAAATTTTCGTTTGACTTGCGAAATTTGCCGCCATCTCATAGATGAACCTCACTGTCTTTAATCATAAGAGTGCTGGTGGCTTTAAACTTCTTTGGGTATGGCTCATATCAAAAATGTGTAGGCAACAACTTTGAATTGCCCATGAGTCAGTCGTTTCTTTCCAGAAGTTTACTTATTGTAAAGATGAAGGGAGGAGAAATAAAATTACCCAGTTCGGCAGAGGAAGAAACTAATGTAAAAACAGGGTATGTTAATGCAAACCAAAAAAAAAACCACTTAAGCTAATTTATCTCAAAAGTATTCCAGCTTCTAACGCCAGTTGAAGANCCTAAATCCTCTTAAGAACTAAAGTACGAACAAACTAAATGGTTCTGCCAGTATACAGTACATACGTGAAGGTGAAAGGCCTACGTCCAGATATATTTCATCCCTATAGTTATTAAATAATCAAAATGTAAACATTTTCACATTTGACTTTCCAAATGTANTACAGTTACGTATATTGTTTATTATTTTTCCTTTATTCTAAAATAATTGATGTTAGCAAAAACAGCTGATTTTTGTTTACATTTCATTGTTCACCACACGTGTGGGGAAAAGCACAACAAACTGAAGCTTTATGTTTTATCAAGATTGACACAGAATACCAAATAAATTTTTGCTTGATAAAAATCTTGATAAATTATCAATATTTTGTTAATTTGTCAAGTGCACAGAATAT
>rnd-5_family-6679 
GAAAAGACCTATGGGATATATTAGAGAAATAACTAACTAACTAATAATCGTTTATTTTTTTGTATTTAGATATATTATCATTGCGTTTAGACTCAAAAAAGTCGAAAACAAGTAACTTAAATTCAGAAAAAAGGCAATTATAAAATCAAATAACATAACTCAATAATATAATTATGAACGAAAACATATTTAGCGCGGTCGATTCGACGCCGCGCGACCGCTTGAAGGTT
>rnd-5_family-1875 
TTANAATTTATTTACTTATTTANACTCAAAAAAAGTTGAGTCTTAATAAGGACGCTTTCGAGTATGTCCNAGATACTTTAGCGGAGGAAACTCGATCAAATACTTTGAGATAATTTTNTCGAAGTCATAGAGTATTTTGATAGGGATCCAGTGCATTTAGAGCATTAGCACCNTCTCTCAAAAGACTTTCCCTTCTTCCTTCGGAGCTTCGGAAATATCCGTTTTGGTTGCCTTTTGTAATAGCCAATTTCTCGTTNTTTTATTGCGTTGTATCGAAAAGCGTAATTAAAGCTCAAAATCTAAAAAAACATCANTANGATTTTAAAGACTATCTATGTATATCAAGTTTTGGTTTCGAAAAANTATATTATTGAAGTAAACGAAGGCAAAAAATCTAACCGTTCTCTGTCTACGATCGAAATGCGAAATAGATAGAATTGGATAGAANCGTAAGTTTCGAAGATTAATCGAAACGGAACGGAATGCATAAAACTCAAATCTGCCGAACGGAGAAAATTTCGATTCGAGTCGAAATGCAGAATAGG
>rnd-5_family-1727 
GGCCATATCTGGAAAAATAAATCAATTGCACTAATTTGATACATAAGTAAAACATTGTACTTTTTCGAAATAACTANATTAATCATTTTCTATTGATTAAATTGAAAAGCTAATACAAGANATGAGAAATGAAATATTCTTCAATTCAAATTTNGAAAATAAATAAATAATATGNTAACTTCATTCATATTCGCANCAAATTTTGNAATTATTGGGTTCTCGNAGATACATTTTCCACAAACATATTTCTTGCATTTGAAAAAGATTTTCGTAGCCTTTTGTCTCACTTGTACTTGAGAATTTGAGCCTGAATTTGNCGCTATTCTCTTTGTGTTTAATTTTTTTTTTCGGCATTAGAGCCCACAANCTCCNTAAAAATATTATAAATTGGAGCTCGATCAGGGTCGGGTTTGTTCCCAAATCGCATCGAAATTTCAGTCAATNGTCGCTGTTCGCTCAATAACTGTTCCTTCTTTCTGTCCTCTTCGTACATTCTAAAATATTTTTGTTCTCCTTCATTTACCTGAGATTTTGTATTTACCTGGTTTCAAATGAATCATTACGNTNTTCTATGTTATCCGCTTCTCTCCGATAGTTNCTCTTCACTAATTTTGAAAACTTTTATCGTAAGTTATTTACATTGTTAATTTCTAAAGATTNAAAANANCTNGAATNTTTNTAAATTCTTGGGNCAAGAATNNTTAGTNAAATGATGAAATAAAGACAATATATATAACTTGAAATCTGGAAATCGGCTATTTATCTATCTATAAATNTTNAAAAATAAATTTGATATATTTTAATAAAAGTCGTAAGGGCAAATGGCGATATCATAATTTTATTTTCAAGATATTCCGGCAGAAAGTTTAAAATGGGTCATTTGACCCGTC
>rnd-5_family-1822 
ATGCATATTTACATACATACATACTCTATATACTNNNTTAAATATTTGTAACCCAACACAAGTGGTGAACGCTCATANTTGGCCGTTTATTTAGTACATAAATAAATAATTNACGATGGCTTCTCTGTAAACGCATTTACANCCATTACCAAGTATGTACATATGTATGTATGTATGTACGTATGCATGTTAATTGATAAATATTTCTACAAGCTCGTTTTCGCAACTTCATNTGGCAACATGCTTAGGCTNCGAGTTCATTTAATAATTGAGCGTTTAANCATAANTCGTCGTCATTGGAGCACGTANNCACACACACACATACGTACATACATACATATGTATGTATGTATGCTCAANATGCTATTNGTTATATTTTAGCTTTAGAGAGTTACGAGTCGGAGTATAGAGTC
>rnd-6_family-192 
GTACACTGAAAAATTTGAATTGAAATTAGTTAAAGATGAGATTAAAAAACAAGTCAGTTACGGACAATTCAAAACAATGGCATGCGCGAAAGTAAAAAAACCAATTGCTCACGATAGTTAATTGTAATCATAAAAAATGCAAAAACAGAAGAAAGGAAGAAAATATGTGGTGAAGGCAAAAATTTCAGCAGAAAAAAACTTAATTTACTATGACCAAAGATGCGAGTATAACATGAAAAAACACGATTTAAAANAAAGAAGCAAGTATGATGCATTCAAAAACAGAAAGCGAATCCGCGAATAAAAGGATTAAAGATAGATTACTGCCACTTCATTCCCTTTAAATGTGTTACTTACCTTAAAAACTCACCTATAAACCTATCTCTCTCCTTCCACTATACAACATGTATCTATTACTATGTAATAATATAAAATCCAATAACGAACGGATCCGAAAGAATGTACTGAGAGTTTTTATTATTAAACTTAAATTGTTTACATTATCATTATTAATAATTGAAAATCTGGTGAAAACCACTTTAATTTGAATAAATTTGTATAAATGGGTATGAATTGTATTACATTAATTTTCCAACTTACGTTTTTTTATTCTGCAATCGCTATGTCAGCACCGGTGAACTTCCTTCTTGTGTATCGAAAAAAGAATGTTTTTAGAAATTTTACTTATTGGTCGCCGAACCAATAAGACGCAAGCACAGAGCTTTCAAACTAGAGGTTATTGNCCGACAGTTATGNGGCATTCTATGTACTTAACATATTACATAGGCCCATTGAATAAATACGTTAACCCAGTAGATCTAAACTAAATTAGGCCTTTGGCCAAAACATTCCGCCCCCCTTCCGCGGCAATATTTGCGGATTCCCGGTTGCTGGGGTGGCGTTTGCTGGATAATAAACGATTAACGGTAGTACATCGAAATATACAATAGTTTGAATAATAACACGATTTCAACTTAATCTAGGCCTCCTGCTTATGTTTCCTTGAATATTATCTGCTCCTTCTTCTTTCTGGACTTAATCTGTCGGAATAAAATAAAATATTAGTACAGAGGAGAAAATCATTTGAAATAAAGGCCGTTGGTTTAAGTCAAATTTGCAATTCTTTATTATTCATGAATTTTTTAATAC
>rnd-6_family-800 
TCCATATTATCTTGTAGGCTTTTCATAATATACATATATTAAATCGGCTTGGAATTTAAAAAAAAAAATTTAATTTGGCAGGGTAACAGTTGAAACTATTCAAAATTTTACATAAAATGGATAACCGTATGTTTCATACAAGAGCAAATAGCTGGTAAAGCATTATTATTCTGCTATAGAAAACTGTCAAGGGAAATTATTCCCACCTATACCTGATGACGTATAGACCAAACTGTGTTTTATTCAAAATTTCTGGTATGATTCGTAGCTTGGTGGAATGCATGAAAATCCAGTCCTATACATTTCAAGTACATATTATTAAAAGTTTTTGTTTTTATACCGCAAGAAATATGGAAAGTTTTACCTTTCAACAATTTATTAGAAGAAAGTGAGGAAGGATGTATTTTTTCTGCTTAAAAAGGTAATCTAATTTGGTATATTTTCCAAAAGTTTCAATATTTGTNTAAATTCCCATAAAAATCCCCGATTTTTCTTTCCTTCCTCCCCTTTCTCTTNAAATTCGAAAATACAACGTTGAGCTAAGGCAGTGTCAAAGTCTCTTTCTACTCTACTTACTTCACCTGTTTATTTAA
>rnd-6_family-4604 
ATAGAAACACTCACGAACGTAAACGTACGTTCCGTGTCAACTCTCACAATCAAACTTATGGGAGTACCATGTAAATGAAAACTCACCACCGTGTACGTACGACGGCGGCCGTAGACGTTACCGTGAGTGATCTGAGAAATTTAGATTTTTTTCCGTAGAAACCGCTTCTCTCTCTGCTCTGCTCTTTTCCTTCTGCTTGCTCATGCAGATGTGTGTATAAACATCGTTGCAGACAGACGAATGGCAACATTGTGTGGATGTAAACAAACAAATGATACCAAATACATACACACGCACTTTGCGGCCGCTGTATTTTGTAAATATGTAAAGAAAAGAAAACAGCTAATTTCTGCGTTGGAGCTACGTTGATAAGTNCTGCNCANTTTAGTGCATCCTACGGTAATCAGCCACGGGCTACGGACACGTTCGTGAGTGTTTCTAGTATT
>rnd-6_family-2831 
TCCTCTGAATCAGAATTTTCAGTCAGTTTTGGCCGTATTCGTCAATATCGAGTAAATTGCAATATAAAATTTTTTTGAATACTAATCTAAAGCGTACTTAGACCATAAGTCGTTTTCTTAGATTTAAATTTAANAATTCTTAATTAAAAATAAAAAGTTCGCCATGTCGTATGAGCAACATTTAGTCAACAGGGGAAAAATGCAAAAAAAAACAATCGTACGACGCGGCCAAAACTGACTAAAAATTCTGATTCAGCGGGTCGAAAAACATGTCCGTAGATAGGTGGCGTCTGGTGTACAAACCACTTTTATTTTTGCGTGCCGGTGTAATTAAATGCAGCTTA
>rnd-6_family-4626 
CAAATAAATTATAGTAATTAATAGCGACTTGATAAAATTAAAAATTGTATTTAAAATTAGTCTTAATAAATGGAATTATGTAATTATTTGCCATTCAGAAAAAAGCGNACGTTATGTTTAAATTAATAATTATTAGCACTCTATGTTCAATTTAGTAAATAAAACATTATGATGAATTCTTAACTCTTGAACCAGTGGTCTGAAATTGGATGTGTTTTGTTGATAGGTCAAAAGGGGTTTCTTTTACAACAATGAAACCATTGGTAGGGTGGGCTCGGAGCAGCTAAAACAACATTAGTGGCTGCTAAAACATTTGTATGGTTAGGCATTATCTAGGAATTTAGGAGGCTTAGGAAACAGCGCGTCGGTTCACTGATTTCTTTTATTTATTGTGTGCAAATTTTTCTTTGTCCTGTTGTTTCTTTCCAACGTCCATATTTCCGGTTTGGTCCTGAAAGCCATTATAAGCCGAACTCCCCCCGTGACTGAAGCAGCTGGAAAGCTAGTGCACACAAATGGTGGTAAGGATATAAGCGGAACCGGACGCTAACTATAAAATGTTGTATGAATAGGTTAGTGGGATGTTGATAGGGAAGGAGCACCATAACAAAAAATGGCGCCCAACGTGGGGCCCGCGAAGTCGTNGAATACGCGAAGATGCGGTCTTCGCCTATTGGATTCATATGAAGGATCCTCGTTATAATGTCTGTCTGCACGAGAAAGAAATACTGCGTTAAAACTTTGGAATTTAGCCTATGGTCATTGCTTACCAAATTTTTTTCTCAGTTTATTTTCTCTTCCTATTTTTCTATTTAGTTTAATTTTTGCTCAATGGAATTCTAAATTATAACTTGGAATTTTTACTAGCTTAAGCTTAATGCTTTGCAGTATACCATTATAATACTAGAGTTTCATCATATTTTGTTTTTTTTTTACGCTGTCTACTTTCTGATATGTAGGAATGTTGGTTCGACAGGACTAAATGTTTATCGGCCAAACCGCATTCTGGTTGGTAGATTCAATACACGTAAAGTTTTCAATTTTGTTTAGAAGTCTTTCNACTATATACCTANAGTTAATTTAAATTTGTAATATTTTAATGTTTAAGGAATATTAATCATTTTTTTCGTATATTTAAATCAACCCTTAACATTGTATTGCCGAAAATTCCTNAATTTCCTAACCAGAACCCAAGCAAATGTTAAAAAGTTTTATNATCAGCAAACACAGCCGAAAGTAAGACCACAACTACAAAACNCTTATCGAGCTTTGATTAAGCTACGGATTCATATTTTCTTTTTTATTAATACGAATCGACTATAAAATTTTTTTTAAATT
>rnd-6_family-4450 
ATATATGGCGAGACCGCAAAATAATAAGTTTGCTGAAAGTTGACCAGCGAATAAGGTCAACAAACATATTTGCATATGCCAATAACACGATTTATTTAACAATTTGTGCCGGAACTGCTAGAAAAATTTTACGAAAAGCTGGATATCACGGCAGAGTCGCTCAAAAAAGCTGTATATTTCACTTGCGAATTGACGTAAACGCAGTGAATTTTCCTAAAATTGTATTAATAAGCCCACGGGGGAAACTATAGATAAGCATCAAACTTTGAAGAGGTGTAGGGGAAGGGGGCGGTGCACTTCCCACCTACCTTATTCGAAAGCCAATGATTTATACTTTTGATTAATATGTATAAGTATACCTCCTCTTGGCTTTCTAATAAACTCTGCAAAAGCTCTTGAAAGATGCGAAATTTAGGTAATTAAGGATTAAAGCGGCTTTGGTTAGAACTTCTCAAAAATGATGTTGCCATACTTTGTAAGAAATCTAAAAAAGCAATAAATAAATAAAACAAGTAGCGAACACAAGTTAAATTAATTGCCTTTGAATTCTATCAAAACTTAATTCAATTATTCAACTCGTTTGGATACAATATGACCCCTATATTTACATGTTGTTGTATTAAGATACCATTACCACGANTATTAATATGACAAAAAAACTGTTTTTAGCATCTGAGCGAAACAGAACAAACTGTCACTCACAGTCAAGCATTATAATTAAATATTTAAGAACGTAAACGGTAGTTTTGTATAATGAAA
>rnd-6_family-11536 
GGGCCCCTACTACGTATTGCGATTCGAAAGAAAAAATGTTCGAATTCGAATAAATGCTACTACGTAATTCTATAATAGCATTTCAATTCGAATGCTGCCAAATTCACGGTACTACCTAACGCGAATGCGACAGTGAGTTCTATTCGAAAATGGCAAATATCATTCGACAAGAAACTAGCATTCGGAACGGTTGGAAAATGTAAGTTCATAACGGCATCTTTTGTTTTTTTTTTATAAAAAACATTTTTTTGGGAAAATAAATCAAAGAACGCACATACCAAAATAAGGCAATTTGAAATAATGGTAGATTTCATGTCGTTTTGCATCTCGCTTTTCATTTGCTGTCATTTTAAACACAATATGTTTTGGACAAAGAACTTTCTCTATTGCACTGCAAACTTCCCATAAATATTTCGACACCGTCTGCTGTGCAAATCCCAATTGAAAATCTTGCCCTAGCTGCCAGTCTTAGGATTGGGGGTATTGCGACACAACGATGAGGTGCTTTTAATTTCGGCTCAATACTATTTAAAAACATATAAAAATGCTTCTTTATTGAGTCGAAAGTTTTGAATAAAACTGTAAAAAACACATGCCGTCAATGGTTATTTCTACTCAATTTTAACACAACTTATCTCACATTTTATCGTTCAGGCTCAAAATGTCTGACTGATTCCTTAAATGTCTTCGCTGAATTTTAACTTTGTTTTCGTCGTCAAACCACAACGCCACCGAAATCCATTTTTAAATAATTTTCGTATAGATTTTGAAACTTTAACCGACTTTTGTATAAAATATTAAATTGCTGNCACATTTTAAAATTACGTTGCGAAAGCGAATGCGC
>rnd-6_family-824 
CGATTGCCGAAAATATGTAAGTATGTAATGTTATAGCTAAGGCAAAATGAATTAAGTGTTAACTCCTCCGCCCTTAAAATCGAGCGTCCTCGATCGACGGGTTAACGTAAAATTTTGGTACGTCTTCTACTCCTATTTCTATCGTGTTTCGGTTGGGTAATTTCACTTTATTTATTTTTCGTAAAAATCTTAATTTTAACATTGTACTTATAATAACTACTATAATAATTCCTATGGAGATTACATTAATAGCGAAATATAATTGATTACGGTTTTTTAATATTCCTAATTCGCTTAGTTCATTTGTTTGAAACTCTTTAATTGACTTTAATGACAACATTTCTTCAATTTTCTTATGTTCGGCCATCGGCTGTAAAATAGCGGGCAAGGGTTTTTTCCCTGTTATGTCTTTTGAAAAGTAAAACTTATTACCTACTT
>rnd-6_family-14250 
AACCGGTTTTCCATAAAAATCCCGCTAATTAAGACTGTACATTTAAGTAATTTAATTTAAATTCTTTTTCTTTACGTAACCTAATCTAATACATACCGCCATGCACAGTCATAACATATTTGACTTATTTGATTAATTGCAAACATAAAACTTGAAATATCTNAATTNATTTTTGAGGTTATTAGAGTAAAATATATAAAGATGAGAATGTAAAATATTCATTATCATTAAAGCTNAATGAACATCGTANTTTTTAAATATTTAGACCAAATAATTAACATCATCATAGTCATTTAAGAGAAAATACTCAAATTGTANAGTTCTGAGTAATNTGAGCCACATGGTCTCAAACTAACCTTCCTCAACATTTACTCATATCTTTGTTTTTTTTCTTTTGCATAAATTCGATGGCANGGTCATATTGGAGAGCGGCTATTGATCTTGTTACATACTCTTTTTTGTTTGTGAGCGCGTNCTTANATACCGGCANATATAATGTTTGTTTTACTCAGGTTAAACAGTATGCGGTCAAAAAGTGAGAATTACTTATTTTNGTTTCTAAACTAATACNTTTTGTTAATGANTAAAAGGGAATAGCGGGCAGATGCATAGGAACTGAAAGGTCCATGAGGGCGAATTTACANTTNATTCTCGTAATAAAANGAAGTTTTAGTAATAATTTACACAGCGATAAACAGCGAGCATGGAAGGCCTTCCACGTCAACAATCAATGTAAGTAATGTAATAATTATTAATTACTATTTGTTAATAATGNNATAAATTGTTCATTCATATTTATCTATATATATATATATATGTATATTAATTTTACAAGTTGTATGTAGATATGTACGTACACATAGTTAAAATGTAATATGAGAAAACGCCAAATTATTGTTTTGTTTTGCGCTCTTCCCTCTGAGCTCCCATTAACGTATACATACATACATACATACAATTTGCTATTCTAAANTTTGTTTTTTTATTTTTTTCTCGCAATGCACGTCATAAAATTTATGCTTAATTCTCATTGACTTTATGTACGCAAATTTAAGAAGATCGAAATGTATGAAAACGTATGAGGTAGGTCAGGACTAGTTTAGGGACTTTCCACGTTAATGTTAAGCATGAATGAGATTTGTGAATTTTAATACTAAGCATTTATAATATGCACGTCATAAAATTTATGCTTAATTCTCATTGACTTTATGTGCTCGAATTAAAGAAGATCGAATTGTATTAAATATGTNTGAGTAATTAAATCTAGAATTTATAAAAGAAAAGNAATGNCTTTCTAGTACAGACCAATGTTTTCCGAGGTAATGAGGTAAAGAGGTGAGTAACCATTTGGGGCCTTATAAAACTTGCGCCTAAAAAGGCNAAGGTAGGGTGGGCAAGGAGGCGCGAGCCCGAGTCAACCTTCGCAGCTCACATTGTGTAAAAAATGATTTTTTTTGGCGTTCCTTTCTATGTTTTTTTTATATCNGCGTTTTTAATTTTTTTATTTAACCACGGTNATACATTTTTTTTGTGACAAAGTAAAATAAATAGGGGTTCTGTAATAAAAATTGCAATGGAAGAGATNTNAGGGAAGAGGTCGCGATCCCCCCAACCNCTGCTTGCTAGCTGCAAAGACGGGCCCCGATAGACCTCGCTCCCGACGGTCAAAAATGTGAACTTTGATT
>rnd-6_family-5834 
ACGGCTTCCAACCTCTGCGCTTAGGGCGAATTTTTTTTGCCATATCACCCTCTCTGGCTTCCGCCGGCGAGCACATTTCGTCTTCCTGCGGCGCTATTTGGGGCCAGCGGTATAATTTCTACAGCTGCAAGACCAGTATTGCGCACACGAAATTCTCGNAAAAACGTTCAAATATGGATTCCGATGAATAACCCCGCTGGGACGTTGACATTTTCCTGTNTTGGTCCTANGAAAGGCAGTTTGCAGATTGCCTTTGGGTTTTTGTTGTGGAGCGTGACGACAAGGTTTTTTGATTCTCCGCGCGATGACTGTTTTATTGAAAATCAATTTTTAAAGTGTGGACGCACTAATTTGGATTTAGTTTAGTATTATATAAAAGATGTTATTATTTAATTTTTTTTGTCTAATACAAAAAATTTATTTACAAATTGAGATCTTAATCGTTTTCACTTGAATTTGTATGACTGAAAAAAATTTATATAATNAAAAATATTAGGAAAATCTTGAAATCAATTTCTAATGTATTTGCGCAAAGATAGATATTTTATAA
>rnd-6_family-302 
TTAAAATACATATCNGAATGAAATAAAANATTAAGANCCACGTAATGAAATTTTACGTAGAACATTTTAACCCGTTAGCGCCCCGCTNAAAGGGTCGTTTTGACCCTTACTTCGAGAATTCCCTCAAAAAACAAGTTCGGAAGGCCGTTAGAGGGTTAAATATTATTCTTCGGAAAATTTTACTAGGGTCTTCTCAGACAAAATCTTTATACGAAGAACTTTAAAGTCCCTAGAAAATAGAAACAAAAATTCTNCCCCCAGAAATATGCAACATTTTTTGTTTTAGAATTAAATTTATTTTC
>rnd-6_family-5196 
CCTCCAGGCTAAATCACTTTTTATAATCAAAGGGGAATACCACCCTAACGTAAATTCACTCAATATACAAAAAAAAAGCCACGCACACAGATACACGCACTCATACAACAAAAAGGTGAAAGCNGAGCTTTTACTGTAGCGGTCTGTTGTTGCATTTCCTTCAAAACGGAACGAAAGAACTGNTTTGAGGGTTTGAAGTATTTTCCCTTTGTCATTTTCTGTTACTTGCTGTTACATATTTAGAAGACATAGACGTTCCGCTGCCATACCCCGTCATCAAAAAGGTAATATCATATTGTTATATTATAGCACATATTAATATTATATAGATTACACGAATAAACTATATTTCAATACCCGCAACTAATTCTCTTTTATTCAACTTATTTATATTTTTCGAGCGAAACCGCTGGGGCAT
>rnd-6_family-1632 
TACATAGGTATATACATATATGCGTATACCATACATACATACCCTGCAGGGGAAAATACTAGTTGTCAACTAGAATTCAACTAGTTTACATTTTTACACCAACTAGTTCATCTCCATCCATTTTCCATGTAAGCAACTGGTATTTTTAACACGGCGATGTCCTACGAGCTGACAATTGTCCTACTATGCATCAGCTTCATACTAGTTTAATACTAGTTCATTTAGGCATGTTGAATTTCTATTACTTCACCAAAAAAAAAAAACNAAATCAAATCAGTNTGCCNGCNGCGAGANTCGAACCGAGANCTTAACNCGCCACAGTGANGACCTCTAACCACCAGGCTATCGTTATGATGCATATATGGAGNNAGCGAAATTTGCGCACTTCAACAGAACTTTTTAGGAAATGGAACTCAGCCGTGTCANACTAAAAACAAAAACAAACGTGGTGAAAATTTCTGTTTCACCAAANATTAAAAAAAAAACTTAAAAATTAATTTGCCTCTAGCGGGACTCGAACCGGGGGCTTAACGCGCTACAGCGATAACCTCTAACCATCTGTCATAACGACAACAAACAGTGGTGGAAATTGTTATTTCTCCCGTTACTGGTGGACTTCTNAACAAATAACGAACTGGTATGATTTCATCTTCAAAATACTAGTATTTAACTAGAATTTTTGCGTACTAGTTGGTTTTCCCCTGCAGGGTATGATTTGTATACTTATATACATATGCCATGCAGAGCAGTGTTGT
>rnd-6_family-17989 
CTTAAAACACTTCTTCAATTTTTTCTACTTTTTTTCTCCTTCATTATCTCTTTTCGGCTGTTGTCGGGGTCTAGTTCGACTTCGTTCGTAAAATAAGCCGGCGTGTGTTAGAATTCGCGCGATTTCGTTTTGGTATCGAAATTGCAAATCGCACGAATTGGTTTGAGGCGTGATGAAATTTACTCGATTTTATTAATGCTCGAACTTAAAATCGAAACAGCTGATAGTCCAACAACTTGCATTTCAAGAACATATTTAAGTTCAATTTTGTTTATGATTATGAACGCTTTTACTGTTTCACTTATATAATATACTCCTAAAGGAGGCAAAGTTAACAGCTGATGAGCAAAAATTAGCAGGCACTTTGAGAAAAACTAAAACATGCTCTATCGTCGAAACATCAGTCCAATCCCGACGAGCAATCGTTCTTCTCAAAACAAGCACACATACTCAGGGCTGTCATGAAATCCAAGTCGGGTTTGTTTTTTTATCGGGATTGCAAACTGATATAGATTTCATTTGGTGTCATGAAACCGTGTCGGTTTTGCTCTTTTCGAAATGAAACAAAACCGATGTTTTGAGTGCCTGTATGTGTATCGGCAATTTCAATGCAAATTTGTTTGACAAAATTTGATAAAATTAATTGATTTAATTGCTTTCTAAAAAGGAAAAATAAAGAAATGAGTGAAATATGGCATCTGCAGTTGTGGCTTTTATGTTTCTAGAAGAAAGCAGAAGTGAGAAAGTTAAAATAAAAATTTTGCGAGATTGCAGCAAACACGTTATCACAGCATTAGTACATTTATTTTAATTTTAGGGCTTTTTAATACTTACGGTGTATTTGCAGTTTCGTATGGTATTATCGACTTAATAAAGAGGCTTTCCCAATGGTACTTGACACCATTGACGGGCACTTGAGACGGTCGAAGGTTCCACCAGTACTACAGCTTGTTTGTAGCTTCATTGCTATTTTTGGGTGTAGGATCTTATCAAAGATCAGTTGGGAAAGATTCT
>rnd-6_family-3640 
ACATGTGCTGGAAATCGCGCGATTTCATTTTGATACCGAAATTGCAAATCGCACGAATTGATTTGAGGTGTGATGAAATTCANTCGATTTTATCCAGGTTCGAACTTAAATTCGAAACAGCTGATAGTCAAACAACTGACATTTTAANAACATTTTTGTACAATATTTTTGTGATTATGAGCGTTTTAACTGTTTCTGCTTATTATATACCGAAATAATTAGAAAAACATGAGAAAGTTGNCCGACGCATTAGATATTTCAGANGTAGCGTAAGTGCATTCACATGATATTTAGTTGTGTGCCCAAAGTTNACGTACNNCANCTGANTATTTATTCATTTCGTTCTACAGGATAAANAAAGTAGCATTTAAAAATATTATTAACGATATAAGGCCCTAATGAAGCCAACGTCCATAGCTGTTGAGCTGAAAAGCGCCAGTTGAAAGAATGGAAGANATTCCCATATCATGGAAACATCAGCCATTTTCATACTGATGCAGCAAATACAAGGCAAATAATTAAATGCGAACAATTTAAGTTTTTTTTTATTAAATATATAACAACGACAAAACGTAAACAAACNATGCTTTAATAACCAATCACTTCATAATATTAATAATTTTTCCTGTTTGTATGTTTAGGTTTGCCCCTAAAAGTGAACGTTCACTTTATATATATATTATATTTTAGTAAAAAAAATCTGTATACCTACATTTTTCTAAATTTTGCGCAACAAATCTCCATTCTGTGCCTGCAGCCGACCGATTTCAAAACGGCAAAATATGGCGATTTCGATTTCTGGCACATGTCATATCGTTGCGATTTGGTGTTCGAAAACGAAAACGGAACAGTGAAATTCAGCACATGGCATCACGTTTTCGATGACAATTTCATGCGAAAACGATTTGCAGCACATG
>rnd-6_family-7660 
AAATAAATATTCAGTATAATNTTGCTTAGCAATAAATATTTATTAATTTTAATCAGAGACCAAAAATAACTGTTATATTTTTTTCGTGATCGAAAACGTTGCCCTTAGTTTAAGGAATACTTTTTACGTTTCTTCATAAGAGTTATTTTTAATAAATATTTTTTTCCGTTGCCCATAACGTTTATTTTCGATTTTTATTTTTTTACGTTGCTTGTAAGATGTATTAGTGAAAGGAATTTGTTTACGTTTTCTTACCTACGTTTTATTTTAACCCATTTGTTAAAGGAAGACTTTCAAAAACCTTTGTCATACGGATATGACATAGTAATAATCCCCTACAACACTGTAGATTGGTTCCGAGTTATAGGAAACGCGTTGTATTTTCGTAGGAACACAAATTTAATAAATTAATTTAATTTTATTAAAACGCAGTTGACGCAATGTGCAAAGGGACATGAAATTAATTATGAACTGTACTACAATGGGCAACGGAAAAAAAATTTCGTTGAAAATAACTGTTATGAGGCAACGTAAAAAAATAAAAATNTAAAATAATCATTACTTAAAAGTGAAAAAATTTATTTTTAACAATATAAGTTACTGCCCAATTTTTTTTACATATTTCTTATAACAGTTATGACTCTGATTTTAAGTTTCTNCACTCAGTTTATATTNTTTC
>rnd-6_family-8210 
TATAGTAATGAACTATATTCCAAATAAATNAGAGCGCATTGAAATATAACCACGTCGCTTTNATTTTTTCCACTTCCTTTTACAGTTTTTTAGGCACAAGGATGCAGTAAACATAAATTAATAATAAACAACGGTCAAAATGTATTTTCCCATAGGACAACAAATATCNTAGGTGGCGTCANGGTTGGTGGAATTTTGAATTAATTTTTANGTTGCTTACCNCAAGAGGGCCNGCATGTTTAGGTCAACGGCCTATATAGAATGTATCACTCCAATGTATGGGGAGTTTTCCCCATTTACACATACAAGCAACTCTAACNTTAAAGTCTNATACAANGAAAAGCTATCTAAAANCACCGTACGCGAGTTTAGANTTTGTTTCTTTTCTTAACTTCACTTACTTTTCGTTTCGAAGCCGACAAGACCTTTTTTTGCGACCACCAGCCATTACGCCATAGAGGTAAAGTTGTTATAGAATCCACAAATTTATATATTCTAAATAATTATATCGTAAGAATATATGTATATATCCACAAAATATTGAAGAAGATAAACTTTAGATGTAAATATTCTAATCAAATCTTTTACCCTTTCTATTTTAATTGTTTTACGTGTCAGCGGCATTNTCTCAAGACGTCCACACGTAAAT
>rnd-6_family-14715 
AACGTGATATGCGTGCACGCTTACTTGGCATTTCAGTACTATTGTACGGTGAGGCCTCCTCGAGAGTTCAGCTTAAAGGATCGATGTTACAAATTTGTGAGCCCAAGATGTCCATCAATTTATAATCCGCTTTCAGCCCCCAAAAATCAAAGAAATTTTTTTAGAAAGGTAATCGCTGATGCCAATAAAACAATGTCTTCAGCAGCACGTACTAGTGTGTATGTATACAGGCTAAAATTTGGAATTTTATTGAAACAATAAAATATTCCAATATTTTCAATATATACAAAATAGCATACACTTCTGTCCAAATATGTGCAAAGCAAAACATTCGATTACAATTGTATTTGCAATAATAACGAAATTTGCTCAATTTACTTATTCAAGGAGAATTTACTTCCGTTTGATAGCAAAGCACGGTAGAAAAGAAATAAATGGTAGTCAAAGTATTGTGCGATATGTGACTTTTNTTAAACAGCTGATCAAGTGGGCAATATTTGACGGCGTTGTTTTAAGTTGAATGCAAACGACGTAATATCCCCCCGGGCATTATGAGTTTTCGAGAGAACGGTGTTTAAGCGCGCAACAATAGCCACGGTAGTTCGAGCTAACAGAAAGTCAGTTTTTGACATGGAGATATTCGATGCTATAATTAAATTATTTATATTATGAAAGCTAAAATTGTGGAGAACTTCCATATGAAAATATAAGCGCCTTGATAACGTTTATATATAGAAATATAAGCGCCCTTATAACGTTNTAAGAAAAAAAAGCAAACTGTTTGCTTNATTCATATGGAAGATAAAACCCACCAGTGGTAACTAAATATTTATGGTCCTACGACGCCAAATTTGAACAGCGACAAAAACCAAAACAAAAAGGAATTAGAAATTATACAGTCCTCAACCGCCGTCCCCCGTCAAAACATACATAAATAAAAATAAATTTTTTTTTAAATATTGAAAAACAATACCGTGTTGAAACAGTGCACAAATACATCTCACACATATTAATTTAACATACAATCAAAAAAAAAAATCTATATATATACATATATAAATATATATGATCAAATACATATAAAATCTTGAAAAAGGAAAAAGTGTGGTGAAAGCATACATATACGTAAGTGAGAGTGCAACGAATTCGGGATGACAACACAATAAACATACATATGTGCACATACATAAAGAAAATTTTGCGCCACATCAGCTGCAACAAACAGATAATTGGATCTGAAACAG
>rnd-6_family-6289 
CTTGCTGAGGGAGCAAATAGCTCTGCAAAAACGGTTTTATGAAGAAAGCAGAAGACATAATGAAGCTGTGTCCAAGAAAATGGAAGAAAGTGTCACCTATTTGCGAGGCATGAATCGCTCTTTAGAGAGCATGGCGGATACTGCAAGTACAGGAGCAGAAAAGACACAACCAAATAAAGGAGGAATTGCTTAGGGAGAAAATTGAGATTAAGCTGCAGATGCTGAGGTTGGACCCAAATTACCAGCCTCAACATAATTAATTTTTTTTTCTTTATTTTTGTTTGTTTATTTATTTTTATTGTTTTTTCGTCTATGTAAAATGAATACTGAATTTTATTATATATTATATAAGAATTATTTATTTGTGAAGGCTGTGAAATGTACTAAATTNTTTTAATGAAATATTTGTTTTAATTAAATTTTTAAAAAGAAGAGATTTTATTTTTATATTTATTTAATTTATGCAAAATCAATTTGTAAACAAACAGCTTTGTTGTGTTTCAATTTCACAAATTCACATGCAAGCAGCTGATTTCGAAAATGTCTTCTCTCTTCCTCTTCTTCTTTCGATTCGATCGTAACTCAGAATACCTAACTACGACTGCAACGGAGCGGAGAACGGGAACGTAATCGAAATGCAGAATAGGG
>rnd-6_family-5515 
GTAGGAGCCGGTAAGGCTAATAGCAGACATACGTGTGCACGTACCTTACGAGTTTAGCCTTAAGTCATAGTCTAAGCATTTCATTATTTGTAAGAATAGTAATAAGATGGCAACCCTAGTTTTAAGATATAGCAGCGAGTAGACTCGTTGCATTAGAATAAGGCTCTCTGTATTCGCCCAATTTTAAAATAAAAGAACGGTTGGTTCGCTCATTNTGTTTTGACCGCCGAAGAAAGAA
>rnd-6_family-4449 
TTTTCGGTTAAATTTATATCTTAGGGATAGCNTCCGTAGATTAGCTTAGATACGCGGTAGTGTATATATGTATATACATGTATCAGAGACGGGCACCGGTGCCCGTTTTCGGCACTACTAGCGTACTTTCTTTCTTGCGGTGTGTGTAGTACTAACACCACCAAGAATGTTGTGGTTGTGTTTACACAGCGCATTCAAAATGAGTGCGNTTGTGAAGCAACGAGCAGCGATAGTGTATAAACGCAGCAACGAAAAATTAGTTATTCAAATTTGTATCAAATAAAATGCAAAATCGAAGCAAGAAATCCATCAAATAAANAAAAAAGGTAAAGAAATAATCTTGCAAAAAACGAGTTGAGCGCTCGATTACCAACAACACAAAAACAAATTTTATGCGTTGTTCGTTCGTATGTCTAAAATATACCAAAGCAAAGCTTGAAACACAGTTTAGTCATCACGAAAAAGGCAACAGAAAAGAAAACGAGTAAACAAACAATANAATTGTTTGCAGTAGTGCTTCAATACGCGTATATGAAAACGGATAGTATAAATGCGGTGTACTAGTAGTTCCGGTGCACTAGCGCCCATCTCTGATACGTCTCTAGTGCATATGCACATTAGNGCATCCGNTAAATTTAAANTGACTNTCTGTTTNTTTCTGGGGATTTCTTCACTTTTTAAACTCTTTTT
>rnd-6_family-5477 
TTTTTTAAATCCGTAAAAAAGTAACAATTCAAATAACAAATGAACGTTGTAAAGTAACAGACTGATAACATGTTAGGCAACAGCTACCCGCCTTGCAGGGTGTATTCTGATTTGATGTAAATCCCTTATCAANTATNAATTGGATTGTGTATTCGTTATACATTCTTTTCGTTGCGATATATGAACTTACTCTTGCCGTATGGCGGACACTTATACGTCATTCTAACGTTAGAATGCATTTTCTATGTTTAAAATTGATGGATAATATTAATATTATGAATAAATTAAGAAGAAAGACATTGGGCATTATTAAGAGCGATATTTATGTGTTCCTTGTGATAACAAAAAACTACTCGAAAACTGTAAATTACCTGGGGATTGACATACATTGCGAAGCCAAGTCTTTTTCCGCTGTCCTGTGGAATTCATTATCTTATGGCGTTTTATATTGATTACATTATTTCCTTACTTCGTTTCTTAGTCTGAATAATTTGTTAGTTTCGTATGCTCAACACCGTTTTGATACATATTTATTTGTGTCTCTGATTTGGATTGTGTTTTTCTGTTTAATATTTTTTTTATTTTATTATTGAACTTCAACTGTTTCCTTTATTAATGCTGCAGATGTCTTTGAGTACTTGATTCATTTTATTTTTTTTGGGTTTCTGTTTCGGTATGAATAGTGTGGTGATTATTGGGTTTTGGTTGCTATTTGTTAATGTGTTTGTTGTTTTCCAGTTGTTTGGGATATTTTGGTTGACAAAGGTTACATCTATGGCTTAAAAATTAAGAAATTTTTCTTATTAGAATTATATTCCTACTCTCCCGAAGCCGTCTTGTCTATTGGAGTATGCGTTGTTGTTGTAACAAGAAAAATATTCCCCAAAGTTATTTTCGGGGAATGTTGCGGGAGTGACAGTCCTTCGTCGGATAAATATCCTGGTCGTTCCGGTATAAAGACCCGACTGTCGGGAAACTATTCGATCTGGGTCTTGCAATTAGTTTTGGCAGCAGCTCGAACCAGTTTCTTAACATGTTTGTAATTTTCTTTTGAGCTACCCTTTATGTGTTGTTTTCCAAGGTCATCGTTCTTTTTATCACGTATGCCTTTACTATTGCCGCGTGTTACCGATCCAGTGGAGCG
>rnd-6_family-653 
AACGCATACGTACATATGTATGCATGTTTGTACTGCACACATACATACATACAAACGTACGCAAGTAACTTGCACTGCCGACTGCAANTCACGTCTTCGTTGTTTTCGTATATGTANTTACGTACATACGTATGTATGTATTTTAGGAGGGCACTCATTTCCTCGTTGCCTGTCAGTTGTTGAAATGAATGAAGCNTTGTCGACGAGGAATACATACATATGCACATACATACATACATATATGCGTGTGAATATACATATTTACATATGTAATTACTATGCAATATTTAATTATACTGCATAATTCTATATTTTAAAGGCGTTGAAACAAATANATATCGATATGTATATGTACGTATGTATGATCGTATGTATTT
>rnd-6_family-33 
TTCAAGCCTAATCTTAACCATTAGCTGATTGTTTAATANTACTTTGCTAAAGCTNACGTANGTAAAGCCAGCGGGCAGATAAAACTTTTTTGCGTTGCGTGACATTTCTAACTTTGCCAACAAAGCGAAAAACGTCAATACTACGACGCTCATTTTTTNTTCAATCGNTTTNCTATCAAAAAGCTAAAAATCTGTTANATTAANTAAATATGATACNCGTTTTATTTTCTAAATGNAATGGAAATNGTTCGCGAAAGAAAAATTAGAAAATAAATGAGATAAATCAGCNAATGGTCAACGCGCGCAAAAAGATGAGAGNTGACCAACTTTTGGCGTTGCGTTGGCGTCAGCGTTGCTTATGAGGGAAATTTCGTAGGTTGATGCATNGACGTCAAAGTCAATCTGTCACGCAACGCGGCGCAAAAGTTCTATCTGCCATCGTCATTGCTGCTTTAATCCCGTNCATANGTGNNTTGCTCACA
>rnd-6_family-1661 
TTTTTCCCAGCAAGTGAAAACCGCCCCGACGTATTCAAATACTGAGAGCGTTTCACTTTTTTACCGCACGCCACAAGTTTTACGCGGCTTTTAAGCTACCCTGCGTTGCGCTTTACAGGTACCGAGCCAGGAAGTCTTAGCAATATACCCTTGTGCACCCTGCACAGACCCATCAGTACAGATTTCCAGTTGTCAGGAGAAATGCACCCGCTCGGTTTCCTCTTGTCTACGACGCCTTGAATGAGATGTAGCACAATATTTTACCATAACCGACTTAGCAGGATATTATCAAACAAAAATTAAATAGGATATCTTCTATATGTATATAAATTACGNGTCACGTTATTTTGTCCGCGATGGACTCCCAAACTACCTAGCCGATTTTAATCAAATTTGCACACCGTGTGAAGTATGATTCAACTTGAAAAATAGGATAGATTACACCTTAATTTATAGTCGCNATATTNTTTTATTGCAAANCATTTATCTATTATTTGACATTCACAATTATCTGNTAGCTCCAAACGATTTTAACAGATTGGCGACATCTGTTGACTGGATTGAGTAAGATCAATAGATAGCGCTGCTATGTTACGCCTACAAACGTGNCATATAAGCTAATATTCAATAGCATAACCACCACGTGTTGTTAAAGCTAAAGTGTAAACTTCCGGATTACACAAAGATTACTTTAACCATAATATAATATTGAATAAGATCAATAGATAGCGCTGCTATGTTAAGCCAACAAATGTGACATATAAGCTAATATTCAATAGCATAACCACCACGTGTTGTTAAAGCTAAAGTGTAAAC
>rnd-6_family-4791 
AGAATGTTAATATAATGAGAAGGCGCAAATGTTAAGTCACATCNGATCGCTTAGCACGTACAAGACCCAATGGGGAACCGGTCGAAATTGAAGACGCGACCCAATAGGGGACTGGCAAAAAGGCGATTTCGCACTCAATTTGCAAGAAGGAAATGCTCAACTTGCATAGAGTGCCGTATTTAGCCTTTATGCATGTGCTTTTATGTATGTATATAATGCATGTATAGATGACCTAACAATGNGATTCGTCNAAATTANGTANGATTATTGAAAAAAAATAAAAAATTTAAATAAAAAAAAAATAAAACGAAAAACCATTTCCTTCCAACATATTGTTGTTATTATTTTTGTCATTATGATCACCTGCGAACACAGGATTTCAGGNAAATTTNAAAAANAAAAAAATCAANTATAACTTAGATTACTATANAACTNTATATGTATGTAAAAAAATAGCTTTAANTAAAAAAATTTTGCACCCTTCGAGTTGGACTTGAACTCGAGCCATGCGAATAACGCCANCTTCAATGGCAAATTATTGCGAGTTGTGCCTGCGCCTATACCAACTCCACCACAAGAAAGCGAGTTGTCGCGGCGTTTAATGCATGATCACATCCGAAATATGGTATAATTCAATAATTCGAGCTGAAGCCTTAAAAATNTAAGATTTTAGTAAACTCAAACGAAATGAGTAAGCCAGGTATTTACATATGTACATGCACACGCATGCACTCACATATNTTTATATACATACATATTTAGTTAGTTCGTTCCCTTGCCTTGNCCTTAGTTCATTTGATTTATTTTATTTAAATTTAGC
>rnd-6_family-7604 
CATAACCATACCATACCATAACAGCTGATCCAACCAACTTAATGGGCAACACTGTTTCCGATTATTGGTGCCATACCATAATGCCGTGGCCAAAACCATAGCTACAATTGAATTTTGTTTTTCGCCGTAGCCACAGACAACTGNTTGCTTCTTTGTTGCATTTTAATATTTTGTTTTGCTTNTTTGCTGCTACTGGTTCTGGTGAGTTTTATTTTGTATNTTTTTAGACAAAATTAGNCGCTAAAATCGCTGTTTGTGGCTATGGTACCAATAATC
>rnd-6_family-9322 
GAAAACTTAAATTTAGTTTGTCGAAATGCTTTCAAAGAACATTNCTACACCGAGAGAAATAACAACTGTTATATTAACAGATCGCACTGTTAATACGAAAAATCGTTAAATTAACAGATATCTGTTGAATTAACTGAAATAAAAGCGGTTTCAACAAACTGACCTGTTAAAATTATCTGTTGTTTCAACAGACCATTTCTGTTAATTATTGCCAGAAATCACCGCTAATCTGTTAATTTGAATGATAATGTTGTTAGTTTTCTTCAGCAGATCAGTTCTGTTGATCATTAACAGAAATTTCTGTTGAACGAACAGTATTNATGTTGTTTTCGATTGTCTGTTAANTCAACAAATTTGATATGTTAAATATTAACAGAAATAAATGTTAAACCACCAAATATTGCTGTTTAACTAACAGAAATTCTGTTAAATTTTCTAGAAAGAACAGTACTTAATCCGTTAATTCGTTAGATAATAATTTGCACTAGATAGACNCAATCATCCGTACGTTAACTTAAAAAAGCAAGGAGCGGTGGTGTATTAGTGACGATGTGTAAAATAAAATTATTTGTTATTATTGTTGGTAAAATTAATTATACATACAAAATTTTATTTCATGCGATTTTTATTTTTCAGTATAGAAAGAAATAANAATTTTGACTGCCAATTGAACTAGTTACTGTAAAATCAACAGTAATTTTGCAGTTGTATTAACAGATTGAATGATCATTTCAACAGAAATGTATGGCACAACAACAGTCGCGNCTGTTAATAAGTAACAGAAATTCTGTTGAAACAACAGCTAGAAAAANGTTATTTTGACTNACGGCTTGTTAATTCGACAGTAAAACTGTTAAATTTCTAAACACCATCTGTTAAATTAACAGATAAATCGTTTGGATGTGATTTAACTGTGACTACTTAATACGTATAACAGAATTTTTTCTCTGGGTGCATGTATTTGGCAATGCATAAAAATATATATACATATGTATATAANTGAGATTAAAAATATTTT
>rnd-6_family-3038 
AGGCCTATTCTGTCGAGGTAACAAAATTTACTTTGGTATTAAAATTTACCATTCAGTAAATTTTGTTACCATTTCGTATTCTGAGCTCACTGTCACCCTGTAAATTTTGTTACCAGCGAAATAGGAGGTAACAAAAATATCTGCTGTTTGATTTTGTGTTGTNAGTTTGAGAAAAAATAAAAAACCAAAATGGGTAGGCATATTTTAGGCCTGGAATTCATTGAAGATGAAGAAAAAAGTGCAAAAAGCCGTATTTTAAGAAGTTTTCGAGACAAAAAATAGCCCTTTAATTTGTAAGATAACGTTTTCATTCAGCTTTTTTTGTCGTCCAGGCATATTTTCCATAATTAGGTTCAAATATTTATGATTTAATAAACAAATTAATAAAACTTTTAATTTTTTTGTGCACCGTCTTCCATTTCGATGTGAATATTTTTCTTTTTACTTTACCAACTGGCAAATGTAATTTGACANGGACGAAAAAAGCAGTGCTGCCAAANTTTTTTCAAACATTGTAACCAGTTCGCCAGAATACCAAATTCAATTTCGGGTGTTAAAGAAAAGTAACAAAATTTACTTTACCGGTAACAGTGAGAATAGGCCTGTA
>rnd-6_family-1418 
TACGCCTAACTCAACTTAATACGAAATTGAAATATCCTCACTATCGTTTTCAGCAGGTCAATATCTACATTATACTTATAATTCATGGTTGTATTCCTATTAGAACGGAAATTATTCACATAAAACCTACCAAAATTTGATTGGGAGACATATGGAAGGCTGAACTTTCAAACTGCTCTCCTGAAAACTTTGAAAAATAGACTTACGCATGCAATCACATTAGTATATGAAAAAATGCGTTTTCTCTGTTTTCGCAATAAACAAGCAGATTTGCAAAATAAACAATGTTTNTGATTTTAAACATATANACATACATATATGCATACATATGAATATTATTATTATTTGTAGCAAATATATAAACTTTTACATTAACCATGCAAACATTTNCTTGAACAAGGGATGCATATGTATGTATGTAAGTGCCTCTGTTATCCACATGCAGAAACTCACATATTTCCATACATACATATNTAGTAAAATATTTGAAAAAGTTTTCATTCATAAACGCATGCGCCATACAATAAAGCAAAATGCNTTCATTCATAAAGACCGTCGAACACATGGCCCCGCTTACCCGTCTCAACATTTGCTTCAT
>rnd-6_family-678 
AATAATAAAAAATAGTACAATCTGCTTTAACNTTTTATTGAANAGCTAAATGAGAAATACTAAAACATTCAAGTACCTACTAAAATACAAGTAACTATTTTTTATTGAAATAAGTAACAAGAGTATTTAAGTATTATTTGATTTTACTGAAAGTAATTCGAAGTTNATCATCTTNCGCTNATAGTCACGCCTAANGCAGCTCTCNTGTGTCTGCTNAATCAATTCNTCCGTTCCATATCTCNCATGCCAATGNACNAAANCNGNTAAANTTTGTAGCGCATGCCNCTGCAATCACATCCTTNAGCGACACGTCAATAGCAGTTGTGTGTTTGACAGCAGTGTCCGCTTAATCAATTTATCATATTTTAAATCCATTAGGACACCAGTTGAATATGTGATTTAGGTTTTATAGCCTATACCTCTGCAATCACATNCTTTGGGACATGTCCTTGGTNGAGCATGCAACACGTCATATATTTATGTATGTACATGTTTGCTCGTTGAAGCTTCGATAAGAAACAGTATTCGATCATTCATTTCACACTTAACATTTGTCCCCAATTCATCCGAACNGTCCGAGCTTTTAAATTNAAATATTTTTCATCGCTCCGTCAACATCTAAAAATACGATTCCTNGCAGACATTCCGNACTTGTGCTTCNCCTTTGNCGAATTTATTTGACTACCCCACGCTGGAATATTAATGATCGATCATTTAAATTATCATTGATATTATAATTTAGTATATTATTAAACTNACTATTTTTCAGTATTATACATTATATGCACATTTGTGCCAGCGTTTATGAAATTCGCTGAAANATTATGAATATGTTAAATTCACCCCGACAAGGTTGCTTATTAGCATACTACTA
>rnd-6_family-1472 
TTCCTACTGAAATATTTTTAAAATTTAATTGTGTGTGCTTGTCGAGAAAGAGAAAAAAAAGAAAAGCACAAAACAAAATGTTGGGTGGCGAGAATGATTTTAAAGGTATGCTTTTATTGTGATAGAAGCTTAAGTGACGGATTGTTTGTGGTTAGTGCTTTAGATCAGTACCATCAGCTGAGAAAATCTGTCAGCTGATCTACGTTCAGCTCAAGAGATGCCACTTAGTGCTCTACGCATTCATAGTCGAGACACAAACCCGTCGAAGCTATGTTATTTTGATATCGAATACTTTTGATCCTCCGCCCCGAAAAAAAGAAAAAAGGGAGTAATTAATCCGTTGTGGAACCACATATTGCAACTTATGTGTTTAACCAAAGATTGCACTGGATATAAGCACTACTTGCATGATCGTTTGTTGTTGTCAAAAAATTTTAGCATCATGCACTTTAATGTTTCATCTTCTCGTCCGTGTAAACGTAGTATTGTGAAGTGGAGACTATGTCGATCTGGCAAATGTTTATATGAATGGCCATCTTAGTGATGGCATGGAATGGCCATTTTCTTTCTTTATTCACGTGTGGTAAGTACTAAAACTCCTTTGGATATTTTTTCATTAATATTCATTTTGGTTTAATTTCATTTTCTTTCAGTTTGAAGAAACCACTAAGTCTGTAACATTGAATTTATGGTGGATAACAATCATTTGGGTTTCTTCGTCATCGACGCTGATATTATTATTTAAATTCGTGGAATATGGCGATGAATTTTTATTCGATGACATGCCGAAGGTGTATAATGTAAGTGCGTTTTTATTTTATTACTCTTTACGTCTAATAATCAAGTATTAAATTATTTTGAAAGCCCACACAAAAGATCTTTATTACTCGGCTGCATGGATTAAGTCAGTTGCATCTACCAGCGAAAGTGCCAAAAATCTATACCAGTAAACCACTCGCTTGGCGGTTAAAAATGCACTTCAACAGCAAAGGAGAGCAGGTACCTATAAAATTTTTCTTTTCGAAGTTTTTACCGGTCAGATATTGGAAAAATATTTTTGAAAACTCCATACAGTTACTAACAGATACCAACTTTGTCTATTTGAATCCCGGACGGAATCCTTATATATTGCATCTAAATGATGAGAAGCGCGTGAAAATTCACGTATTTGAGGAGCCGACAGCAACGCGTAACCTTATGGTGCTAATACAAAAAGGTGTTCAAATGTTATTAGTTTGATTCTTTACTTAATTCTTTTTCTTCTACAGATGGCAAAATTACTCATTTATATGCCGGCGGATGTGTTTTCTTACGGGATATTTTGCTTGATGATGCATTCGTTGCCTGTATTACGATGGGTGTTGAAAAGCTCTTTATGGATTTGAGACGTGCACCCAGCCAGTGTAATCCCAACGAGTTGAAAGATATCACTGAGGAATTGGATCGTCTATTGCAGTAAATATTTCTTTAACATTTTTAAATTGATGTTTAAATTTTTATATTAATTCTAGCAAAAATAAACAAGTTTTTAAAATACTATTAGTCGTCGAAATATTCGGTAGTGAAGAGTTAGTGGCAGAGCTAGGCAATCAGTTGCGCGGTTTAGTGCACCTCAATGATACATTTCTCAATCTAAATGGACATTTTCTATGCTTGGAGCACTTTCAAATGGATGTTGAAAAAGCACGAATATTCGTCGAACACGAGGCGAATAAAGAAGAATTCACAAAGCAGTATGTAGTGCATTTTCATTATTAAATTGCTTGAAAATTTTACTGATAATTACAATAGATACAGAGGTAAAAATATAGAAAATGGGAATGGTAAATTTTCACATGTTAAACTTCACCATGAACTATTTTTTCCGCATGAGCTAGTTATAAGTGATTGTTATGGCAGTAAACGAAACATTCTAAATTTTAGCAGTTGTAGTTCAAGCTGTGGAGAGCATAGTGAATATGAAGAAAACGAAGAATATGTTGGCATGAATCATATATCTGAAGAAGACTTTAATGACCGCACATTCTCCGAAGCCGTTGTAAATTCTGAAACTGATAATATTAATATATGTGGTATACAGCAACATTGGGATTCTGATTTATCGACATCACCTTGCTCCACATATTCTACTTGCTCTACATGTGATTCAAAGTCGAGTAATTATGTGCAAACAGAGTCATATAATTATAAAGGTTGTTTTGATCCAATTGTACAGTCTAGTGATTACAGTCTAGATACTAACGAGGAAATTTCTCATACGCTTGCTGACGACAACATGGCAAAAAGTATCAACGAAGAATTGCCTTTAGAAAACAATGGGCTTTTACATTCATTTAATAATATTTATACCAAAGTGGATAAGTTGGAGGCTAAAACTACTGATACAACTATACAAAATGACAATATTGTTGCGTTTATGGCAGGAAGTCATATGATATGCGATAATAAAACTGTTGACCCTGCTACCGTGGATGCAGAAAAGCAACAGGAGCAAATGCGACGAAATAAAAATTGTGATGATTATAATAACATTTATAATAATAATAAAAACAGTAATAACATTAATTTAATTAGATATTATATTAATGAGCCTAGTTTAATAACACAAGTTAATCGTAATGAACAAAGCGATATACATAATGAGGATGACCAACATGAGAAAGAAAGTCATTTAGACGTTGTAAATGTTTTTAATGCCAATACTGATGCTGATTTTCTTGATACATCGCTAAAATTTGATAATTATGATAAAAATACAAATACCAGCAATGTTGACCGTACTCTTTTTATGGAACATAGTGCGAAGGCTGATCAGATTACTAACAGTA
>rnd-6_family-21899 
ACATCATAAGTTAAGTCCAGGACGAAACTGTTTAATCCGGCGCATTTATCGTTGCTTAGCTCGTCACGAGGCCGGTAATAAATTTAACGCTCTGTACCACCTTTAAAAATACATACATTTTTCAAGCAAGCAAAAAATCTTGAGCTAAACAAACGTACAGATTTTAATATAAAACTACTACAGAGAGCAGTAAGAGAAAAAATAATGACTCAAAATGTAAACAGCCAAGCACAACAAAAGCAAATGCTTACACAAAAACAATTATTACGCTTCCAAGCTAAATTAATATTTTAAGAAATGCAAAGATATTTGAAACAATTTAAATTAATGAAAAGAAAACTTATCATTTATACCAAAACTCGTATCAAATGTGTTTATAGACGTC
>rnd-6_family-13314 
GCCCTGGAGACGATCAAATAAACCCATCAAAACCTTATGTGTATTGGTGTAGTCGGCTTTTGTCGGCTACACGTACGCTACACAGATTTGTTGTCGGCTCTGCTTGATGAAAATCAAAAATTTTTNATNTTTGAATTTGACGGACGATAATTTGATCGTCTCCACTTATGCTTGACAAAAACAAGCTCATTTGTGTTGCGATGTTTGATGGCGAAGTACGGGAAATTACAGATATTCGCTTACGTACAATATGTATTTTATGTGATTAATATAATCGTATTTATTTATACATACATATCTTTCTGACCCTTTTAAAAAATATCTGTTTGCTTCGTAATAAAAAAGTAGAACTAATAAGAATACACAACAATGGCAATAGAACCTTCGTATGGAAGCATCATCTTAAGAGNTTTCCCAGTTAAAACGAAATAACTTTAAATATTTAATTNAACTATTAAATAAATATAGTTTTCCAATAGAATTGNAGCAGATAAGAACATAAGAGGAAATCGTCTTCCGANGACGACATGAGATCCGAGCTCTACGAGTGCAAATTTGAAATGATGATNACGTGTTTATTTNAACGTTTGCTGGCAAGACACGAGCGAGCCTCACTCACACATATGCAATGCTTGNTGAAATTATTTGANCGTCTCCAAAA
>rnd-6_family-5835 
TCTTGTGGCAGTTTTTGGGACACGCGGTACGCATTCTGAGTCACACTATACCACACTCGTCTTGCTATGACATTGCCCACATCTGGGTTGGTTGTGGTTGCATTTGAATTGGCGGTGGTTTCCTTTTCTTTGGTGCATAAAAAGCCTATGATATTATATAATATTTAGATTAAACAAAATAAAGAAAGCAAAACAAGTACCAACCTCTTCTATGTAATGCACTTTATCCTCTTTGT
>rnd-6_family-8828 
GGGTTACATACGTCCAGAATTTTCAAAAAATCGATTTTTTTTTTATAGGTTATTATTCTTTATAGTTTTAGGCGTATTTCTGTGAAAGTCGATTGTAAAAATTCCCCATAGATACAAAGTTATGGTAGAAAATCAGACCGCCCGACGAGAGTTTAATGCACACAGGTAGCTGTAACACACACATGACACATGAAAGTTTAAACGCGTTTTTCTCGAAACTACTTTTCCCGGCACGGTCTGCATGATAACTCATACAGTTTTTAACATTTTTTGATGCGATTTTTTTTTAAATATTCGAAAATGTTTTCTCTATAGTCTGTCGAGCCGTATTTTCGATATTTTTATTAAAAAATTTTATGAACATAATTAAAGTGTGACATTTATGACGTAAAACGCATACTTTTTTTCTAAATTCCGTAAATTGGAAAATTTTTCGAAATTAAAAAATTCGGCTCGACAGACTATAACTACAACTTCATTTTACAAGAATTTTTTTTATTTTTACAGATCCATCAACATTCCAAGGATAAATGATGCAGACCGTGGAGCAACTTTTTTTTCATTGTACTTTGGGTCACGTGATATTTTATGTACTAATTTTTGTAAAGAAAAATTAAAATACATTTTTTTATAAACTTTAAGTACCAATAAACATTGTATAAAATTTCTTTATATTTATTTCTATTGTTATCCCTTCTGAAAACAGTTTTTGTTTTAGCGCATTTTTGGTGCTGCTGGACGTATGTAACC
>rnd-6_family-5837 
TTAACCTTTAACTTTTTAGAAACTTAAATGGTGCTTGTTTTGAGACTAAATTAAGAAAACNTAATATAATTTTAATAATAAATTATTTTAAATNACTATATAAAGCTGTTAGTAAAAAAAATAGTTGAGCCAATATCATAGACCTANTATTTTAGTACTAACTTAATAAATNTACATTGAAAGCTGTNGAGATATACATATTCATTTAAGCCA
>rnd-6_family-1005 
GGGTTTTGAAGGCAGAAAAAAACAGGTTTCTACAGATTTTTTTTTTTGGGCGTACGGTGAAAGTAAATTTATTTCTGATTATTGTACATTAAAGAGTTGTAATTGAACTATATTCTGTGAAATATTGGTTGAAAAATATTGACAATTGACCGAATGGCAGCAATTCNTCGCAGGCGCCTCAGAAAAAATACATTTTGCGGTGCACGTCATACCTCAGCACTGGATCATCTGAAATGAAATAACCAAAGTTTTTCTATCAATTTTTATGTCCCTCTAGGTATCCCTGTCGAGTTTTTCCATTTTTTTTTAATTTTTGAACTTTTTACAAGACTTGAAAGTGAAAATACCGATTTTTGGCCAAAATTCATGACTATTGTTGTTAATAATAAAAAA
>rnd-6_family-12022 
TTAGGTGTTCGGTTCCTCTGGAAGCCTTCTTTCATCCAAATGNCTCATGCATGTGATTAAATAAAATGTGATTAATTATTACAAACCNTTAAAAGCAAAATCAAAATAAATAATACAAACTCGTAACAAATATTAACAATTTGTAAACTTGAATATTTCAATTTATTATAAAATCCAGTCTTCCTTCAATTCTGCCCACAANTTTTAATAACAGGTTTTGTTATACAATAGTAGTNAGAAGTAAGGGAAAGCCAAAAGTGCTTAAAGAATATTTAAATTAAAAATAGAAACGCAGGAAAGGACCGAATATTATTCTTATTATAGTGTTTATTTATTCTTTAATATNTTTTNTAACTCGTCATAAATATAAAAGGTATTAAATAGAAATTCTCAATTTAAACGGAATAGAATCAGTAAACTAGACAGAGNAGAATGAGCCTTATATTTTTAACTTCTTATNTTAAANATATGAAATAAACGGATTCAGAGTGAAAAATATATCATTTGAAAATTCTACTACTATAAATACTACTATATTAGTACTAAAGGAAAAAATAGTATTATTTGAGATTAATATATTTTTCGCAGCTGTGCAAGCCCTTGTACGAAAAATCTTATTTCACCATACTCTGCGACACCAGCGACATCTANTCTGAGCGGCACACCTCGCGATGCAACAGCTGATAGTTTCCATACTCCTCTATANTCTGATTCCGACTTACGCTGTTGT
>rnd-6_family-6291 
TAGAGTAAGTGCGGGTAATGTGGAATACCCATTTTATTTTCCTTTGTAAAATCCAGAGCTTTTAACCAACATTAACGAAAATTGAGTTTTCAGATCACACAAATATTACAAACATGTGAAGCGAAAGGCAATAAGTCTACAGCTAACAGTTTTAGAAAAATTTAGAAAAATACTTCTAAAGCCAGAAAGAGGCCATCGAAAAAATTGGCGGTAATGTGGTATAGTGAACNACAATACTTGCCCCCTTAAATAATACAAAATGTTTGTAAGTTTAAAAGCAANTTTTTATCAAAACGTTAAATATATTTTGTACGTTAAATCCGTAAGTTTATTAAATGTTTACAATAAACGCAACGGACATACGGTAGTATGAGGGACACTGAATGTTTTAGAAGCCAAGAGAATGCCCATTTCTCCTTTCCTTACTGTTTGTATGGCTTTTTTCATATCCTCCGCTTTCCACTTTCGTATTTCACCTTTTTTCGGCATGTTTGCAGGTGAGAGCAGTACTTGCTATACTATACCACTTTAGCCGCCTTTGCCTATACCACAATAGCCGACATCGAGTTTTATCACATTTTTATAAATAATAAATTACACAAAAATNTATACAAAATATTACTTAAAGTGTTGATTAATATAATACTTACTTGTTACCTCTCGATCAGTGAACATTGTTTAAAGCTCAAGATTTTTCTGTTAAAAATCGTTTTGTCCGAGCACAAAAAAGTCCACTGCACCACTAATCACTTTTATTTCAACTGACTATCGGCATCGCTTGCAAATCACAAGTTAAATCTCGCTTCATTAAAAATCTGAGAAAACCGACTTCTCAAGGTCCCGTTATTTTCACATTTATAGTTTCCGAGAAAAGCTGGTGTACCACATTACCCGCATTTAC
>rnd-6_family-20410 
TTTCTTTTTTCTCAATTTTGCACTCAATTTAATTTAATTTAGAATATAGTTACGCGTGTGTAGCGACACACAAGTAGGCGCTGGATACTAGGGTAGTCCTTATACTAACGCTCAACGAAGAAAAAGAAAAATATATTTAAATAGGTATTGAGTTATGTTGAGTTGTANTGAGNTGAACGGNAGAAAAGTTAAAGAAAAGGTTGATNCTTTATATTCAGTTATTCGCATATTTTTGAATATTTGTATAGAAATTGGCGAAGTAGGGGTGTATTTTCATTCAATATATTTTCTTTTAATATGATGTAAGCTTTTATATCTTGCTTGTTAGTAATGAAATTTTAAAGAAATAAAGGAACTAAATAAACTATATGGCAATTCTAAAGTGTCTTACTTGAAGCACGAACTAGTTATTATGGATTAGTAGATCATTTNGTTTTTGGTATGGGTGTTTGCACTAGGGTGTGAAAGGGGATGTGCGGACGTAGACTAGGCTATACGGATCAGGCATGATTTNATNTTGTTCATGCTGGAGACGGCAAGGCANGTGGAAACAACCCCCCATCCGGCGAGCTAGCCNAGTCGAAAAACCACCATGCTTGAAAACCACTTCGCCTAGTGACTACACCTTCACATGTTACAGATTTTCCGCATCTAACTCATCGCAGCTCTCTCTCTTTTTGGAGAAAGCTCTAAAGTCCCGGGCTCTAACATTAGAGGCGAATCGCCTTGTGGATCTTCCATCTCATCTNAANCTTGAATTTCTTTTTGAACCTGATCTGATATTCCAGGCGGACTTACGTCGAACAACACCTCTTTCTGGGCAGCTAANCCTCCTTTANCATCTGAACAGTTAGCGATCCATCTGTAGATAGTAAATAAGGCATGAATTCATTGCTGACTGTATAATTTATATTTGGAATTTCCAATGTACGGGTATTATCTGCAAAGCCCCAAATGTNGTCGAAGCCCTGCTGAGGGCTGCTTTGGACTCCACACATTTTGGCGATTATAGTAGCTAGATTTACCATCCCTTTTTAATCTCAAATAAGATATATTTACAATTGGTTGTACATTCCCACGCTGGCAACAAGAAGCAACGTATGCCGCGTCCAACTTCGACTGTACTACTTGCACTTGTCACACACTACANTAATCAACTCCATTTTTTATAAAAGAACAACGCAAATAGCCATTTTCTTNAAATAACGCTGTAACGCTTTTTTCTGTAAACTGGTAGCATGNCANACAAAAGACACTCTTGTGTAGCATGCGCCATTTTTGCATGAAATAGCACTAAGCGAGAAATTCAAAAGCNCGTCTGCTTGTATTTATATATTAATTTTATCGTTAGCACATTTCACGTTCAGNTTATTTTTATATTCACAATTTTTAAATTTTNAAAATTCCACCAAAAATCATTGACACCATCTTAAAACTGCTACAGTGAAACAAAGCGAATTAAAAAACTTATTAAATCAAGAAAAAANTTTCGTTCTGATATATAGAAAAATATAAATAAGAGAATTATTGTAGTGATAATTGCTAATATGTATGTACATATGGAATCAAAATGANGTTCTGCCTTAGTGAATTCAAAAGAAACCACAACAATATGTGGATTATACGAAATGGATGTTTCCCGCGTTTCAAATTATCTCCTTCGTTTATATAAATTATTAAAATTAATTTGCTGTTATTAATGGAAAAATNTATCGAAAAAATCACTTGCTCACTTGCCTCAATACTGGTCTCATTCCAGGAACCACACTAGTGCAAGCCGCCGCAGCAACACATCCANCGTCCCCGGCGTAATGCATCATCAGCAGCCGCAGCAGCAACTCACCAATAGCATCACCCTCAACAGCAGCAAGTTACGCCTCCCAAACCAANGTCACACTTTTGCGCTAGTTGGGGCAAAGGTCTTGCACCTAAGCATAGCCTCATGCAACATAATCGCAGACATCCCAATGGTGGTTGCATTGTTCGTACATANGTGTGCGAGTGTGGCAAGGCATTCTTCCACAAAAACCATTTAATGTTGCATCAGCGTCAACATTTGGAAACTAAACCGACATTGATTGCCTTCTCAACAGCAGCAACANCAACAGGTGCGATTACATTGCTAAGTAAATTAAATATAAAAAAGCTGCGCAGGCTGTGCAACCCGCAAAAATAGCAAAACATGCAAGTCGGCTTAGCAAGCAACGGCTATGTTGATTGGAAATCA
>rnd-6_family-4442 
AACAGCCACCACAAAATTAATTTTGTTAACAGANGCAGACAAGTGATTTTCTGCTAAAAACAGAGAAATCGTATGCAATTAATTTCTCTATGTTAATGTATATTTCTTTGCTTTGGCCTTTTAACCAAACGAATTAATTACAAGATTGCTAAAAAGGAGTTTAAATCACTCCTTTTTAATTTTTTTATTTTTGCTACATTGCTTAAAACATTAAAAAAAAAGTAAAATANAAAATATCCAAAAATTAATAATATTGAAAATTATTGCAAAGAAACATACATATGTACACAATTATTAAAACAAGTGAAATTCACTTTTAAAACTCAACAANCCCTGCCTTCTAATTGTTATAGATTCGCTGGTATGTATGTATGTACATATGTATGTGTTAAAATAAGTTTATTAAAACGATTAATACTAGATTATGCATAACTTTTTAACGCAAAATCCTCGCAATAGTGAGGCAACTAATTTTGTGAGAGCGATCAGAAGAATGCTAACGATTAACGAAACCAATATTATTTCTTCCCTCACAGCGTCATGTAAACGGACATACCGTCTTCTATGATTTCTTCGGTTATTTTGTCGTCTACTATACCGAGGCTACTGGCCGAATTCTCAACACTTGCGTTGCTGTCGGTGCTGTCATTCTCATAAGCATTTCCATGTATTTAATGGCAGCCGATTCCTTCGTTTCCATCGGCTATATATTGCGTCTATTCCTTCTCATTTTTGTGCTACATTTACTGGGTTGGATATTGGCTTTCGCATTACCTGCACTTATGGCTACAATTTTCGATAGTGCCGATCAATCATTAACATGGTTTACTAGTAAATGGCTTGTTCTCGGTCTATATGTTTGCCCAACGCTCTTGGGATTAAGTACACCTACACTACTGTACCTGAGCATAAGTCGTAATGTAAGTAGATTAGAGTGGAAAGTATTAACGGTATTTATAGTCAGTCGCTTTTGTGTCTTTTCTCACACAATAAGGATAAAGTATCGCAACCTTACCGTCTACAACTAGTCGATCATGCGCATACATTGATTTTAGCTGTAATTTGTATTGGCTTAACATACGTGGGCATACGTACCTCGTACTTCTTAATGATTCCACTACTCTTCCATGCTATTTCTATGACAATAAATATGTTGACGACGCTTGATAAAAAAGGTTGGTGCTTTGAGAATTTTTCCCTAACTACTGTATATGTATATCAATTTAAAATGTCGCATTTTGTACCACACAGCCTACTATTGGTCCGTCTTTGTGATCCTTNGTCAAATTNTACCTTTCCTGTACTNCACCTACCTCTTCCATGCGTTTTTGTGCACATTGATGCCGATGACGGGTCGTTTCGGCGCCACCANTAATCCAGACTT
>rnd-6_family-3999 
CTACACTATATAGCACATATAATTATTTATTTACGTATGTACTTATACATATACACTTGTCATGGTGTTAGGCCTACGCGCGTCGACTTGNAAGTGATAAANAAATGCGCACTGCAAATGCATTAATTGCATACATACATACATACATACACGTATGTGCATGTGTGTATATTTATGTATGATTTGAGTAGTTATTTAAATATGTTTGTATTGTACACATATATTGTACATACGTACGATGTAAGTATCATAAANATANCAAATAA
>rnd-6_family-143 
ATTATACACAAGGATTCAATCAAGATTAACTAAAAAATAATCTNTAGATTTAAGTAAAATCACGGACAATGCCANTTATGATAAACNNCTGAATAATACAATACAACTTCAGCTCGAGTCGGCGCTGAAAAACAGTTCGAAACTGGTTTTCCGCATCGGTCAGCTTTACTCTCGGCTCCGCTCGGCTTCCACTCTGCTGTATCAGCGCGAGTTTGTATTGATTTCTATGCATACAACTACAAAGAGTATTCTCGCATTCATCAGCTTTGCGCTCGGCTCGGCTTTCAGCGAGA
>rnd-6_family-13452 
TGTAATGNACTGTATAATTTCGCTGATGTTCAAGCGGCAGTGATATGACATACGGGGTGCATGCTAGCTTTACCANGTCTAAGCTCTTCGGGTGGGGTGGATTCTTGTATGAAACTATTGCACTGCATACATACATAAAAAAATTAAATCATGCACAGGAATTTATTTATACTTGAAATCCAAAAAAAGTANTAAAAGAAATAAACATCTTCANGCATATCGGAATAATGCGGACAAGACGGAAAGAAAATTACCAAACAGACGGACATCACGAATATCGTGTCCTACGGGGATGGACACTAGCAAAACGTATGCGAGAACGTAACACACAATCGGATAACACATATATATATAGAGACACAGGTGTAATTGCCTCTCTTCTCACTCCCTTCCCAACCGTAAGTGAGAGAATATTNTCTCTCCCATCCCTCCTAACCTATACCATAATCAACGCCTGGATCACATATTGACAGAACTTTACTCTTTATTATTTTTAAAATCATTTACGTTACACGTATTTGTATNTGTGAATTGAGAGAATTCTCACTTCGTTGCTTTTACCTTTACGATCATACGCGATTATCGAAATGATTCGCATAATCAGCAATGTCGTAAAATAAATCGTACGCTACTATTACAATAACAAAAAATAACAAAAAAATAAAATTCGAACTCGAAAATAGTTATAAAAAGTAATTACAGAAACAATTCAAANAAACGNTATAAGAAGCAGACGAGAATAAAATGAATACAGNTTCGTTTTATGCTATGATTTCTCTTCTCCTTTTAATATTTGTATGTATGTTATGATAAGAGATTTACGTACCTTAACCCTGGTCGATCCCACGAAGTTTGCGCAAACTTGGTGCCTTAGGTTTGTAAAATAATNTTGTTGATGAATATTCTTATTAAAATTCCTACTCTATTTANTAATATCTATTCTCGCCTCTTTTTACATTACAATTGACTCGAAATATACTTAAATATGAAAATTATNCAAAATTATACAAAGTAAACGAAAAATCGAAAAATTAACTCAAATATCTNTTAAATGGTCAATTACACATAGTTGATATTCAACTTTTAAACCATATTTTCAAATATTGACTTTGGGTGGAATTCAGGTGCGCCAGGTGTAGTGTGTGTCNGGTGNAATGCGGTAGAATCTGGTTTAATAAGTTGACTGGGATGCAGTGTCCTAAAGTAAAGGAAATCCCGAAATTTCAGAATTTAGACATTTATACGTACCGAAAACCACAACCGGGAAACTCTTCAGCATTGATAAAGTGCTAAGCTANCAATAAAATGTCCAAAAGCTGAGGATGTCCGTGTTCAGTCGAGCGTCATGNACAGCGGAGCGCTAGGGCTGNCGCGTGCTATAGATAGCGAGCACCCGCTTCGTATGAATTTGATACCACTTCTTAATATTGAATTCATACGTCAGTAATATTNTACTCACTCACTGAAAATNAACTTAACTTTTGCACAACCANTGTGATGTGTTCTCGCCCTTGTCAGTGGGAAATTGTACTAGAGTTANTTTTTTGTTGAAAACATTGTACTAGAGAAAGCGTTGCAAAAACAGTAAAGGGAGAATTTAATGACAAACATATAAAAAAAGTTAAATAAAATCCGAAATAAGATGGTATTTGAAAATTGAATTTTCGCAGGCAT
>rnd-6_family-13598 
CAGTTAAGCAGTGAAGTGTTTCTTTCCGCAAAAAAATATTNATTATTATAATTAACTATATAAAAAGGATAAAGTACGTACAAGACGTTGCGAATAAAAACAAAAAACAAAATAAAATCATCCAACCAAGTNACACCGGTCAGGAGCAACATCAAAATCAAACAACAACAACGTTATCCGTCGGACCGAAAGTTGCAGCATCAGCATCAACAACATCAGTCACACAGCAAATATTCTGATACCAAAACCCAACAACAAGAATAAGGATTCGGAGCGATAGGCGGATGATTGAGCGACCAACAAAATCTTATACACACCACTTACTTTTAAACAAGGAACGTAAGAATTGTATAAGTTTAACAAATTTCCATTTTGAAATATTTTCATACGTNTCCTGAAAATAAGAAAATTCAAATCTGCTCATAAATTCTGCATGTNTACATTTACATGTAAAAGCAGAAAGCCATAAAATCTCCAGCGANATTGTGGTATATTGAATACATATCTTTATA
>rnd-6_family-3049 
TGTAAATCTAAATCATNTTTGAGCACACTTGAACACAAACAATCCTTTTATCAAACTCGGTTCAGCCATTTAGCTTGAGTTCAGTCGTAGACACACTTACAGAAGACTTTATATGATATATAAATAAATTTCAAAACAGGTGGCAACTCTGTTGAATTATAAATTAACTATTNTTGAGTTCTCTTGAACACATACACAAAATTCTATTTAAAGCGTTGAGCCGTTTAGGAGGAATTTAGTCACAAACACGCGTACNGATTATTTGTATATATGTATATATAGGTGCCACGCCCCCATTTTCCAANTCGGAATAACATCAAACATGGCTTTCCGCATATCCTTTATTGAATTCTGCGAATCTNTTCTCGAGTTATAAGGTAACAACGAAAAC
>rnd-6_family-1381 
AATATGTATGTATATATAGGAAATGAAAATATGTTCCGCTATAGTGAATTCGAATAACAACAACAATATGCGGATTATACGAAATGGCTGTATCTCGCGGTTTAAGTNAACTTTTCCGTTTATATAAATTAATTATTAGTTGNTAATTTTATCGAGAAGAAAAAACTCAAAGAAATCACTCGCGTATCACTGATGNATTCCCTTTTTTTTTTGGTTTCGCTTAATTAACGCGTACTTGAAGGTGGTGCACAAATACTCTTTCACTTAGTGCTTTTTTATATTTTATTTTTTGAACCACGAACTTTTCTTTTACAAATTTGCAAGTGCATTGAAAATAACCACGTACCTGCTAGTTCGTTGATGGTTGAATAACGTTGTTGAGAAATGTGGCAAGTTCGATGGTGCAGNTGNCGGCACAGTGTTTTGTTGTTGTGGGTCGGAACTCTTTTGATTACTCCACTGAAGTTGTTGTGATGTGTTGATGCAGTTGATCGCACAGTTNTGTTGTGGTTNGTTGAATCGGAATTCCGGAGCTGAGTTGTAAACAAAGTTTATGGTGAGTGCGGCTGAATCAATTTAATATGTGTAAATCCGGCTCGAAGGACC
>rnd-6_family-4428 
ATTATCGTAAAGTATTTTTGGAACAAGTTATTTTTTTTTACCTATAAAATTTCAAGTGAACATATTGAAATAATNTTTGAGAGGCNTCTGTCATGTTATAGTTAGCATGTCCCTGCAAGAAGGCTTCCGATCATTTGAGCCAACGTATGTTCANATAATGCATNACGATATACGCCGTCAGCNCGTAGAACGANTTTCCTATCACTTTCTTAAGGCCGAAANGACAAACGTGATGTTNACATTTGTGNANGTGTACGTCATTCTCTCTTCGTTTCCTCGTTCATTTTTGTCATTCTTGTCGGACAAACAGAACACAGCTGAGCGACAGGATTGATGTCGAAGGAAATCTGTTTTGACAAAAATNNTCCCTACATACATACATATATACATNCGTACAAACATTATTAAGGTTCAGTCTTTATTTCAATATTTAACATAAATCGTTTACATGGTTTACATAGCATACAAAAGAAATAACAATACAACAATAAATTCGTTTTCAAAAATAAGCAAAATATTATAAGAAAAAAACGCATANACNGAAGTCTTTAATAGTGACGCAGCTCCAGCTCCCCGCACGCCTCCATCATAATCGCATTCNAAGTNATAATGCTATTAATGTNTNAACGCGGTTGTACCTCGCAAAGTTTTGTNNAATATTTTNAGATTGCAGTCCGTTGCNGTCAACCTGCNNNATNAANTGATCTCTCCGTNCGNTNTGGAGTGCCCTTAAATAANGGNAAATGTAAAGAGCNATGAAGNATNGAGCANCTAATTANTCNANAATATATTATTACNACAGCTTGTAC
>rnd-6_family-17070 
ACAGTCCTACAAGTAGAAAAACTATCATCTGGTCAAAAAACAGCTGAGATCACCTGATCGAAATACTCCACTTTTCCACCCAGGGATGTAATAAATATAACCGATATGAATAGTACTAAAGTTTGCTGTTAGTAGTATATAAAAGAGCAATTTGAATTTTAACTATATTTNCATATANATAATTAAAATGTTCTNAAACANAAACAATTTAAAACTTCCCGTTTTCTTTGTTGCGGTAAATTTAAATTACATCACACAGGGTTGGAAGCGATAAAAAAATTTCTTTAAAAGTGTATTTACATTACATTATCATCCATAAAACTGAATATCNACCTTTATTTTTTTTTAATCTTAGTCACCTTCAAGTGAGCTAAAAAAGTTTAAAACTTTCACCGAATACATATTTAGCGCGGCAACACACCCAACTAAATACTAACGGTTTTGCTCGANATTCAGAGACAACCCGCGGTTGGTGCCTATCCTCAAATTCGCTTTTNCATTCCATTCTATTCTTATTGCAATTTCTTTCCTTCGCACAGCATTCAACTAAATATGTGTGCGTGAAAAAGTNAGCTTGTATGTGTGAAAAATATGAGTTTTGTTACTTGTAGGTTTCTACA
>rnd-6_family-8886 
ATTTTTGTTGTGAGAAAAAATGGGTACGCTAAATAANGAGTATTTCAACATGGCTATGTTGTAGAATGCGGATACTTTTNAACAAAAACCGCTTACCAATACCTTTCCATGGCATTTATCCATCATTCCTATGAAAAATTTTNAGGCNATCTTGAGAATCTGCGCCAGTTGGAATAAAGGTACATGCAAAACTGACNTCAAAGTNGCTTTGCCGCCAATGGAATTTTTTCANGTTCTTTCCAAAGCCTTTNGATGNCNTTTCCCAAAACGATGTATATTAAAAGCGTTTAAATAAAAATATAAAAGAATACCATTGAAGCAAATCGACCACGAATTACGACATTTTAAGCTACATGATAAATATTTANATAACAGTAAGCAACAGTTACAGTAACGTGAAACTTTATTATCAAATAAATTAAAAATATTAGATTTCCTTAATCGTCTTCGAATGCAAAATACTTCTGTGAGTAACTGTATGTACAGCTNACTTTGCTCCGCCGATTGCTTATAGTACTTGCATAAGTAAATCTGCGCTGTTTATGTATGCGTAGGGATAACNGTTGATTTATTCAGCAGATGTTATGTAACCAATCGGTACGTGGTTAATTGTTCCGAACCAATATGCCTTTCATTAAATGTAAATGAGCTTTTTCACAATCATATATGTACTCGTGTATTTAAACATTACGTATAAACACGAGAAATATAGCGAAATTACATAAAAGTGAAATAAAAGAGATGGTATTGTAAAATAGTGTAGATTAACGGTCAGACTACAAGGCAAGCAGAGACCATAANGGAGTTAAAGCGTATGCNTGTAAGTGAATAAGCCAAATGATTGTTGTANGTAAAAAATATAATAAAAACACATGGATGAANCATTGAAATAACAACGCAGGAGAGAGTTATTTTTAGAGAACGNAGTCTGAAACCTCTCGAGTAATTNNAGCTTAGTTTNATTACCNTATTTCA
>rnd-6_family-6556 
TGTAACGAAACAATTACTGAAATGAAACTTATTTATGTGTTTGTATTTCGTTTTAGCAATGTATTTTCTATCAAATANGTTATATCAACATTGTGTTGGAAACATACATTTTAATGCAATGAGCCTCAAGAAACCTTTGACACATATGCACTACTATGAAGTAGTGCATAAACGCAGTGAAGTAAATTTTTCAAATACGACTGAGCCCTACAACAGCCTTAATATATATACTTCGTGTGTGTATAAATAAATTAATTTGAAGATATATCTAGTTTCCATATCAAATTTGTGATAAAAAGCGTGATTGGTGCGATAGATAACACTCTTTATGCCATAATAGCACCAGCTTCATTCACTTTCGGTGTTGTAGCTCACGAGTACCTGAACCGAAGGGATTAAATGTGAAAGCGGTAGGCACATACAAAGTNTTTTGNATATTTTAAAAAGTTTTAAATATATTTTTGTATTTGACAGATTTGCGATGAGAAGCTTAGAAAAAATTGCTTAAACGAACGCACTTAATATTAATATATTTTATTTACTTACATATGTAATCATTACAAGTATCAAATAATTACACAAAGCCAATTTTTCAATTCAATTCAACAATTCAGTTTTTATTTTTAATATAAATTATGTCATGTACACAATTTCAATAAATTTAAGTAAACTCAACAATTTCAATAAATGTAAGCTAATTCAACTACATCAATAAAATCATTAAAATAATACTTCAATAAATATAAAAAATAGTACTTCAATAAATAAATCAATGCACTTTTAAATTCTTATTTGGACAAGCAAAATGCAATAGCAAATAATTCTTACTGACAACCGATGATAAAATGAATAAATTTTATTATCGTTTGTTATTAGTGACACTATTTGCGATTCGATTGCGCTAATGCTAGCATGGCCCTTGCTATGTTATTCATAGCATCTGCTATATCTTTCGTCTCCTTTAGGAAAGCTTCTCGATATTTCTCCTCTTCCTCATTCCGCTGACTAATTGACTACATCATTTTGGAGAACATCTCCTGCGAATTGTATTTGTGCCCGTGGGTGACAGCTCAGTTGTTGAAGCAGNAGGCGAGCTTACATATACGTACANNCACACAGTTNAAGAATCGTCGGATACCTCTGATATTAAATGTGATGAACTGCGTAGTCTCTTAAGAAAAAAATTAAGATCAGCAAGATAGAATTTAAATATTTAGTTTCACTGTGTTTCTACTTCCTATGATTATATGAAAATACATTTATATACGTATGTATATACATACTTCTATTCTAAGAGTTGGGACATCTACCTACCCGTCCACCATCTCGGCACAAAACACATCAAGTGCCCGCTTTTCCACTCCCATCAGATCAAGGGCAGCTTTACTGTCACCCTGTTACCATTCTGNCTGCTCTCGATTTGCTGGCGCGAGGGCGTATGTGGATCATCCAGTGGCTTAAATACTAATAAAAATTCACACGTACATTAAAAATTTGTATTTTAAGTAACACAAACAACTTTTACTTCCCTCTTTTCACTTCGAAAGACCGGAAGGACCAATA
>rnd-6_family-748 
TGTGGGATTTATTTTACCGCTGCGCAAATTATATAAAACACACTTTTATGTTTAACAAAATATTTATTTAATAAGTTTAAAAATATACNTTGNGTACGTCCGATCGGTTCGATTGGTTTTTCAAACTAAACTGACTCTTTCTGTCCGGTTGTCTAACGTNCGGTTTGAGTGTCCCTTTCGTTCGTTTAGTGTTGCCTACTTACGCCCAGTTTCGTCAAATGANCAGGGATGTATGTTAAAGTAAGTTAGTCTTTAAAAGTGATGTCCACTCCTAGTCGTCCTTTGTTCGTCCGTC
>rnd-6_family-7060 
TTGATATTATTTATTTGTTTGAAGCTTTATGGATGGGCGAAAAATATCGTTTATTTTTTAACGAGAGCGANGAACTGCGTGAAATTTTTTTCAAGTGNTACAAGTTGAGAGACTAAAGCCGATGGCAGATAGAACTTTTGCGCCGCGTTGCGTGACAGATTGACTTTGACGTCTAAGATGAATACATGCAACTCTACGATGTTTCCCAGCATAAGCAANGCAGGCCAATCGCATTCATTGACGCGCGTTGACTATTAGCTGATTTTAATTTCACTTTATTTTCTCTTTTGCAAATTCAAAGAATCGAAATGGAAAACTTTAAAATAAGTTCAATAATTATTTTTTAATGCATAGATTTTTACCTTGANAGAAAATTAATAGAGAAANTATGTCATAGCATTGGCGTTTTTCNCTTGCTGGTAAAGTTGGAAATGTCACGCAACGCAAAAAGTTTTATCTGCCATCGGCTTTTAAAGTTGCTATTTTGCTTAGTTGTATTCCCAGNTTAGCCGATAAACAGACACAATAAACATTTTGTCTTCA
>rnd-6_family-7467 
AAGTCTGTTCGAGTCAAGAATGANAGAGCTCTGAGATTGCGCCTTTTAACGGTACCGTAATTCACTGTTATAAAATTTGACAATCAGCTGTTGTTTTGCTTTCGTCACACTTTCGATTTATTCGTAATAGTGCATAGCAAGCGAGCGATTAATTTTATATATGTATTTATGAGATAAGTGCGTACGCGGTTTCGGTTGTGNAANTAAATATAAAAAATCAGCAGCTGGNTGTAGTTTATTTACGTTTCCGGGTGTCGTTTGTTTGTTCAACATGGTAATAACTTGCGTCCGAGCGCCTTTTATTGATTCAAGATCTCACCTTCAAAGCATAAAAACATTACAATATTAACTATAATCTAGGATGTATTTGAATTTCTTTGGAATTATGGGGAGAGTTCAAATATGGGCTAAGAAGTTAGCTTCCAAGTTGACGATANCCCTGACTTGGAAGTTCATCACCCAATTCATATAGGTATTTGCGCGNTTTCCGATTTTAATAAATTTTACTCATACACTTTTATATCTTTTTATAGAAGCATGTGCGATATGACGGAAATNTTCGAACAGAAGGCGAAGCAGAGCGAAAGGAGNTGGACGATTTAGAATATGATGGCCTAGAANATGTAGCCAGACTGCGTGATGAGATTCCCAGCACGTCCGCCAAAACTCACGACAATCCATCTTTTTCATGGACTACTCACTTGAGTGAGGGTGGATTAANCCTGCCAAGTGAAGAAATGATGNAGTACGTGACTCNACTGGAGGCAATTTTTT
>rnd-6_family-6331 
CAACAACGACACATCTCAGTTGTGCCAGAATTTTCATAGGGTGTAGTTTGTTTATTTCTCAGAATATAAGATATTTTGCGTTGCAACGATATTTGNGTCAAACTAATTAAATTTTTCATGTTGCTGAATTTCTTGTAAACAGTATTATTTTGTTTTGAGACGGTATTGTTGATAAAATTATAATCGTCGAATAAAGATATGGCGTGTGTTTAATAAAATGCGACCTGTTTAGAAGTGAGAACTNCGTATTAAAGGTAAATGTGTCACTATTTAAGATAATTGTTTCGATTATAATGCACAACAAGCCTTAATAACTCANAATGATACGCTGTTGTTGATAATATAATCATGAAATTGGAATTTTTTAGGTTATTTGAAAATGTCATATGCCGAAAATAATTCCGCATCTGTATCAACACGTTCATCATTATCGGAAGACTGTGACGATTCCATAGCTGACATGACATACGCCCCCGGCTCACCGAATGATACTAGTGACAGTATCGACAGCAGTGACGAAGCACGAAAGAGATCAGCCGCCGCTGCAANTAACCAAAGTTATCGAAGAAGATTCTCCAGGTCCAATATCTTTCACGCCACCTGTTAAAAATGTTTCTTCTGATATACAACTTACCACGTCAACTGCGAACACAGAAAGTTCAGCCCTCATTATGCTTAGCCCAGCGAAGAAAGGAAAAAAGAAGGAAACAACCAGAAAAATGGAAAACAAANATTATCAAGAAAAAAGACAGTGGAGAGCAATATGTAACTTTGAAAAAATTCATTCGAAATAAAAGAGAAATAAAACCTNCTTNTGCGTGTTCAAAACATTTTAACGAGGATAACAGAAAAGAAATATTTTCTTCAT
>rnd-6_family-10110 
AGCGACATGTCACAAACATGCATACTTACTGTATTAAAGTACCTACTATGTCACTATTAAGCGCATTTAAGCGATTCTTGTTTTCGCATATACATACATATCGCACACTAAATCAAAAAACGTCACAACTCAAAATTTTTCAAAATCGTTTTTCCCATAAACCAGTTCACAGAACACAACTGCAAAAAAAAGTTTTTAATACCTTTATGNCTGTTTCACGTTACTCGCGTCGCTCAGTTTTGCCTCTCCTGAACATTTGAGATTTTTTGAGTTGTGACGTTTTTTGATTTAGTGTGCGATATGTACAAATATATAAAAATATTTAAATTAAAATGACACATATGTACGTCGTGCAAATAAAAGAAAAATATAACAGCTACACTAGAAATCGAGTATGCGAAAGATATGAAGCAAATGAGAAATAAATTAAATAAGATCATAAGCAT
>rnd-6_family-4074 
TTGTGAGAGAAAATAGCCTTCACCGAGAGTGTTTTTATTTTTGCATACCTCACAGACCCAAAAATGTATGGAAAAATTATTTTTTCAATTCTATTTCCACTTTATCTCTACGAACAACCTAAATTCATATGAAATAACAAACGTCTTGTGTTTCTGAACACATTCCAATATTAATTTAATCACATTTTTAATATTTTAAAGTTCGAAAATTTAGTAACTA
>rnd-6_family-4614 
TGACTGCACCCTATTACACCCCACAACAGAAAACAGCTGTCAACTTTCAACAATGCTGTCCACGAAAATGCCACTAACTGTCTTTATTTTCTAGANTTTTGTTTGGAGTNGGCAACGGATACGTTGTAGGAACTTCCGAATTAANCCCGATTAACTAAATTTAATAGCGTTTAACGCTACCATTTGTCAAGGCTATAAGTTTGTATGTTTACTGTTTTTATATATTTTCCATATCAGCTTTAAACGGTAGGTTTTCTATTTTTTAGGATTTTATCTACATATTCACATAGATGTGTGTGTGTTGAATAAACAATCTACGTTTTTATGAATAAAGTCAAGTTAAAAAAATAGGTTCAGCAATATTTAGTATATTAATATTATCTTACGTACCCTGAGGAAAGGAATAAGCAATGTTATTAAAATTATTTTAATATACATACCAACATATGGACATAAACACTTATGTATTCACTATATGCACAATTTGTTTGCCTGTATTAACATAAATACATATGCATATGTGCAAACATATGTTTCTCACTTAACACAAACAAGCAAACGGCAAATCGGTTTGTGGGATTGGATATGAAAAACATCTTTTATTATATGAAAACACATACACATGTACTTACGAGATCTTANAAGAAAGTAGTGGGGCTGATGANATTGCTGCGATTTTGGTAACCCTGCGACCTTGAGATTAATAATCATTGTTTTCAA
>rnd-6_family-6704 
CTGGGGNAAGNTCAGNNTNGCNAAGGTCANCCTAAAATAACAANNCGCTNTTNTCGCTACANCGAATTCGATTTCATTTATTCTCATTTTTAATCGTAATATAAATATATATACGAAATCTCCAATATTTTACTATCACGATAATAACTTCTCGTAAGAGCCGTGGAGNTGAAANCCCTCTACTNGCNCCCTTTCCAGTGANGTGGAAACCCTCAGTGCATTACAACTAAGTGTTGGTGAGGTGAAANACCTCAGANACNCTACGTCTGCCGNTGGTGTGNGTCCCACGGGCAAGTATACCTATCGACGGCACACAGGCTACTTAATTTTCTCTAAATTTTCCTCNCCTTTTGTAATTCTGGCGCAGGCAGAACGTTATTTAATAAAAACAACTTAATTCTCTAAACANTTTTCCTTATAGCTATGTGTGTGTACGTTCGTGTATATACGCGTTCATATAAATTCATGTTTGAACATGTTTCTCCTTGTGAAAGCAAAGCGAATACGCGTAAAGCGGAATTCATAAAATGTGTACATACAACATACTAGATGTGCATTTAAAACTAAAATATCCTATTAGTTTATATATTTATGCANGTATATATGTACATATTTTCAAATTCACATTACATATGTACGNACATACATATAATTTCTTGTGTTGTTGTAAGGGCTCCAACATCTAAGATTTTGGGGTCCTTACA
>rnd-6_family-12269 
AAAATACAATTAATGTCTGACGAACTCCTTTGGTTATCGCTGCGGTTCGCTCGNCGGTTGCCGGGGTCCTTCACAAAAAAATTAAATAAAATTGGAGATCGTTTTCGATTAATTGCANACGTCCGTCTTTGTACGGGCCTAAAGGTNGAGGAGTAGGTCCTCGCNACTACCTTTCCAGAGAGGGAGTAGGTCCTCGACACGTCTAAATAAGAATATATCCCTAAAGGNGGGAANAAGTACCTCACCNCGACCTTCCAGAAGGGGAGTAGNTCTTCACCGCCTCTAAATACCTGATTTATTTACAATAGNANAAGGAAAAGCTCCTCATCTTCTCCTGATGCCTAAAATAGTAGTACCTCACATACTTGGGCGCAATCTATCTGCCGCTNTAACAGCGCGGATATATAACGTTGATATANCGTGTTAAATGGTTGGGTTATTTTAAAAACGAAAAAAAATGTAGTTTTTTCCCGACCATCCGATGTTNTTNCAATATTTTTTT
>rnd-6_family-13405 
GGTGTNATAGTTTAGCGAAATATGTTTTGCCATAAGTATAAGTTCATTGTTAATGTAATTCTGGTAACTCTGTAATAGTTTAAGATTTTTGTAACTGAATAAAATTGCAACNCTGTGTTCCATTCCCGGTTTGCTATTTGTTGATCCGTTAATCGAATTGCCATATAAATTCGGGCAACGGCTTCTGGTCGATCATTTTNTTTATATCACCAAGGCAAACCGGGAGTGAAAAATACTGTAAATTAAACTTGTGCAAACGCACATGTTAAAATCAGAATCCCGGTGTCGTGATATGCTTTAATTTACAGTCTTTAAATTTATATTTTATCGTTCGTTTGTTTGCTCGACGCCAAGTGTTAACGTTAATTTGCCGCCATTTCGTTCGACCGTTGTGCCAGTTGCCGGCAGACATTTATTCGTCAGCGAAAGACGCCATTTGCCATAANATAGCTTTCGTTTGTCGTGAAATAATNAGCAACTTAGAATGCAGCGTTCTCCCATACGTCGGAGCAAACGAAATCAGTCGGAGTGTCCAGAGCCTGCCAGCCAGTCATCATCCAGTACAGCGAAGATTGCCGCCACGTCCGCTAAAGCTGGAGGACAGCCAAGCGCCTTGCCGTCCAGAACGCCAGTCAGTATTCCAGAGTTCAGCATGTCGCATTCTACNACTCCGCCGCCTGTCGCCACTTCATCAAGCGCTCCAATGCCCAATACAGAGCCAGCCAGCCAGTCATCAACAAGCTTCACTCCAATTGTTCCTGCAGCTATTTCTGCGCCAGCCAACGCATCGTATAGCGCTCCATTGTCCAGNAATCCGATACACAGAGACCTGCAACGAAGCATTCAGCAGTTCAACGTATTATGCCCAAAAGCGGGGTCATCTAGTGCTACACTAGCCAGCGGTATGCAGTTAGATACGCCCGATAGGACTCACCGGGTAAGCGANTTCACTTCACATCCCATACATGCCAGTATAAACTCAGGCAGCTCCGCCTCAGTCGGCGCCTCTGCCAACGTCAGCCTCGCCAGTGGTGAATTCGCTCCTGCAAACGCAACAACAACAATCATGCCAACTGCCACTGTAAATGCCTCAGCTCCGTCTAATATGGACATGCTTTATANGATGCAGCAGCAAATAAGCATGTTAGAACAACAACTCAAATATGCTCAGGCCCACATATCTGAAAGCGAACGACATAGCCTTGTAACCGTACCGCCTCAGTCGACGCCTCCTGTAACGTCGGTCACCCATCCGACGTATATTTATGCGCTTGCCAACAGCGGCATACCAGCTTTGCCACATGACCTTATTACTGGGAATAGGGGTTCTGTCGACCACCTTAGTGGTCACCCAGCCATATCAGCGCAATATAGTCGTCCCATCATTCCACCAAACACGCATCCAACGCCTCGAAGAACATTNGAACTAGGGTCGTCCGATATGTCAGGCAATAGGGCATCCGTGCATTCACCAGTATTAAGTCGAGTTGTCAACCCATCACTGAGTAACACTGTACCCTTTCCAAAAAAGATAATTG
>rnd-6_family-21090 
CATACATAAATACATATATACANAGAAATAAAATAATTTTCAAAATTAATAGTTAAAGTTTTTTATTTAAATNTTAAAGAGTGCGGTGAATTTTATTTCTCATTTTCACATGGTGATAAATTTGATGAAGATAGTGCCGAAATAAGTTTTTATAGATTTTTTAATTTTAAAATAAAATTCATATGTATATATACATATTTGCGTTAAAATTGCTAATTATTGTTTTTTATGTTCCAGTAGTATATTTGCTTCAATTATTTCACTTATATACGTACATACCTTTAATATNTTTCATTTATTTATTTACGTATTTACTTATACTTATATACATGATACTNTGCCTATACTTCTCAAACGGAGAAGGTTTCTTTTTTTGAAANGTGCGTATATATATNCATATGTACGTATATATATACTTATATTCAATTTCTTTCTGGTTCTGCATATAGTTATTTTTTGTGATATTTTTTCCCGCGCCNTTCACGTATATAAAAATCGCGAAGCTTATACATATACAGTATACAAATAAATATTTACATACATTCTCGCTCACGTATTTTCATGCTCTGTTTTACACGCACCTTCTGCTTTATATTAGCTGTGTGGACTTNAGGTTTTTACTTTTCTAACGTTAAAGCGTNTTTCNTACGTACCTTAGTTNNTGAGAACGCTANANGTNCCAGTAAAATCAAAGGGCCGNGGGGTAATAATATACCCAGTAGNAAATTTTTCANTAGTANTCATTTTANATGTAACCCATTCNCGAATAATCGCCGTTTCTATTATTTAATAANATAAAAGNGCCAAGGGGTAANAATANANCCAGTAGGAAATTTTTCAGTAGTATTCATTTTAAATACAATCCGCTCNTGAATAATAGCCNTCTCTATAATTCAATCACTTTCTATTGTNATCGGCGGTTATCATAAAGCAAAGCTTTTTGNTCTAAACTTTATTTCGGTTACCGTTTCATTTATATTTTCTTTGATTACTTTCGTCCCAAACTCTNATTAACAACGNCGACATTAAATGCATATACTNTGNGTTCAGACGGGATCGTCGAGCTCAATGCNGGGTTTGACGACACCACTCTGATAGAGCATTCGAAANTTTCTTTGCAAATTATTAAAGACGAGCTTTCTGAAATATGGACCAAAACAAAGGCAAATGCGTAAATGCCATTGGGAATGAGGACACATTGGCAGCTGTGAAAGCGAAACAAGCCACCACCTTTAAGGATTATCTTCTCNGTGGATGTTGAGAAGGATTCGCCAT
>rnd-6_family-2239 
AAAAAAAAATAAAAAATTTAATAAAATTAAAATAAGTGNTAAACATAANTANTTTTGTATTTGNTACCAGTTCGGNGTATTTTTCGGACTAGCGCAATTCAAGTAGTCGCAAACTAGTACCTTTTNNAACCAGTTTGTTATTTCACGCGTCATTGCAAATTCNNATTCCTNCTTGAAAAAAACTGCGAAATATGCAATCGTGCCGCATACACAAAGGCGTACATACATACATGTATGTATGTATGTGTGTATATTTTAAATATTTCGTTTTGCACAACGCCCGAGCAAAGGTCGGAATTCCTCCCAGCATTACCGCCAAGAGNATTGGCAACANATTGCACACGNAATTGCAAGCGAAACGAAAGCGGCTGCNACAACANACATACATACGTACGTANCTACATACTTGCTTGTATAAATAAATATATCTCGTGGTCTNACCGCTGATTGACTGACTGTATAAACATGCATACATACATATNCACATAAATAGATTTGTACACCTCGATGCGAGTCGGGGGAGTCTGATGGCATGGCTGGCTGTTTGGNAAGCTTGAGCGTCGTANGACTACTGNTCACGCACGATGCTGACCGGCATCAGCGTAATGCCCAAAGTTGCTGTTGCAGCGTACAAGTTTGTGTATCTATGTGTGTGT
>rnd-6_family-22300 
CCGTATGGCCCACAAATATTTGCAGGATGATATTGGCTTTAGTTCGTCTATAACTTTAAATTTCAATGGCGCTGATAACCGCTGTTTTCCGGGGAGAATAGGAGCTAATATAGGTCAAAAATACGTATTATGCATACTTAAAGTTAAATCCTTTAGAAAATTTCAGATTCTAGAGATTTTCCCTATTTTTTGCTTCTCTTCTTACAAAAATTACTCTAGAAACTAATAACTTCGAAAATACTAAGTTATCTGGAAGACCGCCGTTGAAATAGTTACTTATAATCGATAGATAAATCCAGCGCAATACTTAAAATTTCAAAAAAGAAAACTTTTTTTTATCAAATGCTAAGTCCTTTGCCGGACCGTTTCAGCCCACTGTGCGTTTTGGCGGGAACTGATACTGTCGTTATTGTGATAGCGGTTCTACCCGCATCGAGGTCATCTAACGGGTGGTCCAAGAAACGGGTTCGGACCAGACCGAAGGGAGGTTAGACGAATAGGTTCTAGGCGGAATGATAAGATATGTTTAGTGTCGAACGGGAACTCATTGCATGCAGTACATATGTTATATATATATCGGGTTCGAGCCTGGATAAGTAGGAGTTTAATCGGGTCGAGGGTGTGCCAGTCGGAAAACCTAATTTTATTTTTT
>rnd-6_family-7285 
GATATATGTATAAAAAAAACTNGAATAACCATTCGAATGCACACAGATTTGATTTTTTCAGCTGGACTTCTCAACTGTAAAGACATACATAGCTGNGCATAACAATGATACTTAGTTTCATCANAACNNTTTTCGCGACAAGTCAAAAAATTNCGCCACTGACCTTGTCAGTTGTAAAATGTTTNTGTATTTAACTGCCTTAAATTGGCATATTTTTCTTCATTTTTAATGGAAATANACAAAGAATTATGATTAATATCCTTTTCTTTATCCTGCACAATATTACTACTTAAATTCTATATAAAATAAAAACTTCGTAAATATAACATATAAGAGTGAGCTTTNAAGTAGCAACGATTTTCCTTTTGCAATCAAATTTATATAAAAAAGGAGTAAAAATTTAAGAATTTTTTACACTTTTTACTACTTTAAAAATCATTACCGGAATAAGACTGCCGAAGAACGAGGTGAATTTTCTGATCACACCTGGTAAT
>rnd-6_family-12755 
CATCGCAATTCTTTATCTTCACTCCTTATTTCCTTTTAATGATGCTTATATTTTGTATATGATGTTCTCATTCATGTTCTGCTTTTGATATATTTGATATTTGTTGATTTGTTTATGATTTGTTGCGGCTAATAATATTATTGTTATCTTAATGCCTTTTTATTTCATCTGAAAATTTTAGTCGTTATTGACCAGCTCCAGCAGCGATTGGCTGCGGGGTATTGTTATTTTCCACAGCAGCTGGCTTCGTAGCATTGGGCGTTGAAACAGACGCTGACCCTGTTGTCTGTGGTTGTTGCGCCTGTGGTGGTTGTTGGGGTGGTTGTTGCGGTACATTGTCAAGAGCGACAGTTGATGTGTTTTTATCAGGCAAATTTAAAGTACCCTGTTTTGCTTGAGTTTGAAAGCCTTGCATTTTATCACTACTAATGACTTCAATTAGATCCGGTTGGGAAACTTGACTGTTACTGTCGTTTGAATTAGATCTAGCTCCCCGAAACGGTGTAAATTTTGAAGGCGTTGGTCCAGTGTGAATCGACGCTGGTCGATGTGATTTATAACCAGTTAACTCGTTACTGGTTGGAAACAAAGCAGCGCCTTGTTTAAATTTACCAGCAAAAGATAAATCAGATAATGATAAATTAAATGTTGTGCGAAGACTATCATTTGCAGATAAATTAACTTTACTTTGCTCATCAACGGGATGTGGAGAGCTTTCTGGCGGAAACATAGAGCTCATTGAGCTATTGTCCAGAAGTGAAAGGATTTCCGGATATGCTAAGCGAGATTTTTCATCATTGACGAATGGCGAATATTTATCTGAATTTCCTTCAGATAGCAGGCGACAATTTTGATTTGAAGACGTTTCATCCACTAAGACAGTAGTATCTTTAGCATTACTGGTCACTTCAGTTTCGTGAACACTGTATTGACTTTTATCTTTACGCTTTTTCTCCTTTTTAATCTTTTTTGACTTCGATGGAAATTGGGATTGCAAGCCCGGTATACTAAGGCTACTAGCTAAACTAACGTTTTGTGCTCTGCCTGGATCGCACAAAGGCATTTTACTGTTAAGTGTAGCGTTTAATACGGAGGCAGATAAATCTGAGCCAGAATTCGAGTCCTGTATGTCAATAACAATTGGAGCAAGCACTGGGGGTCGATTACTTGATGGAAGGATCAAGCTCATTTGTGAGTTTGAATTTGATGATTGATCAATTATGAAGGCCCCAGTGTTATCAGACGGAATTACGTGTTGTTGTGCAGATTGACTTAACTTACTGCAAAATCTTGAACTATCACTTGTTATACTCAAATTATTGTCTGTAACACCAAAACCTATGAGAACATTCTCAAAACTTGTCGGTTGCTTCGATATGATATGAGTTTCATTTTGATTCTGACATGTCCCAAATCTTTTTTATTATAATGTGTAACCGGATTAGCACTTTCTGCTATTGGAGTCAAAGAATGTGTAGAAACAGATGTCGCATGTTGTATATGTTCTGAAAGGATGGTAGACGCCGGAATCGTTTGACTACTATTAGAATTTGAATGAAGTTGTTCAAAATGGATTGATGAAGCACTTGGCGAAATAGACTGTGACCGAAACCTCTGCTGTTGGGATAAGCTAGTACTATATCCAGATCCAGACGGTAACGCTGCAGATAAATTTATAGGGGTTGTGTCAATTACTTGTGGCTGTTGCTGAATTCCAACCATTTCGCGCCACTTCTTGAGTAAAGATTTAGCGCGACGTGCTAAATGATCATCCTTGGTACGACGCCGCAAGTGGTTTATAAATTTTGCCAATCTGGTGGTCACCAGGTTGTTCCTATCGCTTTTTTCCGCCATTACGTGTTAATTTGATTTGCTTGGATGCAGTGTGCGGGCGGCGGTATCTGTTAATAATTCAAAAATCCGGCTCGAAGGAC
>rnd-6_family-3173 
ACAGTTTTGCTTAAGGCCAGATTCCTCTAAAAAAATTTTAAATAACGAAATTTTTTTCGGTAAATTGCTACAAAATACTCTTAGAAATAATATAGAATTAGTCCCGAAGGTCCGCAAGACCAGAAGTAAATATAGAAGAGGGAGAGCGGAGCGCGCCAAGCGGTAAGTCCGGCCNCTCGCGTACTTTAATCGCCTTTTCTCGAAATCACGTTTTTTCAACTGGGTGACACTCTTATTTAGAACCTNTTGAACTTATCAACATGAGCTAAACGGCATTTTNTCCTAAAATGTCTCTCTATGGTCGGTACTACAACCAAAAATATTCATTGTTATTTAAAAAATTTATAAACAATTAAAATTGAAAAAAGGGTAAAAATTAAAAAGCCCGCCATTTTTTTTTTTTTTGGTGAAAATGTTTATTGTAGTTCCGGCTGTAGNCGATGNGATAATTCGTTCTACAGTTATCGTGTCACCTCACCNGCAAAAAGACGTGTTTCAGGAGAAATTTTAGGAGCCGCCAATTAAAAAAACATTCAATCAACATTTTTATACGGCTTGATTTATAAATATTTATTTTTTTAATAAAATTNGTTTGAAAAAAGCGGTTTTTTGGAGGAGCCTGACCTTATTGACGAAGCGGAAAATGGATGATATTTTTATAGTAAATATT
>rnd-6_family-10380 
CATGGTGTAATCATTACTATCATTACTAGGTGTGATCAGTAGACTCACCTCACTTTTTCCGCAGTCTTATTTCGGTATTGNTTTTTTAACGTAGTAGAAAAAGGGAAATTTAGAGAGTCATTTTTACCACTACATTTTTATATATATAAAATGAATAATATATCGNTTCAGCGGTTATAATGCCAGTATG
>rnd-6_family-13084 
CTCGGAGGGCGACACTGAGACAACAGAATCGATCTATAAAATGCGTTCACANTATGGGCAGGCATAAGCTGCCCCAAGTTGTCCGAAAGAGGTTTCAGGGCGTCGATGAATGAGAGAAGATATATTCTGTTATGATGAGGTAGCCTTTTATCTCCCTGCAACCGGTCCCAGAAAACAATCCTTCAAACTTAGAAAATATTGGAAAACAATTTTGCCCACAAAGCTATATNATTGGCGACCCAATAATTTACCGAAAATATGTNCATGCATATGTATGTAAGGTGGCGAATTTGTTGGATATGTTGATACTAACGATAATCTCATAACAAAGACAATTTTGTCGGCTTACATTGCGTTTATTAAATTCCTGTACATATTTCACTCTGAAACATTTATCACGTATTCATAAAAGGTGTATGAGTATTTAAAGTAAATATAACTCTACCCCAAGATAGGCTATCCTTAGTTGTTTATTGCATAACTCTCACTTTCCATCATAAAAATTCACCTCNACAACAGTGGGCCACACTAAACTGTTTATATTACGCAAACANGTGCTACACACACAATTTAACGACAGTCTATTAAACTTAATGTGGGTAAATATGAAACCCTTTTGCTTCGTTTAAAATTTATCATAACATTGCCTCAAGTGCTTGGCTTTGCAAACAACATTCTGTTCCTTATGTCTGTAAAAACAACAAAGAAATTAAGGGAAGTTTACTGCTGAAAAATGGTCGAGAGAGAGCTTTATGGAAACGTGCANTTTGNATACAAATGGAAACTTATAACGCCGCGAACATGCNCTCATTACAAGCTTATAACTAAATTGAAAGTCAGCTGCGTTNTATTTTGTTGACAAATTCATTATTCAAGAAAATTAATTGTTCACATTNTCTTATTTTATTTTATGCGAAGCACCTGTTTATTAATAACGGGCCTACTTAGATGAAAAATATTGCACCAGACAGTANTGTTTGTGCCNAACAGAAGANGGAAATACAAATTTTTATTTCACAATTTACTTAGCGGCGAGAGATTCTAAAATGTATTCCATAACTTCTTTGAACACATCCATACATACGTACATAAATCTTTACATATAAATATACGAGTATATACATACCTAGATGCCACACTCATGCNAAATTTTTACAAATTATATAAAATCGTGTATATACGTATGTATAACATGTTTGTGCATGCCAATAATCATAATAACTCGATAATTTCAGGGCAGAACTTTCCAATAAATAGTGAAATATAAAAATGA
>rnd-6_family-4821 
GAATTTTTCGTCTTTCAACCTAATTTTCCTACAATTCGTCGCTCATCTAAAAAGGATCACACANGTCTCGCAAACTTCTNCTTTCAACTCTTGCCGCANAATTATGCGATTTCTCCTCATGAAATATCGCCGCTGCTATTGATTCCATTTTACGTTAAAAATACGATTTTATTTATATTTNTTTAATTTTATGCAGAAATAGTTTGTGTCTGTTTGCTTTGTTGTGTTTCAATTTCACACATTCACANGCAAGCAGCTGATTTCGAAAATGTCTTCTCTCTTCCTCTTCTTCTTTCGATTCGATCGTAACTCAGAATACCTAACTACGATTGTGGCGGAGCGGAGAGCGGAAACGTAATCGAAATGCAGAATAGCCTTGAATATTTNTTTTTTCAT
>rnd-6_family-11974 
TGAGAAAACACCACCATCAACTCTNCCANCGAGCTTCGAACCATCGATATATCTCAATGCTGTTTACTGGAGTGTCGAAGCCATCGTTCCATTCCACTGGGATTTGCGTCGCATAGTTATTTCTGGTAACCAGAGTTGAGCAGCAGAGGTCTGTACTGCTTGGGATGAAAGTGTGCCTTTCGAGGATTTT
>rnd-6_family-13792 
TCGTTGGGCTACTGTACTTCATCCACTTCGTTTGGTAAATATCTTTGCATGTACACACAAAATCTATGTAAATATAGGTATGTGCCAGCTGGCTTTGCATGTACACATCTGCCGCTTAAGACCGGTTCTTTGTACTACTTTACTTTTATTAAAATACACAAACATATTCACCTAGGTGTACGTACTCGTACGTGCATATATAGATAAGTATGTTTATATGTATTTACTTGAGTTGAATCTATTTATTTCATCAATGAAAAGAAACGCAGTTTTATATAAAAAAAAAAAAACCAATTTACTCTCTTTGAACACATATTTTGTCGTCCTGAAAAGGACGGTTTTTATTGCTGCATATTATATAATATTATGGATCTCACAAATTCATGTCTTTTCCACTTTATGCTTTCTTTTCGGTCTTCTTTGGCAAAAGTACAGCTTGAATATTAGGTAAAACACCACCTTGAGCAATGGTTACTCCAGATAATAGTTTGTTTAATTCTTCATCGTTGCGTATAGCCAATTGTAGATGGCGGGGAATAATTCTTGTTTTTTTATTATCACGAGCAGCGTTACCAGCCAACTCAAGAACTTCAGCTGCCAAATATTCCATAACAGCAGCTAAATAGACTGGAGCACCGGCACCAACACGTTCAGCATAATTACCTTTACGCAATAAACGATGAATACGACCGACGGGAAATTGAAGGCCAGCACGATTTGAACGTGACTTTGCCTTTCCCTTAACTTTTCCACCTTTACCGCGACCAGACATTATTGCTTATTGATTTTTTAATTTTCACTACACTTACACTCGTACTTGCACGCACTGTTATCGATGTGAACAATATTCACTGTTTATATACTTTTTCAACAGGCCAATGAACAACCCTTGTCGTCTACTCAAC
>rnd-6_family-6262 
TCCATTCTTTATTTAAATTTTAGTATTTGAAACAATATTTTTTTTAATATTTTCTAAACAAACTATGTGTTTTAATTACAATATTTATAACTAATATAATTGTTATTATTAACAATTGAATTTGGAGTGATGAATCATTGTGGTATTCATCTACAACAACCTCATTAATAACATTAGCACTCGGATTTTCAATTGATGTTTGGGGTTTTCCTATTGTATAAATTTACGCTTCTATATTTTATTTTTTTATATCTGTTGTTTTTTATAATTTCTTTGGCAGCTTGNGCCGCAACCGAAATATTTCTCATCTAAAATTATAATTATTTTATTATTATTCTTTATATNTTCTAACTTATGTCCGTTCTTTGCAGTGAATAATCGTTGATGTGNAGTAGTGCGCGGCCAGTAATTTCATGCTTCGAGAAAANCTCCGGATATTGCGGGTATTCGCCACAGTGTCACATATACCATTTGCTTACATCTGCTACGGACCAGAGAAATACGGATTTGGNCGAGTAGTTTNCACGTNCGGCCGGCTGCTTTGGACTGTTCCCTCAACCATAGCACAAATTAGCTTCGTCGGATATGAAGTATCGAATGTTGTTGCTATTAATATGTATTTACGGATTTTTAAGTGTTTTATCATCGATAATTTGCTAGCATTTTGCCGTGCCAACTTAATTTCAGGAATTTAAAATTTTATGATATTTGGTTCGGTGGTCGCAGGACCGCCATGNGAGGGATTAATATTAATAATTTTGGCAGGATGATCGCCATGTAAGGGTNTATTGCTATTNGAAAGCGTTTCCTATATCCTGACGAGGATACCTATCGCCCTATNAGGTTTTGTTACAATTAATATTTAAACAGCAGTTTGCAACTCTGCTAATCNATAGGCTTACTATTCGTTAGCCGAAATGTGAATCAATACGAACAACATGAGTTCTGAGTATTGATTAACTTTATTGAAATTTCTACGTTCTATTTATACTANATTTTTGTCACAATTCATTTCCGCGATTCCGCTCAGCAACCATATGTTTGCTGACATNGCATTTAAAGTGGACGTTGAAGTGGTGTAATATGACCCTGCNTTTATTATGCTTTGCTCTGCTTGTGTGATAGCGGCAGCGCAGAGTCATTGGCCTGATTCTTTGTTTATGTCATTTTATTGTTTTGCTTGCGTAGTATTTTGATACTCGTATGTNACTCAGACCACTACACCCGGTTGAGCCCCCAAATTTCTGGGATTTATGGTTTTAAATAATATTTCGTTTATTGAAAAATATACGGTTTTACAAATTACTTAAATTTATGTACGTTTTATTA
>rnd-6_family-4523 
AATCAATGATGCAAGAAGAATTTTTATCGAAATATATGCACCACATGACATGGGTCACTTACTTGAAATTAAAGAAATACATAAAATAATCATTCAAATCTTTAAAATTANTGTTTTGTGGGATAACCTCTCTGANTTATAACTGAGTTTAATCTATTCGAAATAAATTCCACTAATATTTTTGTATAGTCGAGATATATTTTTTCCACTCTTCCATTCTGGCATGTTTTACTGTTGGTCAAAGATGTTTCGGATATAGCTNTTCATTCGGTCTTCAATATACGTTTACTCTTCCGTCTNACTCAAATAAATTTGGAAAAATAAGGTTTATCCAGTACTCAGTATTTTTCCTATTTTTATCACCGACGTAAGGTTTAGTCTTACCTTTTGGAAATTCCAACCCCATCACGTTAAGAGAATGCTTTGCTAGTTTGTGCCGCGTGGTGCTTTGACTATATTTGCTATAACTCTTTTAATTTCTGTTGTTGTATTATTAAATCCTGAATCTCATTTGTGGTTTGAGGAGCTTTTGCGCAATATCTCGAATCCTCAAAATCGCATACAGAACTAATAACTCGATATGTTCGTCTAAGCTAAGCAAAGAGACAAATTTTTTTAATGGCTTTATTAAAATACCAACATCTGAGTTGTTTTTTTGGTGAATTTTGATGTNTTCTTGCGAATATTAAAATAGTGTCCATCTACCTCAATAATTTTAGCGATAAATAATGAAGGCCTGGTTTAGTAACATGTTTTGAAAACCTTTCACTTTGAGTGGCACTTACTGTATTTGTGGATATATAAATAAACTAAGGAATTAAAACTCACAAAGAAAAAACCTTTCGAAAGAAGCCACGAGTGTGTAATGAGATTGTTACCAGAAACTCATATGTAATATGCACGTAAGTATGTATGTACGCATGTACACAAACAATTCTCCTGCTCCTTGTGCTCGATTTGATGCTTACAAGTGATTAAATTTTTATTTTTAAATCACCATTCAATATATGATGTATATATGTTTGTATGTATATATCTATATATATGTACATATGAATATACTTGTAAATAGATGTTAGGACCTGAAAAAGAAGAAATATCAATGGACAGTGGTGATAAAAATAAAAAAGGATAAAAAATATTTAGATAAATGCCCAATCTTCTTAATGGCAAACTGGGTTTTCCTAAATCATCTGCGCAACGAAAAACTTTTTTTCAGCAAAATCGCATTTCGAAATGGACATATCGTGGTTAGAGTGATCCGAATTTTGTTGTTTAAAANGTATTTTGAAGTTGAAGGTATTTTGATCGAACTAGTAATATTTGTGTATTATGTGAACTTATTTTTATATTGAGTTGTGTTCCTACCAAATTTCTTAATCGGTATACATACAACCATACATACGTACCTATGTATACGCCATTTATTGTTCTGACTTTTAAGGTAATAAATGTTTTAAAGATTGCTGTGGAAGATTGCAGATGAGTTTGTACAGGTTCTCCATGTAATCATCGTTATTGAATTTTGAAAGGCTCAAAAATTATCGGTTTAAATGCCGTTAACTGTTATGTAGAATACAAACAGTCGTTTGTTATAATTTTCATAAAAATAAGCACATAACAATAACATACACATTATTTAATTAGTTTTATTGTGCTATTATTCATGTGGAAATAATGGAAAGTCTTGATGGATAATCACTGCAGGGCAGAAACAGTTTAGTCATATACATATATATCTCATATACATACGTACATATTCAGTAAATGTGAGCAACTCTTGTTTGTTCGTATGTACATCTATGTANATGTATAAGTAGGAGCATGTGTATGTTGCCTCCAGAATCTCTTTTTGCTCAATTGGTTCGAACATACATATGTAAATACATATTTATTCGTTTAAAAGTAAGCAGCAATGGCTTCGCGGTATAACTCGATCAACGTATAAACTGATTTCCTGCCTTCGTTTTCCAAATGTTATCTTGACTCGTTGCTAATAAATCAATAAGACAGTTAACTACATCGACTCTTAGTGCCTTTGAAAGCTCTTGCATCAGTAGTCTGCCACAAAAGCAGTAGACAAAATAAAGTTATAAATTNAAAATAAAAGAGAGAAAGGCATAAACCGATTGGCGTTGACAGTAATGAAAGAAATAAAAATTATGTTTGCATTAGACACTTAGACTAAAAAGGCCCGAGTATTGTACAGCCTCAAAAGCAGGAAAACGTAAATTTCGGCTGAGCTGACAGCTGTGATGAACGGATGGATTTCGGTTTTCATTTCAGTTGTTCTTCGTGGCTAAATTTCATTTTTAAGCACAGAATTATATGAANACTTTTGGCAACGAATAAAAAAATCTGGCAAAGCAAAAAGGAAGTTTAGTTACTTGATAGACTCTACAATGGTCCTGAGCCTAACACGCTGGCGCTTGTTTAAATGTGTCCACCGCTCTTCCAATTAATACTAACTTTCAAAGGAAATTGTGAAAATTTCATAATTTTCTACTTAGATTGACACTGCTTTTATTATAAATATCTAGAAAGGAAAAATCCAGCAAGGTGAATAATACGTCGCATTAGGAGGGTTTGAAAACCGAAGCAAAGTTACGATCAAATATGACAAACAAGAAATATTTGCTTCACTAGGAAACTCCAAGAAAAAAATATTTCTCGCTATTCGNATGGCTAAAAAGGATCACCATTAAGAAATTTCTATCGANTAAAGCGATTGTCGCTTAAACTGATCCCTAAAACAAAATATAAATCGGCCTGCGAAACTGGTATTGAAATTATCCTGAAGGATTGTGTTGCTCGTGATGGAGATTATGCTTACGTACACCAGTAAATGGTAAAAAATAATATTCTTTCTGAAAGAGAAAATTATACAAAATAAGAAATTAAATTTCATGCGAAAAACGTNTACATATATGTATGTATGCCTTTTGCTTATATTTACACTTTTATATGTTTTAAGAATGATATGACTGTAAGNGAGAAGGATTTGGTTCAAATACAGGTTTGCAGCTTCGTTCTCTAAGAGTACTACACGAAATCAATTCTGGACGTCCACGATCAGCACTTTCAACCCCCTTTANGTCACTTCCATTCAATAAAATGGTCTCCTTTTTGTTGAGCCATTCCGATTGTAATTTGACAAAATCTCACTTATTGAGTCCTCTAATNTTTCGCANATATAAAAATTGCAGTTGATCGCTTTAGTAAGCTTCGTCATTCGNCCCTAAAGATGTCCATTCGGTACAAGATGCCANTGTACCGATCAATAAAAACTAAAAACAGAGAAATAAAAAAATTACAAAAAGAGGAGTTTGCGCACACNAACAAATTCAATCACAAAAACTGCGACACAATAACNGACCAAACACCATGTTGTAAGAAGAAATTCAACCTTAAAAAGGGGAGAGGGCGTTAGTATTTTTAATATTATATACAAAACTGCAACTAAAACCAAATTTCCTAACCTCTCTCATTAGACATTGAGAAATATCCTAATAACGGGTTAATTGCAATAATCAGGGAACACAAATAAAACTTTAAAGTAAACATACTCGTAGTAAAAGACGTTAAGAAATTCACAAAAAAGTTTAAATTATTTGAAATCACACAATAAATATTTGATCAATTGAGTTAACACAAGTAGATTTAATTACAGTATATACCTCCAACTTTTAAAATCATTTAATATAAAAAACAAGCCGGAGTATGAGCACTTTTAAAAAGACAAGTCATCCAGGATTGCGCTTGGCAAATGAGCACGAGTTCGCAACTTCAATTTTATTTCTAGAAAATTCCGTTTCGTTCGCCAAAAAACCGGGTTTAACTTAAAAAGTTTGACATTTTAGACATAATTTGGCTACTTTTTTCCTAAGTTGGATTTGATAGATTTTGTGATTATTGGCCTATTGGCACAACCACTGTGCAACTATAGCAATTTCTTATATAAAAGTACTCTAAAAAAATTTCAAAACTAAAGGAATTTTTGATCGAACTTTAAAAGGAGCATATCACATTGTCCTCAAAGATAAATATATGCATGCAACAATATAAAATTTTCTTCTCAACATTCATTTATTTTCCGCGAATACGAAAAAATTTAAATGGAGAGCTTCGAACTAACTTCAATTATTACTTTATACTTTTGAGATTGACCGACGGACTTACTCAAATCAAATATTTTTGAATTTTATGTCTGTTATTCATTTCGGAATCATTTCCTAAATTCTTTATTAGATTGTGTTCCGGGATTTGCGTAAGAAATTCAGTGTTCAGTTTATAGGCACGCTTTCGGAGATAAATGGTTCGGTTTTGTTTTNCCATAGCTGCGAACAATTTATCCGACGCCATAAAAACACGCCCAGGCCGTGATAGGGCCTTGGGTATAATCTTGTGGG
>rnd-6_family-9015 
AGTTTTTGNGCACGGGGCAGTANGAGAGATCGTCAACATGCCGTTCATCAACGACCAAGACGCTCGAATGAACTGATTGAAGNTGTCAGAGAGAGAGAGTGTCGCATTTCAGAAAATGAATGATTGAATTTNTTTCCGTATAAAGTGCAATTAACACAAAGAATATTGCCGACCGACCGTCCACGTCAAGTCAAACAGTCGCTCGAATGGCTGACACTGAACCGGATTTTTGAAAGAAAAATTTGATGACCGACGAAACTAATTCGCCGCATTTGGAGAACAGCAAAATTATTCGAGATCCATGAA
>rnd-6_family-10049 
ATTTTATTTTTTTCTTTTTNATNCGTTTCGTTTNAATTCTCCATAGCAAATCAATAACNANNNTACNATTNAAAATNCATCAGACTATATCAANAANTTTGGAATAAAAAAACNAATAAAAACAAGGAGTACGTAATGCAACAGGTGGTGGACGATACAGCCAATAACACTTTGCCCGCTGGAAGAAGCTGTGGCCAACTTGCTACAGTTCAACGCAGCTANATCCAGAAGGTGTTGTNCAGGGTAACTGTTGCAGAAAATGGAAAGTGAAGTTTAGGACGATTCACGAATAAGCCGGAAATATGGAACGCATCCAGCCGCGTCCACCGGATTTGCCTCGCGATGAAGAAAAGCAANCCACAACTTCGCGTGGCAGCAACCAACCGGTTGAGCTTGTATAAGTAAAAAATAACGTTTTAGTAAAGATATTTANTTAAAATAATTACACATCAAATAGAACGCAAAATTTGCATCGAAATATTTGCGCAATTGAAACAGCTGACGCAGAAATGTCAAATGNCATTTATTTTATCGATAAACTGTCGTCGTCGTCGCAATACTTTCGGCAATAGCAATTTCGCGTCGACGTCACACGATGTGATGTCGACTGAAAAACGACGACGACGTCGACGACGCCAACCATAATAAG
>rnd-6_family-5622 
TTGTATATAAAGATACAAAGAGAAAACATANGTANGTATACACATAAGTTGGTTAAACGCAGGTGCTCAACAAGAGTTGGGAAGGATTTTTGTTTAATAATGCGCGATGAATATGTAAATACACTACAAATCAACATATACCAAAAAAGTCTGGAATAGTTCAAAGGAATAAATAAATCTCTCTGGANTTTTGCCTTTAACTTCTCGGAACTTTCTTCTTCNACAAGAGCAAGAGAAAACTCTGCACGAGATGCTCCTATTTCTGCACCCACCGANATTGTTTATATTGTACATGAGTGTNTGCTATNAAAAAGTAACATTTAAGCTTTAGCANGTGTAAGACTCCAGTAATATTATATTTACGAAAATTGTTATCCTAGATATTGGCAGAAGATTGCTGGAAAAAAATATCACAATTTTNGCATTTTTGAAGACTCTTTTTCGATGCCATCGGATATAATTATGTATTATATATTTGCATTANAAATAATCATNGATTTGAATATTGTCAATCGATCNTTTAGCGTTCTNTTGTCAATATGTCCAAGGCACCGTAACGATAAATTTGACTAGTTAATCAAAATANTTCTATAATTTCGGTTGAAACGTGAGGAAATATTAACGTTAGAGCAGTNACNAAAATTTCTTTTCGTTAAAATTGAAGNGTNAAGTTAATGTAGCTTTTCAACCGTNTCAAACTTAACGTTAACGATGAGTTTTGTGTGAAGCGAAATAATATTGTTGCGTTTGTTGAGCATCTATGAAAAAAACACAAAGAGAGAANTAGACAAATAATATTCNTCTTGCATACTCATATGTACTCGTAGAACACACATAACTACATAGTATGAAAGTTCGTCTGTGTGNAACTTCATACCCAAATATTTATCAATTAACAAAATTCATTAGCATTTCACTTAATTAAAGCAAAATAGTAAAACGTATTTTAGATCTGACTAATTCTCAATTTAGCAAAATAAATAAATTTTAACACAAACATTGAGTAATGCTTAAATAAAAACCGATTTCAGCTATTTAATCATCGCTTTTTGCTGGGATTGTTGATTTTAATTTGTGAGCTAATAAATATTTATTTACAATTTACACACCGTCTTTAGGCAAAAGTGCTATATGCATACATAATTGTATATACATGTGTATGTATAAACATAAATATGTATATGAGCCTATGAAGAGAGAAATTATTTTNTAAATAGTCATAGGCTGTCAGGATAAAGTTAGTTAAATACTATTTACCTTCCTAGAAAAACTTTCTTAAGTTGTCTCACACTTTCAATTATTTTAAATTGGGGCCAATANCCTTGACAGACGGCAGCGTTAATCCCGATTAACTGCGCACTTAATCAGATCNAAGTTTGTAGGTGACAGACAGCGGCGATGGGAGTTNGTGAAGTTAGTGAACAGCTGATTGGTATTTTAATAATATTTTCAGTTTGATATTTCAAATAAAAATAGATAGAAGGCAAACATTGCGGTTGTTAGCGGCACTATTAGT
>rnd-6_family-8220 
CGTTCGACCGACTCGGTCACTTCCGGGTAGNCATCTGCCATGGATATTGCTTCATGAGATTTCACAGTTGCTGTCCGATTGTTGTATTTTGACATTTAAGCAATGGTTCTGTCTGGTCACTTTCAAAAATAAATTTCTACAGATATTGTTTGTTAATTTTGCTTGAAGCTGACTTCACCGGATGTTCCTCCGCATATTTGCGAAAGGGTGGGTGAAATTATCTAATTTAAACGTATCGCGAATTTATACNATCTAAGTTCTATTGTACGATTATAGACCTGTTTTTTTTAGTAAAANCTATTCACTTTTGTACCACTGTACTCAAGTGTGCGATTTGGTGAACTGAGNCCCACTCCTTTATATTTTTGGAAATTGAGTATAACTACGTTTGAGTATGCGAGCAACTCCCAACAGAAATAGGTAAAGGGAATATTAGAGGGAGTAAATTTTTGAATGTATGTGTGCGTTATCTCTAGGAAGTCGATATTTTTTTTGATGGACATACGTATATANCCGTGATAATATTTTTGCGGTTTTTGATGGTTTTACGGTTTAGTTTTGCCGATTGGAAAAATGAGGACAATGACCTTTCATTGTAGGTGAGTTTTGATAATTAGCTGCTAAAAAAGGGTTCTAATGTATTGTACATATGGTTTTATGTAATGATATGTACTAAATCCACCATACTTTTAAATGTTTTGGGGTCTTACTTAGCCGAATTAGAATCTGTGTGGTGTGGTTCGTTTCTCTCTGACAAGGCCTCTGCTCGTGATTTTGTTAACTATTGCAAATGTTTTTGTTGTTATTGGTGTAGTTATGCTGAACCAATTTAAATACGTAGCGTACAATATTTAATTTTTCACCAGTCGCTTTCCGTTTTCTCTTTTAACTTTCGGAATATATATACATATCAACATACACGTAAATATACATATTAATTTTTGTTTAAAATGGAATCTTTTCAAACCATTAATTCTTTTTAATTTATATTTTTTGAATTCAAATTTTTTAACTTTTTATCAATTTGTATTGGGTTTCGACCCACTGTTGTGTATCCCCTATTTATACATACGTGTATGTATGTACTAATTACTCCTTTATTGTAAGTTTCACTCACTTTAGGCTCAATATTTTTGTTTGTTGTATGTCCGTATACGCTTTATACCTTGCACACTTATTTTCTTATTTTTTCCTTTATTTTCTTACTGAATATATGTATGTAGGTGTGTGCAAAAGTTAAACTTTTAATAATCTTTCTCACAATTTTTTTTCTATATTCGAATTTTACGAAATTGTGTTTTAACCTTTTATTTCTTATCATTTACTCATAAATTGCTTATAAAAAACTATTTTATATTATGTATATTCGTGTATAAATTTTAGCACAAGTTTATGTAATGTGTGAACAATTTTTTCTATAATTTGTTTTTAGCTGTACTTTGTTTCGTAGCCTTACAATTTTTTGTTTAATTTAATTTCAATTCTTAGAAACCTTTTCAATTTTTTCATCAAGTTTCAATGATTTTTATATGCCTAATGTACTTTGAAACAAGGTTTTCTTGCTTATTAACTTTTGTGCTTTGGGTTTTTTTCTTTTATATATAATATATATATTATATATATTTTTTTGATTATGTAGCGCTTTTCTTAATTTGCGAAAGTTTCTAATATATTTCTGAATGCCTCCTCGGTTTATTAAATTATTTCCACTGGCATTGAAAGTTTTACCATTACTGCCTATTCGTGATCTTCCTTTTCGTATTGTTTTTCCGTGTATTTTGAGATTGAGTTTTGAGCACAAGCAAATGGTAGCCCAAACAGAGTTTATTTGTTTTAAGATGTTCTTTATTTCAGTTTATTTTAATATTTAACATTTTCTTGGTGTCTATGTTATATTGTTATTCTCGACATGCCAATTCTTCAAATGACTGCGAAGGACCATGTCTAACTGCGTACGAAATAATGGAGAGAANTATATTTTGATNTATGAATTCAATTTTTATGCAGTTTATTTTTCAATTTCTGGTAGGGTNCATTCTTGATGAAATTATTTTGTTTTCATATTATTTTTATATGAAATNACAGTTTTTATAACGAAATATTTAAAGATTTATAATAAATCGAATTTAATGATTAGTGTATATGCATATGTAAATGCTGTTGATGGCTGGTAATCACGCCTTGATGGTTGGTTTCAGAAAGTCTTAAAATTAAAG
>rnd-6_family-4629 
ACCGATGCGTGTACAGCTAGTGTACCAATTTTTATGACCACTGCGGTCACTCGATATCTTGTAATTGCATTTTAATTATAATTTCAAAACTTCATTTAAAAANAACGTGAATAATTATGGATTATAGACTAATAGGAATAACATAGTCATAACGTATAGTAATAGAAAAGTTCAAATCAAGCGAACCCATTCCAGCGGTGGAGGCCTTCANCGCGTCGTGGGAGTAGGAAACATGCATTCAAAGTAAGTTGTGTTTTTATACGCACGTATGTATGTAATATTCTTGTTNTTTCCATTCATTAGTAAGATCACTCTCACAAGTTCTTTTTATACTTAATTTCATTCTTAAATTTGACATAGTTATACTCTCATTTTTCTCACCATATATTATATATGGATATCTAAATAACTATGTATATATAAATATATATAATAGTAAATAGTAGTAGTTAGCGTAAGTCAACGACCTAATGAATTGTTGAGGTAGGTCGTGTAATAGAAATATAAGGTGTATAGCATATAAATTATGTCGCGTTATCTTATTTGATTTGTAAGAAATAATAATAATGTATGAAGCTAAGGTACGTTATTGCATTTTGAAATGTAATAAGTAAATGAATCCGATGTTAGTCATGTACGTTTAACCTGAAAGTGTGGTCTGATTGGTAAGGGCGTGAAGATGGATCAATGGGGNTTTTACAATAACAACAAAGCCAAGGTAGGGTGGGTAAAGACGCAGCCATTAAGATATACATATGAGCTGCAGGGCATGTTAGACATTGGGCTGGAATAATTAGGGTTTTTGGTNAGGTTATAAGCTGTCTTGTTGCGTTTTCCCAGTGTGCAGAAACACTTACCTGTTGTATCATTCGGCTAAGTGGGGGTAACTGTGATCCTGTTGACTTTGTATTGAACTCACGAGCTAGCTGATGCCTATATGCCAGTGCACACGACCTAGTCGCAGGATCGTCCAGAAACAGTCAAGCCCATGAATTTCTCTTTCAGTGGCCTTANTGTTCATCTAGNCAATGGAAAATCATAACA
>rnd-1_family-24
TTCTAGTAAATGCAGTAATAAATAAACATTTTTCGAATAGGTCAGGCTCCCGTCCACTTTTCGGAGAGAGTCCCTGGTGCACTTCCCGGAGAGAAGAAGAGTTTTCCTGTTAATCTAAGCAAAGAGCTATCTATTTACCTATATTCAAGAAAATGCAGAGATNAATAAACTTTTTTTCGAATAGGTCAGGCTCTCGTCCACTTTTCGGAGAGAG
>rnd-1_family-102
AATTAAATTTATAAAAAATTTATAAAATTAAATTTCTAATTTTTTTAATGTTTCAATGATTTTGCTTTAAATGAAACAACAGGCTGCCGAAGGTAGTGCTTTGGCAATTTGGCGCTATCAGGATAATAAAATGAAGAAGGATCGCAAAGTGATACCCAAACTGGAGTTATACGATTCGCCCGACATTGATGCCTGGACGAGTGGTCTGTTCAAAGCAGAAGCGCAAAATCTTGCGCGTCGTCTGAGTGGTGCATAGATTCTATGTGTGTGGTGCATCACTCAGCCGACGCGCAAGATTTTGTGCACACACATCACATTTGTATATTTAAACGCATATACTTAAATGTATGCAAG
>rnd-1_family-172
TAAACAAAATTGTCGCATTTGGAGTGATGATAATCCACAAGCCATTGTTGAGACGCCGTTACATCCTCAAAAAGTCACTGTTTGG
>rnd-1_family-92
GTTGTTGTTGTTGTTGTTGTAACCGCAAAATTATTCCCCAAAGTACTTTTTGGGGAATGTTGCGGGAGTGACAGTCCTTGGCCGGATAAAAATCCGGGTCGTTCCGGTATAAAGACCCGACTGTCGCGGGAACTATTGGATTTTAGTCGCCTCTTACGACAGGCATGCCTTACCGCGGGTAAATTCTTGAGCCCCTAACCCGCAGGG
>rnd-1_family-271
TATTTCTTCAAAAATGAAGCCGGCCATAATGTTACAGTCAATGGGGAACGCTATAGAGCCATGA
>rnd-1_family-71
TTAAGCAAAAAGACACCNATGTACCGAATGTCAAGTAAATCACACTATAAGTAAACTTTTTTGAAATAGGTCAGTTCCNGGTCCACTTTCCGGAGGAAAGAACAGTCTTCATGTTAATTTAAGCAAAAGGCAACTATGTACCG
>rnd-1_family-256
TACAGTACAACTGGATAATTTAAAAGACTTCTTTCTAGATTCTTGCTTAGAGCATGCCATGTTAAAAGCTCTTCGATAGNGCTAGGAGACTATCCGAAGACCCTCTCAGGAAAGCATATAAAGACGAACTAAGGGTCCTAAAGGAAAATGCTATAAGGATGCTTTTTCTTCGANATATTTTTGCAGTNACATTGAGGGAATAGCGAGGCTAAGGGCGATTATGTCGAAANCCCCAAATNCGTTAAGTTTTCCTTAAAAACAGGATANTGCNTGGACTACTTTTAGAAAGGAAACTNTGTAACTATCAGGTGTACAACTTTGCTTCCGCCGTTTTTTT
>rnd-1_family-236
CTTCTGAATTTCNAGAGAAAAAACTGAGTGATTTGCACTTGGAGTGTTGTTATACAACTCTTCGAACTCTAGCAGTGCATCACAGGCGCGTGAAAAGTCATTAGCGTGAGTCATTTTCAATAATTACGATTTAAGTAAAAAATTTAGTTATTGCCGATGTTTGAATTCTGATACTGCGTTGTATCAGCCAGTAAAAGAAAATGTTTAAAAATCAACCGGTATCGTATGTACTCGTATAGCACAGATACGCCGCGTATTATATATTTCGACTAAAACGTTAAAATGTCCGAGAATTTCAAAGCAAATTTATCGAAGTGCCAAACTTGTGAGGACTCGAATAGCACAGATACGTCGCGTATATATTTTNAATAAAACAGTAGAATGTCTGAGAGTTCACGTATAAATTCAAACTCTCAAACTTTCAAAAGCAATTTAAAAAGTTACCGGAAACCAGATCACTTACCCTTAGTTGGGCCTCACTGCTTGGCAAGCAGTATCTGGAGGCCTTGTTGCGCAGTTTGGCCTTTGGTAGTGGCACTACTGCGAAGTGTTGGGCGTGATTGCCTTCCCGCTTACCGCTGGGCCTTTGATGGTGGCCTTGCCGCTTACTGCGCGCGTTTCGTGTTTTTTTCACTGTATTTTTCGTTTTAAGGCTTTTTTTTACCTTCTATTTCACTTTTAATTTTCTTTTTTAAGGCTATTTTTTCATTTTAACTTATTTTTTCACATTTAAATTTTCTTTTTAA
>rnd-1_family-150
ATTTATGTCAAATATGCACCGTTTTGCTCGATAACTTTTTGCCATTTTGAAGGTAATGTCATTATGCCTCTCTCATAGA
>rnd-1_family-243
TATGATAACCGACTTTTTTTGGCCTGCAATTGAAGAACACGACTTGGACAATATGT
>rnd-1_family-177
TTTTTTTTTGGTGAAGTAGAAATTCAACATGCCTAAATGAACTAGTATTNAACTAGTATGAAGCTGATGCATAGTCGGACAATTGNCAGCTCGTAGGACATCGCCGTGTTAAAAATACCAGTTGCTTACATGGAAAATGGATGAAGATGAACTAGTTGGTGTAAAAATGCAAACTAGTTGGATTCTAGTTGACAACTAGTATTTTC
>rnd-1_family-78
ATCCTTTAGGATTTATTTAACAATCCCACTTCTGACACCAATTGTTACGATTTTGCTGAATCAACCTCGATGATTTTCTGAATCCTTCGGGTACGATCTCTGGATTGTTAAATAAAAAAAATCGCCAACTNAATTTGCAGTTTCTTTCGTTATAAAGAATTTATCTAATGTCCTTTATTTACTCAGTAATTCACAATTCAATTACAATGCACTTTACTAGTTACAATCACTTGTATAAGACTTTCACAATATACTTTACTTAAATTTAATCTCCAACGCGTTTACTTTACGATTCAATATAAACAAATAGTTTATTCCGCTATACTCTGTTCTGATGTTGTCGCCAACGAGTTCACTTTGTAACTGACTTACTTGGCAGCTGAGTATCGCCCTTATATAGCAGTCGGCTGCTCGTAGACGAAAGTGTAGAATAATCTAGTTTGTTCGATGTCGAAGGTTCTTGT
>rnd-1_family-327
TCGGTTTCGGGTTCAGGGCAGTCCGGACTGTCACTGGTTTTCGGTCACCGGTCTGTTGGATTTTTCGATTATCCCTCAGACGCGCCCCTCGGTCGGTTGGGCGGGAGGTGGGTAACGCTGGGTTCGTCGTAAAAAAAA
>rnd-1_family-115
TCTGAAGCGGATTGTGACTGGCGATGAAAAATGGGTCACTTACGACAACATCGAGCGCAAACGGTCGTGGTCAAAGCTCGGGGAAGCGGCCCA
>rnd-1_family-252
AATTTTGTTCAGCGATGAAGCTCACTTTTGGTTGAATGGGTACGTTAATAAACAAAATT
>rnd-1_family-322
ATTTCATAATGAACAGACTTACTCCGGAACAACGTTTGCAAATCGTGCAAATTTATTACCAAAATAATGGTTC
>rnd-1_family-133
AATACGCTCGACAGGACCTTATAGGCGATATTAAGGAGGCTTATCCCACGGTAATT
>rnd-1_family-232
AAGTAAAAAGTTCGTTCGGTTTTTTATTGATTTTTCAAAATATGATAACTTTGTGTACATTTGTCCGATTTAAGTCAAATATGCGCCGTTTTGTT
>rnd-1_family-23
TCGGCCGCGGTAGCCGAGTGGTTAGCATTGCGTACTGCCATTCGGAAGGCTCGGGTTCAAATCCCCGTGCGACCAACATCCAAAAGTTATAGAAAATTAATTTAAATAAAAAATTAAGTTAAATTTTCTAATTGCGGTCGCCCCTCGGCAGGGAATGTCAACCCCTCCGAGTGTATTTCTGACATGAAATAAAGCTCCTCATAAAAAAACCATCAGCCGTTCGGAGGCGGCTTAGTATAAACT
>rnd-1_family-171
GTGACNCTGGCACAACTTAGGTCTGGATATTGTAGCAGGTTAAACTCCTACCTATCCAGACTCGACCCCAGCATA
>rnd-1_family-315
AGAGTTAAAGGTTTATCCGCATAAACACGGTCTTTCGCGTAGCCCCACAAAAAA
>rnd-1_family-154
AAAAAAGCTAATTATGTGCCAAACTTCAAGAAAATCGAGCAATTAACAAGATTTCTTTCAATAGGTCAGTCTATGGTCCACTTC
>rnd-1_family-135
ATTCACCGTAACTGTTGCTCCAGCCTCATTTTCGAAAAAGTAAGGTCCAATGACCCCGCCGGACCATAAACCGCACCAAACAGTT
>rnd-1_family-331
AATAAAAATACAATACTGTACAGGGTTGTATGTACAACAATATATAATTTAAACACATTTTTACTCATAAAGGCATTNCACTTAAGAATACTGTGCAAGGCGAAGCCGGTGTTGGTCCGGCCCAGGGTTACAATCNAAAGCGCGGCCGAAGGCCGCCAACTTACAAAGGAGTTTCGCTTAAGAATACTGTGCAAGGCGAAGCCG
>rnd-1_family-295
CAGGACCATAAACGCTATTCACATTTTCAGCCGCCTGACTTGCGTTTTCGCCTTTATCGA
>rnd-1_family-298
AAGAAGAGCTGTCTTCGGCCATGCCGAAGTCTTTATACCTTTCATGACCATATCAAATTT
>rnd-1_family-209
AGGGAAAAGCGATAAAAAATTGTACAAACTTAGAGAAATGAAAATACCATAAAACTGCCGAAATAAGATAATTATTTGGAAAAGTATAACTTTAAAGAGACATTCCTTAATTTGAGTTGTAGGAATTTAGAACTTACGTTTTTGTGGAAGATGTAAAAATACATTACAATCATTGCAAACATAAGCAAATGAGCATTTTGATAATAAAATTCAATAATTTGCAAGCGTTGTTCGTTTGTAAGACGATTCATGGTTAAATTATAGACCAAACTGAAGATGTTTGACAGTGATACAAAACACGAAACGTGCGTCAGCTGTTTAAACCAGTGTTGCCAAAAAGATAATAGCTAAAAAATCACCCTTTATATATATTGATATATGTAAATATAGTTTATCTGTAACTTTTCTCAAACTCTAACTATCTCGTTTCTAGCTCCAACTTCTTATCCTCTATATCCATGTGTTGTTGGAACTTCCTTTCCTCAAAACTGAGTCTTCGCGATTTCATTTCTAATTTTTGATTATGCNCAGCAACAGGCTGGCAGATGGCAGACTTTGTCGTCCGTGAGGCGTCTCCTCGAGGTGATGAGGATGAGGCGGTAGGAATTATAACAGNGGAGGGTGCAGCACACGGTACCTCGAAGTTAGCAATTTCTTTTACAAATGTATGCACTAGCGTAGGACTTGCTAGAGACGTTTTCGAGGACGATGGCAGCATGTCCGTTGTCACTAAGAGTGATTGGAAGTTCTGTCAACCGCTCGAAGTGTGGACATAAATTGGTGATTTTTGCTGAAGTTATGGCAAATCAGCCAGTATTTAAAAATTATGAATTGTGGAGTTGGAGCTGA
>rnd-1_family-180
ATTTTTATAGTGAATTTTAATAATTTCAATGCGTTGTTGAAGCGTGTATCGTTCCATTTTTATTACTGGCGTAGTTTTTACTTGTCAAATGTCAAAAAATTACAGCTTCAAAAGTGACATCTACCGGAATAGCAGGCTATTCAAAATAACACCTCTTATTGGAAAACCC
>rnd-1_family-317
TCTTCTTCTTTATTGGCGTTGGCACCGCTTACGCGATTATAGCCGAATCAATATTAGCGCGCCATTCNTCTCTT
>rnd-1_family-11
CGGCCGCGGTAGCCGAGTGGTTAGCATTGCGTACTGCCATTCGGAAGGCTCGGGTTCAAATCCCGGTGCGACCAACATCCAAAAGTTATAGAAAATTAATTTAAATAAAAAATTAAGTTAAATTTTCTAATTGCGGTCGCCCCTCGGCAGGGAATGTCAACCCCTCCGAGTGTATTTCNGACATGAAATAAAGCTCCTCGTAAAAAACCATCAGCCGTTCGGAGGCGGCTTAGTATAAACTGTAGGTCCCTCCATTTGTTGGAAAAACATCAAGACGCAAAACCACAAATTGGAGGAGGAGCTCGGCCGAAAATCGCTTCAGCGGTTACAAAGCGCCAATTATATAT
>rnd-1_family-299
GAAGAAGCGCGCGATGAACTTTCTTAACAGAGCACGCATTTTGATAATAAAAT
>rnd-1_family-247
TTCGGTGAATGGGCCCAAAACGAGATGGCCACCGATCCCGATTTTCACAAGAAAATTTTGTTCAGCGATGAAGCTCACTTT
>rnd-1_family-267
AAAAGTCGGTTATCATACGACCATAACGCTCCGAATTGACAGTGACAGTCTCG
>rnd-1_family-163
AAAAACTTACTGTCTGGTGCGCTCTTTGGTCCGGAGGTGTGATTGGACCTTACTTCTTTGAAAACGACAACGGCGAGACTGTCACTGTCAA
>rnd-1_family-94
TGCCTTTCCTTAAGTTCCGCATTGTTCCTCACCAGATTTTGCTGTATTTGCGCTATTTGTTCCTTCCAAGATGAATATCGGCATTCTGTGCATCCATCTTTTGTGAGATGCTGGCGATGCTGGCGTTCATTTTGTGTCCTGTGCATCCATCTTTTGTGAGATGCTGGCCCTCATTTCAGACATATTTTGTGCGATGCTGGCGTTCATTTTTGTGTCCTGTGCATCCAACTTTTGTGAGATGCTGGCTTCCTGTGCATCCATCTTTGGACATATTTTGTGAGATCGCAGTCAATAACATGTTCATGTCAATACCCTTAGATGAGCCAGGAGCCTTTTCTTGAATCTTACTTGACGGTGATTCCAACTCCTTCACAGAACCATCAGCCTCTTCCTTGTCAATGTCCTTCAAGGATACATCTTCATCCTCGCGATGGAACTCGTACTGGTTCAAGTCGATGCCTTCAAATTCCATTGCTTCTCGCAGTCTCGATTGCAGCTCTGCCTTATTTCCAGTTGTCGACAATCCTCGCTTTGCCAACTCCCTCTTGAGAAGAGGTATCGTCAAATCCTGNATCTTTACCATTCTGCAAATATTATCCTTTGGGATTTATTTAACAATCCCACTTCTGACACCAATTGTTACGATTTTACTAAATCAACCTCGATTATTTTCTAAATCCTTCGGGTACGATCTCTGGATTGTTAAATAAAAACTCGCCAACTTAATTTGCAGTTTCTTTCGTTATAAAGANTTNATCTAATGTCCTTTATTTNCTCAGTAATTCACAATTCAATTACAATGCACTTTACTATTTACAATCACTANCATCAACTTTCACAATTTACTCTACTTAAATGTAATCCCCAACGCGTTTACTTTACGACTTTACTGATGTTAACGCCAACGAGTTCGCTTTGTCACTAACTTGACTTGCAGCTGAGTGTCGCCTTTATATAGCAGTCGGCTGCTCGCAGACGAAAGCGTAGAAGCATCG
>rnd-1_family-178
AACAAATAAATAGATACATCCATATGTGTAGCTCCGAAATGATACATTACAAAACCTCCGAGTTAGAATATTATGGAAATACATACTAGCAGAACAGACAATTTAGAAAATACTCGAATAATCGACAGTATTGAAAATAATCACAAAACGAAGAAAAAATGTCATATGATATTTCATTTACGCTACCCTAAAATGAAAACCTATACATATTTCCCCTTGTAATCTCCCTTTTCAAATGCCAAACGTTTGCAATTTTGTAGTCAAATCAAAAATATTTCTCAATTTAAAACATTTTTGGTCATGTAATCCATTGTAGAAAATACTCACAAAACGAGGAAAAAATGTCTTGCTCATGCAAATGTATCTGTGTTTTTCTTGCCTCAGGGTTGCAATTTTACAGACAAATTGGAAATATTTTTCAAATTGAGATATNTTTTGTCTTTCGCGAAATCGAATGAGGTTAAATTCTCGAAAATACTAAATACTCACAGAACCAAGTAAAAATGTCTGCTACAAAAATATCATACTTCCTTGTTGCAGCCATTCACGNTACTCTGAAAAGAAAACCTTCTTATATTCTTCGTCAAATTCTACAGGGTTGCAATTTTACAGGCAAATTGAGATATATTCTATCTTTCCGAAATCGTATGAGGTTAAGTTTCNCAAACATGAACTCCATTATTGAAAATAATCACAGAAGGAAGAAAAATTTCTGCTTCAAACATATCGTATTTCCTTGTTGCAGCCATTCACGCTACTCTATAAATAAAACCCATGTATCTGTCCTCTTCTNATTTCCTTCGTCAAATGCCACAGGNTTGCAATTTTGCAGGCAAATTAAGAATATTTCTCAAAATATTAAATATAGTTATGGTTTTAACTATGATTAAGTACTTGGTTTTAAGGATTAACACAATTCATGCAACCGTCGTATAATTTATACTAGTTGACCATATAAGACGGATTTGAGCTCGGTCACCTAGCGGTTTTAGTNGGTAATTATGTGAGCTCCTCGTTGTAACTTGATATGTAAGATATGTTATCACAGCCACGCCCATGACATTTACGCTATGTGCGTGGAATAACTTAATACTTTTTGTAACACTGCTCGCCAGTACTATTATCCTGTGATTTACGCGGTTATTTAATTGTATTATTATCCTGTGATTTAAGCGATTATTTAATTAAAAACAATAAAACATAACTCCAGGACTATCAAAATAATCACTTTTAAGAGTCGTTAAGTGTCTCAATCGAAGAAAAAATGTCCTTATTGCAGCCATTCACGCATTCATGCAATTTTATAGGCAAATTAAGAATATATTTTAGATTTGGATATATTTTGTCGTTCGCGAAATTGTGTGAGGTTCAGTTTTT
>rnd-1_family-141
TTACAGGCCTATTCTCACTGTTACCGGTAAAGTAAATTTTGTTACTTTTCTTTAACACCCGAAATTGAATTTGGTATTCTGGCGAACTGGTTACAATGTTTGAAAAAAATTTGGCAGCACTGCTTTTTTCGTCCATGTCAAATTACATTTGCCAGTTGATAAAGTAAAAAAGAAAAATATTCACATCGAAATGGAAGACGGTGCACAAAAAAATTAAAAAGTTTTATTAATTTGTTTATTAAATCATAAATATTTGAACCTAATTATGGAAATATGCCTGGACAACAAAAAAAGCTGAATGAAAACGTTATCTTACAAATTAAAGGGCTATTTTTTAGTCTCGAAAACTTCTTAAAATACGGCTTTTTGCACTTTTTTCTTCATCTTCAATGAATTCCAGGCCTAAAATATGCCTACCCATTTTGGTTTTTTATTTTTTCTCAAACTNACAACACAAAATCAAACAGCAGATATTTTTGTTACCTCCTATTTCGCTGGTAACAAAATTTACAGGGTAACAGTGAGCTCAGAATACGAAATGGTAACAAAATTTACTGAATGGTAAATTTTAATACCTAGGTAAATTTTGTTACCTCGACAGAATAGGCCT
>rnd-1_family-294
TGTTTAAGCGCGCANCATTAAGCTAAATTGTAAACGCCGTGCGCGCCAACTTCCGGTTTCCCGTTCTTCCGTGTCTCCTTTCACGCGGCTATCCTTCTTTCCGTGTATACCCTACTTCGTTAGCCGAACTATCGTTTAAACGGCGGTAGTTCGAGCTAACGAAAAAGGGTATACTTAAACACAACCGTTCCAACCACCTACGCGCGCGCACGGCGTATTTTACCGCGGCATCTTTGCTATTTTGTAAAACAAAAAATAATAGTGTAGAAAAAATTAATTANTGGAAGGGCATCTCCCTTAACAATATAAGCCCAAATTGTGAACCCAATTATAATTTAAATAAAAAATTAAGTAATTANTTAAAGTGTTTGTGCACCCGANCGAAAATAAACATCTTATTCTTTTACTTTTCTCGGCCGATCGGCACCGACTNAAGGCAAGTTAAATA
>rnd-1_family-229
TGAAATAATCTTCAAACATTAAATTATATGGACCGTACTATCGATTCAAATAAAGATTTCATGCATTTTTCTGAATTTTATGTGTTTTTTTTTTGAAAAACTTTCCTATAGCTCTTAAAAAATCACCCTTTA
>rnd-1_family-320
TCGCAGAAAACNTCGAACGGTTGATTGCGTCTGTTACGCGATGAATACAACGGCTTACTGACGACTGACTCATGGATATTCCCCATTGCTCTCCGACGGGACGTTGATAGCATCCAGTTGCAAAAAATCGCGAGGCGGTTAGAACCTTTAAACATTTTAATAGTGTTAAGACTAAAAAAAATATTGAAAANATATATTATTACCTGTTTCTCCGTAGACAATGCTGTTATTCTTCTTCCTTTTAGTTGGCAATCTAGTTGAGAAACGATTTCTTCAACTAAATCCGGCGTAATCTATATAGCCGAAACTCGGTAGCATCCAAATGAAAAGGATCTTCCGCTTCTCGACGCAAACTTCTATCCAATGATGAAGGGTA
>rnd-1_family-168
TTGTTGTATTATTCAATTCATTATTAACCAACAACTATTAAGTGCGCTAATTTAGCCGCTATTTTCTTAACAGCTTGGTTAGTGTGTTGTGTTGGAATCCTCTATACTTTCAGGCGTTAATTGACTGAAAAATGTATAGGCAGGATTAAGTATCAGGTTCAACTTATATATTTATAATTGTTTTTGCGGCCATGCTATATATTAATTTTTATTAAGTAAACTACGAGGCCTTGTTGTTTGTATGAATTGAATATTTGTTATACAACAAAGAAAAATGGTAGAAGTGACAGCTGTTTCGGAGATCACCACATCTCCTCATCAGACTTCTTATGGCAGGGATCGAACCAACGGATCCTGACTTAACAGGCGAGTGTTCTACCACTGCGCCAACATCAGCCATATAATCTGTTGTTGTATTATTCAATTCATTATTAACCAACAACTATTAAGTGCGCTAATTTAGCCG
>rnd-1_family-263
TTTCTTTCAAATAACCTTAAAATTATCTTAGGAAAATGTACGCGTAGCAGCTGGCGTCGGTGCGCGCAGCTTGCAGATGCAAGGCTGTTCCGAAGTGTT
>rnd-1_family-329
TTTTTTGTTTCCAAAACTCAAGTTACCACTCCGTGGAACCCGTTTCGACTCGATTGAGGCCGTAAAAGAAAATTCGCAGAGGGAACTGAGGTCGACTGA
>rnd-1_family-137
TTTTACACATTTATATAGCGAGCCGCTTGCTTCAAGACCGACGCCCGCTCGCAGCCGCACCTCTGGTGAACAGACGCTGCAATTAGACTTCAGCGGACCCTTAAACCGAATAAGTCGGAGTGGCTCCACTGAAGCTTCCTCTCTCATTAGCCGTGACCCAAGGCTCCACACGGGTTGGTTACCGCATCTTGCACAAGGGTTGCTCACGTTTCCAGGGTGCGCGACGTGGACGCAAGAGTAGGAATTGAGTATAGCCTCGCGACTGTAACNGCATACCCAGAAGCTTGACTACACCCCATTACA
>rnd-1_family-36
TTTTCTATAACTTTTGGATGTTGGTCGNACCAGGACTCGAACCCNGGCCTTCCGAATGGCAGTACGCAATGCTAACCACT
>rnd-1_family-146
AAAAACAGCTGGTACGATGAGGACTGCCGTGTCGCAGTGGAGAGAAAACAGACTGCCTACCTCGCAACCTTGCGATCGACCA
>rnd-1_family-205
TTAAGGGGCACACCTAGTGTAATGGCCTAAAAAAAGGTGATTTTTGGGAATTTTTATTAAAAAAAATACTTTATCAATTATTTCAAAATTTTAAGAATATATTTATACATGTTTCAAGAATATACAGTGAAATTTTTGAAGAAAAAAATTAAATATTTTTTAAGTTATAGTCGATCTCCAACGGCGCGAAAAAAGGTCCTTCACTGCTGCAGTGATTCCGGCCTTCTCCGTGGATGAAATCTAAAAAAAATTCTCTACTAGATAATATTGTCTGTACAATGACCTACGATAAAAAAAAATCAAAAATTGACAATATGGCGGCGTTTTAAAAAAAATAGTCGAATTTTACCCAAAATTTTGGTCGTTTTTGGCCTGCCAAAATTCGATTTTTTGATCAGATCAAAAATCGATAGGTCATTGTACGGAGAACTATATATAGAACATGTAAAAAAAATTCGATAGTGATCGGATCATTTGTTTTTGAGTAATCACTGCAGCAAATTCGGAAAATGCTGTTTCGAGAAAAACGCGTTTAAAGATAAAATGATCGTTTTCACTCGTAGCTAATGAGACTCTCTAGCTGCCGAGCGGCTGCTCTTTAAATTGCTATAACTCAAAAACTATTTGAGATATCGATTTGAAATTTTAATATGTTATTTTTAAAGGTGTAATCTACCGAAATATGAAAAAAGATCGATTTTTTTGAAATTTCACACTAGGTGTGCCCCTTAA
>rnd-1_family-95
TGTTCGACTTTACTGAATAATCAAGATTAATCAAGATCATTAAAATAGATGAATACTTCAAGAGAAAGTCGTTTCAAGTAAGCACATCACATTTTAAACACTAAAAAACTAAATTTTGCTCTTTCCAAAGCAAATAAATTAAAAAAAAACCCATAAGATTTGATAGTTGGCTCTCAAGTACGAACCCATGATACAAAAATTCATGGTACGAACACTTTGTTTCTAGAAACTCAAACGAACCGTAACAGGCTTTGAAAAACATTCAGTCAGTTCGAAATTTCAATTATATTTTTTATTGAAAATTTTTAAGCTGAAAACGTTTTCTTATATAAAAATTTCCATAAAAGGCGATAATAAAATTAGATTAATCAAACATCCAAAAAATGTCTGCGCTACGAATAACGAATTGGCTTACAAAATCTCTACTGAGATTTCAAAATGTGAAAAATCTCAAACAAGTCTCTCTTAGGTATTACGCCGATGATTCGCGGGTGACGGTAAGTGCCATTCGTTACGAATATCCGCAGCACTTAGCAGCTTGTTGTGTTGAGATGTTAAAAATTTTACCAAATACACTTCACAGAAGGGACTTGTGATTGGATTGTATCAGAAAGAGGGCGAGAAGGAGCCGAAGCTAACATCGAGTGGCGAGAAATTCGATGATCGTGTGCAGGGCAAAGTAACGGAATTAATTAAGGAGTAAGTACCGACAACTCTTTGAATTTCAATGCATGTCTTC
>rnd-1_family-244
TTTTTTAGACGTGTGGTTTTCAATGAGGCAATACTTTTTTCGGAGTTGGTCTTTTTGACAGCTGTTACTTGATTTATACTCAGTTTGGTTTGCCATTTCATAATGAACAGACTTA
>rnd-1_family-169
TGTAGAAGTTCACGCAAGTGAGGAAAGTTTTTGACTGCCATTCACCTGGGAGTGGCCAGAAACGATTCTTTTGCATATGGTTCAAGCAGCTCACGACTTCCGGTCTTAGACCAAGTATCCCCTGGGTAGCCAACAAACATCCGTTTGGAGGCGAGCTAAAGTGAGAAGGCGAATCCCATGCGGTTGTGCGTAGGGTTTGGGACCCACCACATGAA
>rnd-1_family-175
ATCTGTATCTCGCGTTCTATAAGTGCGATTGGATTACGCTAGATGGCGTTAGAAAGATGATATTTTGTACTAAAAAAGATAACGGGAGAAGTGTTGATCACTTAACTCAGTAGTGTTTGA
>rnd-1_family-248
CGAATGACACGCGTGATGTTTTGCTCCAAGGCCTGAATCGAAGCGGGATTGTCCGCATAGACTTTAGACTTTACAT
>rnd-1_family-121
ACAGCAAAACCTTCCTGGCCGTCAATCCCGGCTTGGCCACCGTTTGGGACGACTCACCGGCCTTCGACCACGACCGTTTT
>rnd-1_family-281
CCTGCAGGGGAAGGCAGACTAGTATGCAAAAATTCTAGTTAAATACTAGTATTTTGAAGACGAAATCATACCAGTTCG
>rnd-1_family-233
TTACTCAGAAATAGCAATTCATTGTTTTCATCCTGAATTTTGTCCCCAAATTGAGATATTTCTATCTTGCGAAATCGCATGNGGTTAAGTTTCTCGAACATGNACTCCATTAGTGAAAAAACTTCTGCTCAAACATATCATATTTCCTTGTTGCAGCCATTCACGCTACCCGTAAATAAAACCCATGTATCTGTCCCCTTCTNATTTCCTTCGTCAAATGCCACAGGNTTGCAATTTTGCAGGCAAATTAAAAATATTTCTCAACAATATTAAATATAGTTATGTAATCCACTGTAGAAAAATGGAATTGATATATCTCAAAACTGCTTTTGCTATTTTTAAATGATTATCGAAAATACTCAGAAATCGCATTTCATGGTTTTCATTCTTTTGTCTTTCGCGAAATCGAATGAGGTTAAGTTTCTCGAAAATACTAAATACTCACAGAACCAAGTAAAAATGTCTGCTACAAAAATATCATACTTCCTTGTTGCAGCCATTCACGNTACTCTGAAAAGAAAACCCTTCTTATATTCTTCGTCAAATTCCACAGGGTTGCAATTTTACAGGCAATTAATATTTCAAATTGAGATATATTCTGTCTTTCGCGAAATCGTATGAGGTTAAGTTTCTCGAACATGNACTCCATTAGTGAAAATACTCACAGAACGAGGAAAAAATGTCTGCTTCAAACGTATCGTATTTCCTTGTTGCAGCCATT
>rnd-1_family-29
TATACTAAGCCGCCTCCGAACGGCTGATGGTTTTTTATGAGGAGCCTTTATTTCATGTCAGAAATACACTCGGA
>rnd-1_family-22
CGGCCGCGGTAGCCGAGTGGTTAGCATTGCGTACTGCCATTCGGAAGGCTCGGGTTCAAATCCCGGTGCCACCAACATCCAAAAGTTATAGAAAATTAATTTAAATAAAAAATTAAGTTAAATTTTCTAATTGCGGTCGCCCCTCGGCAGGGAATGTCAACCCCTCCGAGTGTATTTCTGACATGAAATAAAGGCTCCTCATAAAAAAAACCATCAGCCGTTCGGAGGCGGCTTAGTATAAACTGTAGGTCCCTCCATTTGTTGGAAAAACATCAAGACGCAAAACCACAAATTG
>rnd-1_family-245
TTATAATAAAAAGGAATTTCATGAAAAAAATTATTTTAAATGCATTTTATTTACGTTTATTTTCGAAACCGCAAAATGGATAACCCTGTATAT
>rnd-1_family-283
TCTCACTGTTACCGGTAAAGTAAATTTTGTTACTTTTCTTTAACACCCGAAATTGAATTTGGTATTCTGGCGAACTGGTTACAATGTTTGAAAAAACTTTGG
>rnd-1_family-321
GAAGGACCATATTTAACTTGCCTTAAGTTGGTGCCGATCGGCCGAGAAAAGTAAAAAAATAAGATGTTATATTTCGNTCGGGTGCACAAACACTTTAANTAATTTATTTTTTATTTAAATTATAATTGGGTTCACAATTTGGGCTTATATTGTTAGGGGGATGCCCTTCCANTAATTAATTTTTTCTACACTATTATTTTTTGTTTTACAAAATAGCGGAGATGCCGCGATAAAATACGCCGTGCGCGCGCGTAGGTGGTTGGAACGGTTGTGTTTAAGTATACCCTTTTTCGTTAGCTCGAACTACCGCCGTTTAAACGATAGTTCGGCTAACGAAGTAGGGTATACACGGAAAGAAGGATAGCCGCGTGAAAGGAGACACGGAAGAACGGGAAACCGGAAGTTGGCGCGCACGGCGTTTACAATTTAGCTTAATGNTGCGCGCTTAAACA
>rnd-1_family-325
AGATACAGATAAATAACGCCATCTATTGCAAAAATAATGGATTNCTTTTTACTACACCTAATATA
>rnd-1_family-21
AATATGTACTCACTGGTGCTTTTCCCGGGTAGAAGAACTATGTTTCTACGTCCTGGTCCACTTTCCGGAGAGAAGTGTAGTCTTCCTGTTAATCTAAGCAAAAAGCCACNTATGTACCGAATTTCAAGTAAATCGAACCATAAGTAAGATTTTTTCGAATAGGTCAGTCCCTGGTCCACTTCCCGGAGAGAAGTGTAGTCTTCCT
>rnd-1_family-219
GATCCGACGTTTTCGAGCCAAATTTTGTTCAGCGATGAGGCCCATTTCTGGCTCAATGGGTATGTAAACAA
>rnd-1_family-156
GAGAAGATACGACGACTTACGGAAGGTTTCAAGACCGGAGCAGACTCTTGTAGGACACAAA
>rnd-1_family-74
AAAGATCAGGTGGAGAGNGACCTGGCTNCACTTGGTATTTCCAACTGGCGCCAAACAGCGAAAAGAAGA
>rnd-1_family-10
TTAACACTGTACTCGGTGTTTTAGCCCGAGGACGCTTATTGGCACTTTCACTTGTCCGTTGTGAGCCACGGAAACGCTTTTTAGCACTTTCACTTCTCCGGAAACGCTTTTCGCTAATTAATTAGACGAATTTCGTAGTATGCTAAATTAAGTATAGTGTAATTAATGCGGACAATTTCTGCTGTTCCGTCTTACAAAAATTTATTTGTTTAGTAATTTTCTTTTTTTAAGAGGCTTATAATACTTGCGCTGAGCTCTTTTCTTAAGGCTCGAAGGACCAAATGTCAACACCACAATGAAGTGTCTTAAATTTCTTACCGCTGGTGGGGGAAAATTAAAGAGTTCATTTGTGGGAGAATTAATTCAATCTGATTTTATTTCAATAATTTCTCGGCTTACTGTTTACGATGTATATTTCAAATTTCAAGTTATATGTTTACTTTAAAATATTAAGATAATCTGCGATCTTCGCATTCTTATGATCAATGGCTCACATTACCAATTTTCTGCTTATCAATGCATTTGATATTTAGTGGACTGTATATTATTCTTCTATATGTTTATATTTACATGTGTTACTTGAAATGCGGCTTAGATTAACAGGAAGACTACACTTCTCTCCGGAAAGTGGACCAGGGACTGACCTATTCGAAAAAATCTTATTTATGGTTCGATTTACTTGAAATTCGGTACATAGGTGNCTTTTTGCTTAGATTAACAGGAAGACTACACTTCTCTCGAAACTCGGTACATAGGCGCTGGGCTTACATTAATATTCGAAAAATCTTATTTATGGTTCGATTTACTTGAAATTCGGTAATTAGATTAACAGGAAGACTACACTTCTCTCCGGAAAGTGGACCAGGGACTGACCTATTCGAAAAAATCTTATTTATGGTTCGATTTACTTGAAATTCGGTACATAGGTGTCTCTTTAGAAANCCATCGTAACGGTTCGCTTTNCTTGAAACTCGGTACATAGGTGTCGAGGTGCTTACATTAACATTCGAAAAATNTTATTTATGGTTCGATTTACTTGAAATGCGGCTTAGATTAACAGGAAGACTACACTNCTCTCCGGAAAGTGGACCAGGGACTGACCNATTCGAAAANATCCTTTTTACGGTTCGATTTACTTGNTATTCGGTACATGGGTGCCTCTTTGGAAAACTACCGCACTTACGGTTCGCACTATCGCACTTAGAAACTCGGTATGAAGGT
>rnd-1_family-162
CTTTGTTGTTCTTTAAGCGGGCGATCGCTATTCGAACCTCGTCATGGTCGGGTAATGGAAC
>rnd-1_family-130
AAAAGAAGAAACGAATGGCGCGATGTTGTTAACTCGGCTATAATCGCGTAA
>rnd-1_family-87
TACTGCATCGAAAACTTTCAAAGCTGGAGTATTCGCATCCATCCGGACCACATGACC
>rnd-1_family-199
CAGAATNATATCCACTAACAGGCCTATTCTGTCGAGGTAACAAAATTTACCTAGGTATTAAAATTTACCATTCAGTAAATTTTGTTACCATTTCGTATTCTGAGCTCACTGTTACCCTGTAAATTTTGTTACCAGCGAAATAGGAGGTAACAAAAATATCTGCTGTTTGATTTTGTGTT
>rnd-1_family-231
CATCTGTGTACCAAGTTTGGTTGAAATATCTCAAAAACTGAGGGACTAGTTTGCGTACAAACAGACGGAC
>rnd-1_family-334
TTATGAAAATGGATCGCTTAACAACCGCACAACGCGTTAAAATTGTTAAAACCTACTAC
>rnd-1_family-242
CTTCTCTCCGGAAAGTGGACCAGGGACTGGCCTATTCAAAAA
>rnd-1_family-306
TTGTCTTAAAGGGTGCCTTNGGGTCCTAGAAATGACATGCCAAAAGATGGATGCCGGCAAAAATATTTAAATAGCCGAACTTTTTATTTTGCTGCAGTCCTCNCAGAGCGTGCGCCGAGTACAACGAAAACTTTAAACGCGTTTTTCTCGAAATCACATTTTTCGAACTGCCGAAGACATAACACTAACGAATCTTCACCGATTCTTACGAAATTTTGACGGTACGTTCGAAATACCGTTCTCCGAAGACGTACGTAGGATTTTTTTAATATTACATAGTTTTTTTTAATCAACAATTTTATGCGTTTTTTNTAGTGAAAATTGTAACTTTTTGTTCAAA
>rnd-1_family-290
ACTTTTTACAAGGCTTCGACTGCCCTTACACTACCACTTGCCTCGCCTGGCAAAACGCTATTATATTTATAAAAAAAATATCACAAATTTTTTGTTTGTTTTTTTTTCTTTTTTTTCGCAAATCGCACGCCTGCGTAAAAAGAAGTTCGCACTCTTCTGTAGATTGCNAGAATCTGATCCGGCACGCACTTACGAGCCAGGCCGCAAGCTACGCGTCGGCCTTCAAAATTCTCCTGCGAGTGTGTATTGGTGCCCAATCATTTGGCGCCGCCCCCATTACCCAAAGGGACCGGGTTGTATAGCGCACGCCACCATGGCACACCAAGTACACTGGGATAATTTTTCCCCTCGCCGCATTAAAGAAAAAGGCGACACCCCTTTTTACGGAATTCCCGCGCAAAGCA
>rnd-1_family-316
GGGGCGTGGGCGCAAATCAGCGATATGTTGAAAAATTTCGCTTTGATGCGGATTGTGGCGAGACGTTCATCCACC
>rnd-1_family-336
TGTTTACGCGAGGAGCGTAAATCCTTGCATAACTTTGGGCGCNGGCTAATTGCTTCCTGTTATTTGGGTTTTTGCTTTCTAGCATATATGTATGAATGATTTTGCATTCATGCATATATGCAAGAATGCAATTCTCAAATGATCAGCGAAGTGATACGGCTAAAGNGTTCATTGTTTGCAACGGAATTTACCTTCTAATGGTCCAGATCAGATATCTNGCTATCTGATCTGTTTGCGTCTTCCCATCCNTGCTCCTTGAGTANGCGATTGGCGTCTGCGCAGCGTCAGGTGCCTCCTATGGCATTGGGTAAAGNCCACAACTTTTTGNAACGAGCCTAGTGCTCAACTTGAATACATTTCACATTCTCCCCCACCCGCTTAGACA
>rnd-1_family-53
ATGCCACTTACCGTCACCCGCGAATCATCGGCGTAATACCTAAGAGAGACTTGTTTGAGATTTTTCACATTTTGAAATCTCAGTAGAGATTTTGTAAGCCAATTCGTTATTCGTAGCGCAGACATTTTTTGGATGTTTGATTAATCTAATTTTATTATCGCCTTTTATGGAAATTTTTATATAAGAAAACGTTTTCAGCTTAAAAATTTTCAATAAAAAATATAATTGAAATTTCGAACTGACTGAATGTTTTTCAAAGCCTGTTACGGTTCGTTTGAGTTTCTAGAAACAAAGTGTTCGTACCATGAATTTTTGTATCATGGGTTCGTACTTGAGAGCCAACTATCAAATCTTATGGGTTTTTTTTTAATTTATTTGCTTTGGAAAGAGCAAAATTTAGTTTTTAGTGTTTAAAATGTGATGTGCTTACTTGAAACGACTTTCTCTTGAAGTATTCATCTATTTTAATGATCTTGATTAATCTTGATTATTCAGTAAAGTCGAACAACGAAGTCGAAGCCAGACATATACGAGGAGAACGAGCATAATTGAATTATAAATGATTCGATACATATAATACACAAGAATAGAAACGGTCCTTTTTAGGACCACAATTTTCCAAA
>rnd-1_family-337
TTACAATATCTGTAACCGATCCAGTCTCTTCAAATTTCTTTAAAATTTTACCAA
>rnd-1_family-340
GATCGGATTCACTTAGGCCTGACTAAGACCCATTGTGATGCCACAAAAACTTGACCATCAGGCTTCATTATCCANCCATTTCGATTCTCTAATGAACCTCATTAGATCCATGACTTTGACGTCGGCTATCTTCGATAGACCATCCAGCAGTA
>rnd-1_family-341
GGGTTAAATCAGGTGATCTGTCAGATGGTGCCTTTTTGCCGCGATATTTTTTCCGATATGCACGTTGAGTTAACACAACGGAACGACTGTTTTCGATGTAAAGTGTCACTATTTCAGCGCGTTGTTTCGGTGTGAAGCGATCCATGGCNAAAATTGTACTGAATTGACGTTTCCAAAACATATCTGATGCAATCGCTCGGTTGGTAAATGTGAAAGTTATTCAGCGTTTACATACCGACATAAAAGATGGAGCACCCTGTA
>rnd-1_family-342
CGTGTTTTGGATGGTCTTCGATTTTTACCTATTCAAAAAAATGGATCAAAGAACCTGTATCAAATTTTGTGTGAAAAACG
>rnd-1_family-339
CTGCATTTTATNGCCACTTTTGANGTGGTACGATTACATTGGAGAGATCTGATGGCAGCTTGGCTGTCGGAATATATTG
>rnd-1_family-346
CCCTCAGAGCGTGCGCTGAGTACAATGAAAACTTTAAACGCGTTTTTCTCAAAATCACATTTTTCAAACTGGGAGGACAGATTATTCGGACCCTATTGCATCGATTTATCTGAAATTTTGACGGTAGCTTCACAAATACTTTTTTTGGAAGTACGTAGCCGTTTTTCGATTAAATGTAAATTTTTTTTTAATAATTTAGTGCGTATTTTTTAGTCAAAAATCAATTTAAAAAAAA
>rnd-1_family-347
CGTTTCGCATACAGTCGAGAGTTTGTTTAAGATCTCTCTGCATTTTATTGCCACCTTTGAGGTGGTACGATTGCATTGGAGAGACTTAAT
>rnd-1_family-353
TGGAACNCTTCCAACGTAGGACGTACCACTAAATTATTGTGGGCAGCGTGGATNGTAGACAGACCAAACTGTTACTNGCATTAAGCAAAAGAGAA
>rnd-1_family-360
TTTTTTCGTAAAACCTTCCCAGGAATCATAGAAACAATCTGACGAAATTTCAAGTCAATCGGTCGGTAACTTTTGGA
>rnd-1_family-365
TATTATTTATATTTCGAGCAAATCGAACTTGGTTCCAGGTCTCTGGTCCATTTCCAGGAAACAAAAGTATTCCATTTAGGCATATC
>rnd-1_family-370
ACATGAACTCCATTAGTGAAAATACTCACAGAACGAAGAAAAAATGTCTGCTTCAAACATATCGTACTTCCTTGTTGCAGCCATTCACGCTACTCTATTAGATGATTA
>rnd-1_family-371
TTAAGGGGTTACATAGGTCTTGAAGGCCAAAAAAAGCTTATTTTCTCTAATTTTTTTAAAAGATACTAAATAAAGTATACAATTTATTTTGTTTACATATAAAAGTACAATATGTGGACAACATTTGATGAAAATTTGAATGAAAAATAGTATAAGTTAAGGCGTTGGCAGTGTCGTGAAGTAGACCGTCCACAAGAAAGTGCTTTCGCGGTAGTCATGATAACTTTTTCAATTTTTATCTGAAATCAAAAATCCAAATTTTTTCTTAAAGTAGGTGAATTTTCCTTGTCCCTGAACGAAGAAAAATTAAAAAAATTAAAAATTGAATTTTTGTAGCGTTTTTTACAAAAAACGTAATTTTTTGCATAAAATTAGGCCACATATTGGCTTGTAAAATGAGTTGAAATCAAAGATAAAATAAATCCTTCGTTCAGGGACTACAAAAACATGCTTAAAAGAAGTGTGGAAAATTTGAACTCGATCGCTTCAATAGTCGTTGAGAAATTTTGACTACCGATTTCGATAAAGTGGTTTTAAGAAAAACGCGTTTAAAGTTTCGCCATCGGTCAAGCCATGACAAAGACGGCGGGTTATAAAACTCTCTAATTTCTACAGTTTCGTCTCGATCGACTTGAAACTTGGGGAAAATATTCCTGACACTTTGTA
>rnd-1_family-368
TATGTTGGTTCTGTGAAGAAGATTCCTCTCACCTTTCCAGATGCTCAAACCACTTGGTGTATTTTACGAAGTTCAGGAGATTAA
>rnd-1_family-378
AGAAGTNACAGCTGCTATTTCGGAAACCACCACGTCTCCTCATCAGACTTCTTTTTCCAGACACCTTTGTTCGAATTGGATTCGAACTTGGGATGCCCACAGCACGAGCCAATGGTTATCCCATTAAGCTACATGTGTGCCGCTTTCACTTATTGTTGTTTTTTCACTTTTCCTTTTACCTACATATCCACGATCAAGTGCTCAGATATTCTGTAGCTGTAAACTTGGCGCGATGTAGTTGTTTTTGCGAAGAATTTACCAACAAATATTTTAAGGCAA
>rnd-1_family-380
TTTCAGGTCTCTACGATCAGTGGTTTAGGCTGTGGGTTGATCCGTCAGTCATT
>rnd-1_family-385
GACTGATTTCAACAGCTGCTGCAAACAAACTGGTTGACAGATCGCGCTCATTTTTGGCATAGTAATTAAGGACAGTGCTACCAACTTAACAAAAAAA
>rnd-1_family-387
TACATTTAAACGATCATTTGTCGGAACCGGCCAGATCGGACCACTATA
>rnd-1_family-394
TACATTAAGACCAGAAAGTTTCCGGAAATTGTCATTTAAACTGCCCGCGCTGAATATTTTTCAGCACTTTTTTTT
>rnd-1_family-399
CAAGCTCGTCCGCCATCTCATTACCCGGTATGTTACTGTGTCCAGGCACCCATACCAGGTTCAGAGAGAACTGCTTAGCCATCACGTTAAGTGATCTGC
>rnd-1_family-357
TTTGCGCGAAGCAATCCGCCAGAAACGCCCGGATTTGTGGAAGAACAAAAATTGGCTTTTGCACCACGATAACGCCCCTGCTCACACATCATTCTT
>rnd-1_family-404
AAAGTCACTGTTTGGTGTGCTCTATGGGCAGAGGGAATCATTGGTCCATATTT
>rnd-1_family-400
AGCACGTCAAGTTCGGTCAAATGTGAAGGTTTTGCTGACNGTTTTCTTCGATTGCAGGGGCGTGGTGCATCATGAGTTCTTGCCACAGGGT
>rnd-1_family-409
TGGTGCGTTTGGCTTACTTCGAGGCATTCATATTGACATTTTCGTGAAAGACTTTGAGCAGCGA
>rnd-1_family-411
TATTTTTTGGAAATAGTGAAAAAATTACAACAACAGTTTTGGACGGTAGAAGTTATAGCTGCTATTTCGGAAACCACCACGTTTCCTCAT
>rnd-1_family-416
TTTTTACATTTTTCTGTGGCATAAAGTGCATTATTTTTTCTGTAATAAAGCACGAAGTGCGAACATCCGTCATTCGTAAAAACTCAATTCGAGTTTCAAGGTTTTATATTGCGACTTTTAAATACATTTTTCCTTTTAAATGCCAATTGGTCACAGTCCTACCAAAGGTACTAAGGAATCCAAGATGTCCGATTCCGAAGCAAAGAAGGGATCTTCGCTCGAAGCCCTAAGCACTAAAAGGGAATCGTCACAAACGCGCAGATCTAAACGGATCGACCCTTCCGCGCAACTATTAATTTCATTAAGTGACAACGTCATTAGATACTGTTCNCGATTCGGTGATTCCCCTATTCAGGATCACACGGAAACGTACCTCGAAGTCAAANACAAATCACTAGATGAGTGTTGGGCAGAATTCAAAACTGCCTATGAAGAGGTTTGTTCAAAGCCCGATGAATGCCTGCCCGAAAATTTCAAAGATTCAGCAGGCAATAAGTATGACGCATGCCNTGACACNTACGAGNTTACNCAGATGAGGATGNCGGACCAGCTCGAATTAATTCGAG
>rnd-1_family-421
[truncated: 1,335,129 more chars]
