# Supplementary material for: Engineered sex ratio distortion by X-shredding in the global agricultural pest Ceratitis capitata
Source: BMC Biol. 2021 Apr 16;19:78. doi: 10.1186/s12915-021-01010-7 (PMC8051031; doi:10.1186/s12915-021-01010-7)
Supplement: Supplementary file 8 — Additional file 8:. Genbank plasmids. [file 12915_2021_1010_MOESM8_ESM.gb]

LOCUS       PiggyBac_Cas9.1        16681 bp    DNA     circular UNA 19-APR-2020
DEFINITION  Golden Gate ligation product.
ACCESSION   urn.local...14-btjjdpw
VERSION     urn.local...14-btjjdpw
KEYWORDS    .
SOURCE      
  ORGANISM  .
FEATURES             Location/Qualifiers
     misc_feature    5..24
                     /note="Geneious type: primer"
                     /standard_name="sgRNA-Cas9.1"
     regulatory      25..104
                     /standard_name="Scaffold-sgRNA"
     terminator      104..108
     misc_feature    complement(135..506)
                     /standard_name="gipsy BstXI/FseI"
     promoter        507..2550
     CDS             2551..3492
                     /standard_name="DsRed"
     polyA_signal    3251..3491
     misc_feature    3493..5480
                     /note="Geneious type: transposon"
                     /standard_name="3'pBac"
     misc_feature    5098..5127
                     /note="Geneious type: primer"
                     /standard_name="PRR"
     misc_feature    5393..5422
                     /note="Geneious type: primer"
                     /standard_name="PRF"
     misc_feature    5481..5484
                     /standard_name="TTAA"
     unsure          6778..7638
     misc_feature    9013..9695
                     /note="Geneious type: transposon"
                     /standard_name="5'pBac"
     misc_feature    9013..9016
                     /note="Geneious type: primer"
                     /standard_name="TTAA"
     misc_feature    9590..9619
                     /note="Geneious type: primer"
                     /standard_name="PLF"
     misc_feature    complement(9696..10056)
                     /standard_name="gipsy AscI/BglII"
     misc_recomb     10070..10129
                     /standard_name="attP 52bp"
     promoter        10441..10924
     5'UTR           10925..11308
                     /standard_name="b2t 5' UTR"
     sig_peptide     11309..11377
                     /standard_name="3xFLAG"
     sig_peptide     11378..11428
                     /standard_name="NLS"
     CDS             11429..15529
                     /standard_name="hCas9"
     misc_feature    15530..15577
                     /standard_name="NLS"
     misc_feature    15578..15580
                     /note="Geneious type: Editing History Insertion"
                     /standard_name
     misc_feature    15581..15764
                     /standard_name="3-UTR"
     promoter        16236..4
ORIGIN      
        1 atttctaaag cagtaatatg attcgtttta gagctagaaa tagcaagtta aaataaggct
       61 agtccgttat caacttgaaa aagtggcacc gagtcggtgc tttttttttt aattaaccgc
      121 ggccaaggcc ggcctagcta aatggtatgg caagaaaagg tatgcaatat aataatcttt
      181 tattgggtat gcaacgaaaa tttgtttcgt caacgtatgc aatatttttt attaaaagag
      241 ggtatgcaat gtattttatt aaaaacgggt atgcaatata ataatctttt attgggtatg
      301 caacgaaaat ttgtttcgtc aaagtatgca atatttttta ttaaaagagg gtatgcaatg
      361 tattttatta aaaacgggta tgcaataaaa aattatttgg tttctctaaa aagtatgcag
      421 cacttatttt ttgataaggt atgcaacaaa attttacttt gccgaaaata tgcaatgttt
      481 ttgcgaatag ggtaccccag ccggccgatc tcgagctcaa gcttcgaatt ctgcagtcga
      541 cggtacccga tcttgtcgcc ggaacgcagc gacagagatt ccaatgtgtc cgtatctttc
      601 aggcttttgc ccttcagttc cagacgaagc gactggcgat tcgcgtgtgg ggtctgcttc
      661 agggtcttgt gaattagggc gcgcagatcg ccgatgggcg tggcgccgga gggcaccttc
      721 accttgccgt acggcttgct gttcttcgcg ttcaaaatct ccagctccat tttgctttcg
      781 gtgcgcttgc aatcagtact gtccaaaatc gaaaatcgcc gaaccgtagt gtgaccgtgc
      841 ggggctctgc gaaaataaac ttttttaggt atatggccac acacggggaa agcacagtgg
      901 attatatgtt ttaatattat aatatgcagg ttttcattac ttatccagat gtaagcccac
      961 ttaaagcgat ttaacaatta tttgccgaaa gagtaaaaac aaatttcact taaaaatgga
     1021 ttaagaaaag cttgtgtaag attatgcgca gcgttgccag atagctccat ttaaaacact
     1081 tcaaaaacaa taagttttga aaatatatac ataaatagca gtcgttgccg caacgctcaa
     1141 cacatcacac ttttaaaaca ccctttacct acacagaatt actttttaaa tttccagtca
     1201 agctgcgagt ttcaaaatta tagccggtag agaagacagt gctatttcaa aagcaaacta
     1261 aataaacacc aatcctaaca agccttggac ttttgtaagt ttagatcaaa ggtggcattg
     1321 cattcaatgt catggtaaga agtaggtcgt ctaggtagaa atcctcattc agccggtcaa
     1381 gtcagtacga gaaaggtctc aatttgaaat tgtcttaaaa atattttatt gttttgtact
     1441 gtggtgagtt taaacgaaaa acacaaaaaa aaagtgatac acagaaatca taaaaaattt
     1501 taatacaagg tattcgtacg tatcaaaaac atttcggcac aatttttttt ctctgtacta
     1561 aagtgttacg aacactacgg tattttttag tgattttcaa cggacaccga aggtatataa
     1621 acagcgttcg cgaacggtcg ccttcaaaac caattgacat ttgcagcagc aagtacaagc
     1681 agaaagtaaa gcgcaatcag cgaaaaattt atacttaatt gttggtgatt aaagtacaat
     1741 taaaagaaca ttctcgaaag tcacaagaaa cgtaagtttt taactcgctg ttaccaatta
     1801 gtaataagag caacaagacg ttgagtaatt tcaagaaaaa ctgcatttca aggtctttgt
     1861 tcggccattt tttttttatt caacgctcta cgtaattaca aaataagaaa ttggcagcca
     1921 cgcatcttgt tttcccaatc aattggcatc aaaacgcaaa caaatctata aataaaactt
     1981 gcgtgttgat tttcgccaag atttattggc aaattgtgaa attcgcagtg acgcatttga
     2041 aaattcgaga aatcacgaac gcactcgagc atttgtgtgc atgttattag ttagttagtt
     2101 ctttgcttaa ttgaagtatt ttaccaacga aatccactta tttttagctg aaatagagta
     2161 ggttgcttga aacgaaagcc acgtctggaa aatttcttat tgcttagtag ttgtgacgtc
     2221 accatataca cacaaaataa tgtgtatgca tgcgtttcag ctgtgtatat atacatgcac
     2281 acactcgcat tatgaaaacg atgacgagca acggaacagg tttctcaact acctttgttc
     2341 ctgtttcttc gctttccttt gttccaatat tcgtagaggg ttaatagggg tttctcaaca
     2401 aagttggcgt cgataaataa gtttcccatt tttattcccc agccaggaag ttagtttcaa
     2461 tagttttgta atttcaacga aactcatttg atttcgtact aattttccac atctctattt
     2521 tgacccgcag aataatccaa aatgcagatc ggggatccac cggtcgccac catggtgcgc
     2581 tcctccaaga acgtcatcaa ggagttcatg cgcttcaagg tgcgcatgga gggcaccgtg
     2641 aacggccacg agttcgagat cgagggcgag ggcgagggcc gcccctacga gggccacaac
     2701 accgtgaagc tgaaggtgac caagggcggc cccctgccct tcgcctggga catcctgtcc
     2761 ccccagttcc agtacggctc caaggtgtac gtgaagcacc ccgccgacat ccccgactac
     2821 aagaagctgt ccttccccga gggcttcaag tgggagcgcg tgatgaactt cgaggacggc
     2881 ggcgtggtga ccgtgaccca agactcctcc ctgcaggacg gctgcttcat ctacaaggtg
     2941 aagttcatcg gcgtgaactt cccctccgac ggccccgtaa tgcagaagaa gaccatgggc
     3001 tgggaggcct ccaccgagcg cctgtacccc cgcgacggcg tgctgaaggg cgagatccac
     3061 aaggccctga agctgaagga cggcggccac tacctggtgg agttcaagtc catctacatg
     3121 gccaagaagc ccgtgcagct gcccggctac tactacgtgg actccaagct ggacatcacc
     3181 tcccacaacg aggactacac catcgtggag cagtacgagc gcaccgaggg ccgccaccac
     3241 ctgttcctgt agcggccgcg actctagatc ataatcagcc ataccacatt tgtagaggtt
     3301 ttacttgctt taaaaaacct cccacacctc cccctgaacc tgaaacataa aatgaatgca
     3361 attgttgttg ttaacttgtt tattgcagct tataatggtt acaaataaag caatagcatc
     3421 acaaatttca caaataaagc atttttttca ctgcattcta gttgtggttt gtccaaactc
     3481 atcaatgtat cttaaggcgt aaattgtaag cgttaatatt ttgttaaaat tcgcgttaaa
     3541 tttttgttaa atcagctcat tttttaacca ataggccgaa atcggcaaaa tcccttataa
     3601 atcaaaagaa tagaccgaga tagggttgag tgttgttcca gtttggaaca agagtccact
     3661 attaaagaac gtggactcca acgtcaaagg gcgaaaaacc gtctatcagg gcgatggccc
     3721 actacgtgaa ccatcaccct aatcaagttt tttggggtcg aggtgccgta aagcactaaa
     3781 tcggaaccct aaagggagcc cccgatttag agcttgacgg ggaaagccgg cgaacgtggc
     3841 gagaaaggaa gggaagaaag cgaaaggagc gggcgctagg gcgctggcaa gtgtagcggt
     3901 cacgctgcgc gtaaccacca cacccgccgc gcttaatgcg ccgctacagg gcgcgtcagg
     3961 tggcactttt cggggaaatg tgcgcggaac ccctatttgt ttatttttct aaatacattc
     4021 aaatatgtat ccgctcatga gacaataacc ctgataaatg cttcaataat attgaaaaag
     4081 gaagagtcct gaggcggaaa gaaccagctg tggaatgtgt gtcagttagg gtgtggaaag
     4141 tccccaggct ccccagcagg cagaagtatg caaagcatgc atctcaatta gtcagcaacc
     4201 aggtgtggaa agtccccagg ctccccagca ggcagaagta tgcaaagcat gcatctcaat
     4261 tagtcagcaa ccatagtccc gcccctaact ccgcccatcc cgcccctaac tccgcccagt
     4321 tccgcccatt ctccgcccca tggctgacta atttttttta tttatgcaga ggccgaggcc
     4381 gcctcggcct ctgagctatt ccagaagtag tgaggaggct tttttggagg aaccattgtg
     4441 ggaaccgtgc gatcaaacaa acgcgagata ccggaagtac tgaaaaacag tcgctccagg
     4501 ccagtgggaa catcgatgtt ttgttttgac ggacccctta ctctcgtctc atataaaccg
     4561 aagccagcta agatggtata cttattatca tcttgtgatg aggatgcttc tatcaacgaa
     4621 agtaccggta aaccgcaaat ggttatgtat tataatcaaa ctaaaggcgg agtggacacg
     4681 ctagaccaaa tgtgttctgt gatgacctgc agtaggaaga cgaataggtg gcctatggca
     4741 ttattgtacg gaatgataaa cattgcctgc ataaattctt ttattatata cagccataat
     4801 gtcagtagca agggagaaaa ggtccaaagt cgcaaaaaat ttatgagaaa cctttacatg
     4861 agcctgacgt catcgtttat gcgtaagcgt ttagaagctc ctactttgaa gagatatttg
     4921 cgcgataata tctctaatat tttgccaaat gaagtgcctg gtacatcaga tgacagtact
     4981 gaagagccag taatgaaaaa acgtacttac tgtacttact gcccctctaa aataaggcga
     5041 aaggcaaatg catcgtgcaa aaaatgcaaa aaagttattt gtcgagagca taatattgat
     5101 atgtgccaaa gttgtttctg actgactaat aagtataatt tgtttctatt atgtataagt
     5161 taagctaatt acttatttta taatacaaca tgactgtttt taaagtacaa aataagttta
     5221 tttttgtaaa agagagaatg tttaaaagtt ttgttacttt atagaagaaa ttttgagttt
     5281 ttgttttttt ttaataaata aataaacata aataaattgt ttgttgaatt tattattagt
     5341 atgtaagtgt aaatataata aaacttaata tctattcaaa ttaataaata aacctcgata
     5401 tacagaccga taaaacacat gcgtcaattt tacgcatgat tatctttaac gtacgtcaca
     5461 atatgattat ctttctaggg ttaaataata gtttctaatt tttttattat tcagcctgct
     5521 gtcgtgaata ccgtatatct caacgctgtc tgtgagattg tcgtattcta gcctttttag
     5581 tttttcgctc atcgacttga tattgtccga cacattttcg tcgatttgcg ttttgatcaa
     5641 agacttgagc agagacacgt taatcaactg ttcaaattga tccatattaa cgatatcaac
     5701 ccgatgcgta tatggtgcgt aaaatatatt ttttaaccct cttatacttt gcactctgcg
     5761 ttaatacgcg ttcgtgtaca gacgtaatca tgttttcttt tttggataaa actcctactg
     5821 agtttgacct catattagac cctcacaagt tgcaaaacgt ggcatttttt accaatgaag
     5881 aatttaaagt tattttaaaa aatttcatca cagatttaaa gaagaaccaa aaattaaatt
     5941 atttcaacag tttaatcgac cagttaatca acgtgtacac agacgcgtcg gcaaaaaaca
     6001 cgcagcccga cgtgttggct aaaattatta aatcaacttg tgttatagtc acggatttgc
     6061 cgtccaacgt gttcctcaaa aagttgaaga ccaacaagtt tacggacact attaattatt
     6121 tgattttgcc ccacttcatt ttgtgggatc acaattttgt tatattttaa acaaagcttg
     6181 gcactggccg tcgttttaca acgtcgtgac tgggaaaacc ctggcgttac ccaacttaat
     6241 cgccttgcag cacatccccc tttcgccagc tggcgtaata gcgaagaggc ccgcaccgat
     6301 cgcccttccc aacagttgcg cagcctgaat ggcgaatggc gcctgatgcg gtattttctc
     6361 cttacgcatc tgtgcggtat ttcacaccgc atatggtgca ctctcagtac aatctgctct
     6421 gatgccgcat agttaagcca gccccgacac ccgccaacac ccgctgacgc gccctgacgg
     6481 gcttgtctgc tcccggcatc cgcttacaga caagctgtga ccgtctccgg gagctgcatg
     6541 tgtcagaggt tttcaccgtc atcaccgaaa cgcgcgagac gaaagggcct cgtgatacgc
     6601 ctatttttat aggttaatgt catgataata atggtttctt agacgtcagg tggcactttt
     6661 cggggaaatg tgcgcggaac ccctatttgt ttatttttct aaatacattc aaatatgtat
     6721 ccgctcatga gacaataacc ctgataaatg cttcaataat attgaaaaag gaagagtatg
     6781 agtattcaac atttccgtgt cgcccttatt cccttttttg cggcattttg ccttcctgtt
     6841 tttgctcacc cagaaacgct ggtgaaagta aaagatgctg aagatcagtt gggtgcacga
     6901 gtgggttaca tcgaactgga tctcaacagc ggtaagatcc ttgagagttt tcgccccgaa
     6961 gaacgttttc caatgatgag cacttttaaa gttctgctat gtggcgcggt attatcccgt
     7021 attgacgccg ggcaagagca actcggtcgc cgcatacact attctcagaa tgacttggtt
     7081 gagtactcac cagtcacaga aaagcatctt acggatggca tgacagtaag agaattatgc
     7141 agtgctgcca taaccatgag tgataacact gcggccaact tacttctgac aacgatcgga
     7201 ggaccgaagg agctaaccgc ttttttgcac aacatggggg atcatgtaac tcgccttgat
     7261 cgttgggaac cggagctgaa tgaagccata ccaaacgacg agcgtgacac cacgatgcct
     7321 gtagcaatgg caacaacgtt gcgcaaacta ttaactggcg aactacttac tctagcttcc
     7381 cggcaacaat taatagactg gatggaggcg gataaagttg caggaccact tctgcgctcg
     7441 gcccttccgg ctggctggtt tattgctgat aaatctggag ccggtgagcg tgggtctcgc
     7501 ggtatcattg cagcactggg gccagatggt aagccctccc gtatcgtagt tatctacacg
     7561 acggggagtc aggcaactat ggatgaacga aatagacaga tcgctgagat aggtgcctca
     7621 ctgattaagc attggtaact gtcagaccaa gtttactcat atatacttta gattgattta
     7681 aaacttcatt tttaatttaa aaggatctag gtgaagatcc tttttgataa tctcatgacc
     7741 aaaatccctt aacgtgagtt ttcgttccac tgagcgtcag accccgtaga aaagatcaaa
     7801 ggatcttctt gagatccttt ttttctgcgc gtaatctgct gcttgcaaac aaaaaaacca
     7861 ccgctaccag cggtggtttg tttgccggat caagagctac caactctttt tccgaaggta
     7921 actggcttca gcagagcgca gataccaaat actgtccttc tagtgtagcc gtagttaggc
     7981 caccacttca agaactctgt agcaccgcct acatacctcg ctctgctaat cctgttacca
     8041 gtggctgctg ccagtggcga taagtcgtgt cttaccgggt tggactcaag acgatagtta
     8101 ccggataagg cgcagcggtc gggctgaacg gggggttcgt gcacacagcc cagcttggag
     8161 cgaacgacct acaccgaact gagataccta cagcgtgagc attgagaaag cgccacgctt
     8221 cccgaaggga gaaaggcgga caggtatccg gtaagcggca gggtcggaac aggagagcgc
     8281 acgagggagc ttccaggggg aaacgcctgg tatctttata gtcctgtcgg gtttcgccac
     8341 ctctgacttg agcgtcgatt tttgtgatgc tcgtcagggg ggcggagcct atggaaaaac
     8401 gccagcaacg cggccttttt acggttcctg gccttttgct ggccttttgc tcacatgttc
     8461 tttcctgcgt tatcccctga ttctgtggat aaccgtatta ccgcctttga gtgagctgat
     8521 accgctcgcc gcagccgaac gaccgagcgc agcgagtcag tgagcgagga agcggaagag
     8581 cgcccaatac gcaaaccgcc tctccccgcg cgttggccga ttcattaatg cagctggcac
     8641 gacaggtttc ccgactggaa agcgggcagt gagcgcaacg caattaatgt gagttagctc
     8701 actcattagg caccccaggc tttacacttt atgcttccgg ctcgtatgtt gtgtggaatt
     8761 gtgagcggat aacaatttca cacaggaaac agctatgacc atgattacga attcgagctc
     8821 ggtacccggg gatcctctag agtcgacctg caggcatgca agcttgcatg cctgcaggtc
     8881 gacgctcgcg cgacttggtt tgccattctt tagcgcgcgt cgcgtcacac agcttggcca
     8941 caatgtggtt tttgtcaaac gaagattcta tgacgtgttt aaagtttagg tcgagtaaag
     9001 cgcaaatctt ttttaaccct agaaagatag tctgcgtaaa attgacgcat gcattcttga
     9061 aatattgctc tctctttcta aatagcgcga atccgtcgct gtgcatttag gacatctcag
     9121 tcgccgcttg gagctcccgt gaggcgtgct tgtcaatgcg gtaagtgtca ctgattttga
     9181 actataacga ccgcgtgagt caaaatgacg catgattatc ttttacgtga cttttaagat
     9241 ttaactcata cgataattat attgttattt catgttctac ttacgtgata acttattata
     9301 tatatatttt cttgttatag atatcgtgac taatatataa taaaatgggt agttctttag
     9361 acgatgagca tatcctctct gctcttctgc aaagcgatga cgagcttgtt ggtgaggatt
     9421 ctgacagtga aatatcagat cacgtaagtg aagatgacgt ccagagcgat acagaagaag
     9481 cgtttataga tgaggtacat gaagtgcagc caacgtcaag cggtagtgaa atattagacg
     9541 aacaaaatgt tattgaacaa ccaggttctt cattggcttc taacagaatc ttgaccttgc
     9601 cacagaggac tattagaggt aagaataaac attgttggtc aacttcaaag tccacgaggc
     9661 gtagccgagt ctctgcactg aacattgtca gatctggcta aatggtatgg caagaaaagg
     9721 tatgcaatat aataatcttt tattgggtat gcaacgaaaa tttgtttcgt caacgtatgc
     9781 aatatttttt attaaaagag ggtatgcaat gtattttatt aaaaacgggt atgcaatata
     9841 ataatctttt attgggtatg caacgaaaat ttgtttcgtc aaagtatgca atatttttta
     9901 ttaaaagagg gtatgcaatg tattttatta aaaacgggta tgcaataaaa aattatttgg
     9961 tttctctaaa aagtatgcag cacttatttt ttgataaggt atgcaacaaa attttacttt
    10021 gccgaaaata tgcaatgttt ttgcgaatag ggtaccggta ggccggccga attcgtgccc
    10081 caactggggt aacctttgag ttctctcagt tgggggcgta gggtcaattc gaatggccat
    10141 gggacgtcga cctgaggtaa ttataacccg ggccctatat atggatccaa ttgcaatgat
    10201 catcatgaca gatctgcgcg cgatcgatat cagcgcttta aatttgcgca tgctagctat
    10261 agttctagag gtaccggttg ttaacgttag ccggctacgt atactccgga atattaatag
    10321 gcctaggatg catatgacaa gtttgtgatc cgggtcgagt cgaaaatatc ataaaaacat
    10381 aatcacaatc atgaaagcta tgcttttgta cccttttctt tcgcttgtta tattcaaggg
    10441 tatgacaagt ttgtgatccg ggtcgagtcg aaaatatcat aaaaacataa tcacaatcat
    10501 gaaagctatg cttttgtacc cttttctttc gcttgttata ttcaagggac cattattaaa
    10561 aacactttct attttgatct ttaaataacg gttgtttagt gagcagttgg tcaaaaacgt
    10621 tgcttaaagt tattgctacg tgagagataa ttgtactgtg atcaactgaa gactgaaaga
    10681 gaaacataat aaaatggtaa ctaaattcac caaaaatgaa tgtgagagat ttaaaaaaat
    10741 attttgatag tcatttatac tggcatacaa gggcgtgcct tgaaggggtt tctactggac
    10801 acactggtac tgggaatttt aataactttg aagctaaaat actcccattt tcatttgtag
    10861 cttttcgtca aagtaacaat atatatatat ttcaaataat gtatcaaaaa ttttccatat
    10921 aagcatattt tgaaaagatt ttagtcagac gggaacgtgt taaaaattag tttttcaaat
    10981 tgcataactt atccaaggat cagtaaccaa ctataatatt taaagtgtga atggaaattc
    11041 acagtatctt cgactaaaga actgcagttg gatccgatag taaattgaga agcggcaaaa
    11101 ccttaagtaa agtccaaaac ttttttgttc taaatacata caaatgtacg tttcaaatac
    11161 ttcttttgaa tttctatctt gcatcaattt tctatctaac ccaatttttg gttattgatt
    11221 taagttttta ggacatttca taccagtagg agcaggtaat aagatactaa cggcgtatac
    11281 gtaattaaat cggtagataa tttaaaagat ggactataag gaccacgacg gagactacaa
    11341 ggatcatgat attgattaca aagacgatga cgataagatg gccccaaaga agaagcggaa
    11401 ggtcggtatc cacggagtcc cagcagccga caagaagtac agcatcggcc tggacatcgg
    11461 caccaactct gtgggctggg ccgtgatcac cgacgagtac aaggtgccca gcaagaaatt
    11521 caaggtgctg ggcaacaccg accggcacag catcaagaag aacctgatcg gagccctgct
    11581 gttcgacagc ggcgaaacag ccgaggccac ccggctgaag agaaccgcca gaagaagata
    11641 caccagacgg aagaaccgga tctgctatct gcaagagatc ttcagcaacg agatggccaa
    11701 ggtggacgac agcttcttcc acagactgga agagtccttc ctggtggaag aggataagaa
    11761 gcacgagcgg caccccatct tcggcaacat cgtggacgag gtggcctacc acgagaagta
    11821 ccccaccatc taccacctga gaaagaaact ggtggacagc accgacaagg ccgacctgcg
    11881 gctgatctat ctggccctgg cccacatgat caagttccgg ggccacttcc tgatcgaggg
    11941 cgacctgaac cccgacaaca gcgacgtgga caagctgttc atccagctgg tgcagaccta
    12001 caaccagctg ttcgaggaaa accccatcaa cgccagcggc gtggacgcca aggccatcct
    12061 gtctgccaga ctgagcaaga gcagacggct ggaaaatctg atcgcccagc tgcccggcga
    12121 gaagaagaat ggcctgttcg gaaacctgat tgccctgagc ctgggcctga cccccaactt
    12181 caagagcaac ttcgacctgg ccgaggatgc caaactgcag ctgagcaagg acacctacga
    12241 cgacgacctg gacaacctgc tggcccagat cggcgaccag tacgccgacc tgtttctggc
    12301 cgccaagaac ctgtccgacg ccatcctgct gagcgacatc ctgagagtga acaccgagat
    12361 caccaaggcc cccctgagcg cctctatgat caagagatac gacgagcacc accaggacct
    12421 gaccctgctg aaagctctcg tgcggcagca gctgcctgag aagtacaaag agattttctt
    12481 cgaccagagc aagaacggct acgccggcta cattgacggc ggagccagcc aggaagagtt
    12541 ctacaagttc atcaagccca tcctggaaaa gatggacggc accgaggaac tgctcgtgaa
    12601 gctgaacaga gaggacctgc tgcggaagca gcggaccttc gacaacggca gcatccccca
    12661 ccagatccac ctgggagagc tgcacgccat tctgcggcgg caggaagatt tttacccatt
    12721 cctgaaggac aaccgggaaa agatcgagaa gatcctgacc ttccgcatcc cctactacgt
    12781 gggccctctg gccaggggaa acagcagatt cgcctggatg accagaaaga gcgaggaaac
    12841 catcaccccc tggaacttcg aggaagtggt ggacaagggc gcttccgccc agagcttcat
    12901 cgagcggatg accaacttcg ataagaacct gcccaacgag aaggtgctgc ccaagcacag
    12961 cctgctgtac gagtacttca ccgtgtataa cgagctgacc aaagtgaaat acgtgaccga
    13021 gggaatgaga aagcccgcct tcctgagcgg cgagcagaaa aaggccatcg tggacctgct
    13081 gttcaagacc aaccggaaag tgaccgtgaa gcagctgaaa gaggactact tcaagaaaat
    13141 cgagtgcttc gactccgtgg aaatctccgg cgtggaagat cggttcaacg cctccctggg
    13201 cacataccac gatctgctga aaattatcaa ggacaaggac ttcctggaca atgaggaaaa
    13261 cgaggacatt ctggaagata tcgtgctgac cctgacactg tttgaggaca gagagatgat
    13321 cgaggaacgg ctgaaaacct atgcccacct gttcgacgac aaagtgatga agcagctgaa
    13381 gcggcggaga tacaccggct ggggcaggct gagccggaag ctgatcaacg gcatccggga
    13441 caagcagtcc ggcaagacaa tcctggattt cctgaagtcc gacggcttcg ccaacagaaa
    13501 cttcatgcag ctgatccacg acgacagcct gacctttaaa gaggacatcc agaaagccca
    13561 ggtgtccggc cagggcgata gcctgcacga gcacattgcc aatctggccg gcagccccgc
    13621 cattaagaag ggcatcctgc agacagtgaa ggtggtggac gagctcgtga aagtgatggg
    13681 ccggcacaag cccgagaaca tcgtgatcga aatggccaga gagaaccaga ccacccagaa
    13741 gggacagaag aacagccgcg agagaatgaa gcggatcgaa gagggcatca aagagctggg
    13801 cagccagatc ctgaaagaac accccgtgga aaacacccag ctgcagaacg agaagctgta
    13861 cctgtactac ctgcagaatg ggcgggatat gtacgtggac caggaactgg acatcaaccg
    13921 gctgtccgac tacgatgtgg accatatcgt gcctcagagc tttctgaagg acgactccat
    13981 cgacaacaag gtgctgacca gaagcgacaa gaaccggggc aagagcgaca acgtgccctc
    14041 cgaagaggtc gtgaagaaga tgaagaacta ctggcggcag ctgctgaacg ccaagctgat
    14101 tacccagaga aagttcgaca atctgaccaa ggccgagaga ggcggcctga gcgaactgga
    14161 taaggccggc ttcatcaaga gacagctggt ggaaacccgg cagatcacaa agcacgtggc
    14221 acagatcctg gactcccgga tgaacactaa gtacgacgag aatgacaagc tgatccggga
    14281 agtgaaagtg atcaccctga agtccaagct ggtgtccgat ttccggaagg atttccagtt
    14341 ttacaaagtg cgcgagatca acaactacca ccacgcccac gacgcctacc tgaacgccgt
    14401 cgtgggaacc gccctgatca aaaagtaccc taagctggaa agcgagttcg tgtacggcga
    14461 ctacaaggtg tacgacgtgc ggaagatgat cgccaagagc gagcaggaaa tcggcaaggc
    14521 taccgccaag tacttcttct acagcaacat catgaacttt ttcaagaccg agattaccct
    14581 ggccaacggc gagatccgga agcggcctct gatcgagaca aacggcgaaa ccggggagat
    14641 cgtgtgggat aagggccggg attttgccac cgtgcggaaa gtgctgagca tgccccaagt
    14701 gaatatcgtg aaaaagaccg aggtgcagac aggcggcttc agcaaagagt ctatcctgcc
    14761 caagaggaac agcgataagc tgatcgccag aaagaaggac tgggacccta agaagtacgg
    14821 cggcttcgac agccccaccg tggcctattc tgtgctggtg gtggccaaag tggaaaaggg
    14881 caagtccaag aaactgaaga gtgtgaaaga gctgctgggg atcaccatca tggaaagaag
    14941 cagcttcgag aagaatccca tcgactttct ggaagccaag ggctacaaag aagtgaaaaa
    15001 ggacctgatc atcaagctgc ctaagtactc cctgttcgag ctggaaaacg gccggaagag
    15061 aatgctggcc tctgccggcg aactgcagaa gggaaacgaa ctggccctgc cctccaaata
    15121 tgtgaacttc ctgtacctgg ccagccacta tgagaagctg aagggctccc ccgaggataa
    15181 tgagcagaaa cagctgtttg tggaacagca caagcactac ctggacgaga tcatcgagca
    15241 gatcagcgag ttctccaaga gagtgatcct ggccgacgct aatctggaca aagtgctgtc
    15301 cgcctacaac aagcaccggg ataagcccat cagagagcag gccgagaata tcatccacct
    15361 gtttaccctg accaatctgg gagcccctgc cgccttcaag tactttgaca ccaccatcga
    15421 ccggaagagg tacaccagca ccaaagaggt gctggacgcc accctgatcc accagagcat
    15481 caccggcctg tacgagacac ggatcgacct gtctcagctg ggaggcgaca aaaggccggc
    15541 ggccacgaaa aaggccggcc aggcaaaaaa gaaaaagtaa cagttcttgg ttttggagat
    15601 ggtaatagga aaaaatctct atatctttac ttaattaata ttattatgcg ctcctcacaa
    15661 ttgtaaaatc caattgtagc tttttgttca cttctcagca agtattttgt attatgtact
    15721 atttgctttt cttgtgcgca agtatacgct tttagtaaaa tttatttttc atgacttttt
    15781 tttaacaatt tgtgcataga aacaatctaa ttatacagaa ttatgtccag atcactttta
    15841 caaaatttta taattttttt ttcaaatatt cgttttaagt acgttagaca catacccggg
    15901 ttcccgcgtg ggatccctat ttattaatag tctgtggctt ttttattcaa ggcagaattg
    15961 accacttttc tagtttgaag ggtgtgcggg cgatgatttc tttctaaagt ctccacattt
    16021 ttgtttatat caatcaatac atttgatcac tcttgtgtct ttctctctca aagaaagata
    16081 tttactgccc tgcaagaatg ggctgatggg ctcaccaata cactcacacg acttcgggca
    16141 gcactaacac atatgcacat tttttggttt atctttctct tctgagtaaa tacaaattga
    16201 tgaagaatgc agttgaatgg accgcggtta attaaatata gttctcccta cgatgaccta
    16261 tcgatttttg aactgatctg aaatcggatt ttagcaggcc aaaacaacca aaattttggg
    16321 taaaattcga ctattttatt taacacgccg ccatattgta aattttttat ttttttatcg
    16381 taagtcattg tacagtcaat attaactagt agagaatttt tttttacaga tttcatccac
    16441 ggagaaggcc ggaatcacgg cagcagtgaa ggaccatttt tctcgcgcat ataaacgcat
    16501 gtatttcaca acaataataa agcaaccatt gttgcttgtt tgcttgctca cactttgcca
    16561 accctcagca tacgtataat tcggaactca ctacgatttc gtttatcaca ttgtgctgtc
    16621 tgcaattcac agatgctttt tcggcaattg gctgctataa atactttgtg tttttaatgt
    16681 g
//
LOCUS       PiggyBac_Cas9.2        16681 bp    DNA     circular UNA 19-APR-2020
DEFINITION  Golden Gate ligation product.
ACCESSION   urn.local...15-btjjdpw
VERSION     urn.local...15-btjjdpw
KEYWORDS    .
SOURCE      
  ORGANISM  .
FEATURES             Location/Qualifiers
     misc_feature    5..24
                     /note="Geneious type: primer"
                     /standard_name="sgRNA-Cas9.2"
     regulatory      25..104
                     /standard_name="Scaffold-sgRNA"
     terminator      104..108
     misc_feature    complement(135..506)
                     /standard_name="gipsy BstXI/FseI"
     promoter        507..2550
     CDS             2551..3492
                     /standard_name="DsRed"
     polyA_signal    3251..3491
     misc_feature    3493..5480
                     /note="Geneious type: transposon"
                     /standard_name="3'pBac"
     misc_feature    5098..5127
                     /note="Geneious type: primer"
                     /standard_name="PRR"
     misc_feature    5393..5422
                     /note="Geneious type: primer"
                     /standard_name="PRF"
     misc_feature    5481..5484
                     /standard_name="TTAA"
     unsure          6778..7638
     misc_feature    9013..9695
                     /note="Geneious type: transposon"
                     /standard_name="5'pBac"
     misc_feature    9013..9016
                     /note="Geneious type: primer"
                     /standard_name="TTAA"
     misc_feature    9590..9619
                     /note="Geneious type: primer"
                     /standard_name="PLF"
     misc_feature    complement(9696..10056)
                     /standard_name="gipsy AscI/BglII"
     misc_recomb     10070..10129
                     /standard_name="attP 52bp"
     promoter        10441..10924
     5'UTR           10925..11308
                     /standard_name="b2t 5' UTR"
     sig_peptide     11309..11377
                     /standard_name="3xFLAG"
     sig_peptide     11378..11428
                     /standard_name="NLS"
     CDS             11429..15529
                     /standard_name="hCas9"
     misc_feature    15530..15577
                     /standard_name="NLS"
     misc_feature    15578..15580
                     /note="Geneious type: Editing History Insertion"
                     /standard_name
     misc_feature    15581..15764
                     /standard_name="3-UTR"
     promoter        16236..4
ORIGIN      
        1 atttacaacg cagaacgaag tgttgtttta gagctagaaa tagcaagtta aaataaggct
       61 agtccgttat caacttgaaa aagtggcacc gagtcggtgc tttttttttt aattaaccgc
      121 ggccaaggcc ggcctagcta aatggtatgg caagaaaagg tatgcaatat aataatcttt
      181 tattgggtat gcaacgaaaa tttgtttcgt caacgtatgc aatatttttt attaaaagag
      241 ggtatgcaat gtattttatt aaaaacgggt atgcaatata ataatctttt attgggtatg
      301 caacgaaaat ttgtttcgtc aaagtatgca atatttttta ttaaaagagg gtatgcaatg
      361 tattttatta aaaacgggta tgcaataaaa aattatttgg tttctctaaa aagtatgcag
      421 cacttatttt ttgataaggt atgcaacaaa attttacttt gccgaaaata tgcaatgttt
      481 ttgcgaatag ggtaccccag ccggccgatc tcgagctcaa gcttcgaatt ctgcagtcga
      541 cggtacccga tcttgtcgcc ggaacgcagc gacagagatt ccaatgtgtc cgtatctttc
      601 aggcttttgc ccttcagttc cagacgaagc gactggcgat tcgcgtgtgg ggtctgcttc
      661 agggtcttgt gaattagggc gcgcagatcg ccgatgggcg tggcgccgga gggcaccttc
      721 accttgccgt acggcttgct gttcttcgcg ttcaaaatct ccagctccat tttgctttcg
      781 gtgcgcttgc aatcagtact gtccaaaatc gaaaatcgcc gaaccgtagt gtgaccgtgc
      841 ggggctctgc gaaaataaac ttttttaggt atatggccac acacggggaa agcacagtgg
      901 attatatgtt ttaatattat aatatgcagg ttttcattac ttatccagat gtaagcccac
      961 ttaaagcgat ttaacaatta tttgccgaaa gagtaaaaac aaatttcact taaaaatgga
     1021 ttaagaaaag cttgtgtaag attatgcgca gcgttgccag atagctccat ttaaaacact
     1081 tcaaaaacaa taagttttga aaatatatac ataaatagca gtcgttgccg caacgctcaa
     1141 cacatcacac ttttaaaaca ccctttacct acacagaatt actttttaaa tttccagtca
     1201 agctgcgagt ttcaaaatta tagccggtag agaagacagt gctatttcaa aagcaaacta
     1261 aataaacacc aatcctaaca agccttggac ttttgtaagt ttagatcaaa ggtggcattg
     1321 cattcaatgt catggtaaga agtaggtcgt ctaggtagaa atcctcattc agccggtcaa
     1381 gtcagtacga gaaaggtctc aatttgaaat tgtcttaaaa atattttatt gttttgtact
     1441 gtggtgagtt taaacgaaaa acacaaaaaa aaagtgatac acagaaatca taaaaaattt
     1501 taatacaagg tattcgtacg tatcaaaaac atttcggcac aatttttttt ctctgtacta
     1561 aagtgttacg aacactacgg tattttttag tgattttcaa cggacaccga aggtatataa
     1621 acagcgttcg cgaacggtcg ccttcaaaac caattgacat ttgcagcagc aagtacaagc
     1681 agaaagtaaa gcgcaatcag cgaaaaattt atacttaatt gttggtgatt aaagtacaat
     1741 taaaagaaca ttctcgaaag tcacaagaaa cgtaagtttt taactcgctg ttaccaatta
     1801 gtaataagag caacaagacg ttgagtaatt tcaagaaaaa ctgcatttca aggtctttgt
     1861 tcggccattt tttttttatt caacgctcta cgtaattaca aaataagaaa ttggcagcca
     1921 cgcatcttgt tttcccaatc aattggcatc aaaacgcaaa caaatctata aataaaactt
     1981 gcgtgttgat tttcgccaag atttattggc aaattgtgaa attcgcagtg acgcatttga
     2041 aaattcgaga aatcacgaac gcactcgagc atttgtgtgc atgttattag ttagttagtt
     2101 ctttgcttaa ttgaagtatt ttaccaacga aatccactta tttttagctg aaatagagta
     2161 ggttgcttga aacgaaagcc acgtctggaa aatttcttat tgcttagtag ttgtgacgtc
     2221 accatataca cacaaaataa tgtgtatgca tgcgtttcag ctgtgtatat atacatgcac
     2281 acactcgcat tatgaaaacg atgacgagca acggaacagg tttctcaact acctttgttc
     2341 ctgtttcttc gctttccttt gttccaatat tcgtagaggg ttaatagggg tttctcaaca
     2401 aagttggcgt cgataaataa gtttcccatt tttattcccc agccaggaag ttagtttcaa
     2461 tagttttgta atttcaacga aactcatttg atttcgtact aattttccac atctctattt
     2521 tgacccgcag aataatccaa aatgcagatc ggggatccac cggtcgccac catggtgcgc
     2581 tcctccaaga acgtcatcaa ggagttcatg cgcttcaagg tgcgcatgga gggcaccgtg
     2641 aacggccacg agttcgagat cgagggcgag ggcgagggcc gcccctacga gggccacaac
     2701 accgtgaagc tgaaggtgac caagggcggc cccctgccct tcgcctggga catcctgtcc
     2761 ccccagttcc agtacggctc caaggtgtac gtgaagcacc ccgccgacat ccccgactac
     2821 aagaagctgt ccttccccga gggcttcaag tgggagcgcg tgatgaactt cgaggacggc
     2881 ggcgtggtga ccgtgaccca agactcctcc ctgcaggacg gctgcttcat ctacaaggtg
     2941 aagttcatcg gcgtgaactt cccctccgac ggccccgtaa tgcagaagaa gaccatgggc
     3001 tgggaggcct ccaccgagcg cctgtacccc cgcgacggcg tgctgaaggg cgagatccac
     3061 aaggccctga agctgaagga cggcggccac tacctggtgg agttcaagtc catctacatg
     3121 gccaagaagc ccgtgcagct gcccggctac tactacgtgg actccaagct ggacatcacc
     3181 tcccacaacg aggactacac catcgtggag cagtacgagc gcaccgaggg ccgccaccac
     3241 ctgttcctgt agcggccgcg actctagatc ataatcagcc ataccacatt tgtagaggtt
     3301 ttacttgctt taaaaaacct cccacacctc cccctgaacc tgaaacataa aatgaatgca
     3361 attgttgttg ttaacttgtt tattgcagct tataatggtt acaaataaag caatagcatc
     3421 acaaatttca caaataaagc atttttttca ctgcattcta gttgtggttt gtccaaactc
     3481 atcaatgtat cttaaggcgt aaattgtaag cgttaatatt ttgttaaaat tcgcgttaaa
     3541 tttttgttaa atcagctcat tttttaacca ataggccgaa atcggcaaaa tcccttataa
     3601 atcaaaagaa tagaccgaga tagggttgag tgttgttcca gtttggaaca agagtccact
     3661 attaaagaac gtggactcca acgtcaaagg gcgaaaaacc gtctatcagg gcgatggccc
     3721 actacgtgaa ccatcaccct aatcaagttt tttggggtcg aggtgccgta aagcactaaa
     3781 tcggaaccct aaagggagcc cccgatttag agcttgacgg ggaaagccgg cgaacgtggc
     3841 gagaaaggaa gggaagaaag cgaaaggagc gggcgctagg gcgctggcaa gtgtagcggt
     3901 cacgctgcgc gtaaccacca cacccgccgc gcttaatgcg ccgctacagg gcgcgtcagg
     3961 tggcactttt cggggaaatg tgcgcggaac ccctatttgt ttatttttct aaatacattc
     4021 aaatatgtat ccgctcatga gacaataacc ctgataaatg cttcaataat attgaaaaag
     4081 gaagagtcct gaggcggaaa gaaccagctg tggaatgtgt gtcagttagg gtgtggaaag
     4141 tccccaggct ccccagcagg cagaagtatg caaagcatgc atctcaatta gtcagcaacc
     4201 aggtgtggaa agtccccagg ctccccagca ggcagaagta tgcaaagcat gcatctcaat
     4261 tagtcagcaa ccatagtccc gcccctaact ccgcccatcc cgcccctaac tccgcccagt
     4321 tccgcccatt ctccgcccca tggctgacta atttttttta tttatgcaga ggccgaggcc
     4381 gcctcggcct ctgagctatt ccagaagtag tgaggaggct tttttggagg aaccattgtg
     4441 ggaaccgtgc gatcaaacaa acgcgagata ccggaagtac tgaaaaacag tcgctccagg
     4501 ccagtgggaa catcgatgtt ttgttttgac ggacccctta ctctcgtctc atataaaccg
     4561 aagccagcta agatggtata cttattatca tcttgtgatg aggatgcttc tatcaacgaa
     4621 agtaccggta aaccgcaaat ggttatgtat tataatcaaa ctaaaggcgg agtggacacg
     4681 ctagaccaaa tgtgttctgt gatgacctgc agtaggaaga cgaataggtg gcctatggca
     4741 ttattgtacg gaatgataaa cattgcctgc ataaattctt ttattatata cagccataat
     4801 gtcagtagca agggagaaaa ggtccaaagt cgcaaaaaat ttatgagaaa cctttacatg
     4861 agcctgacgt catcgtttat gcgtaagcgt ttagaagctc ctactttgaa gagatatttg
     4921 cgcgataata tctctaatat tttgccaaat gaagtgcctg gtacatcaga tgacagtact
     4981 gaagagccag taatgaaaaa acgtacttac tgtacttact gcccctctaa aataaggcga
     5041 aaggcaaatg catcgtgcaa aaaatgcaaa aaagttattt gtcgagagca taatattgat
     5101 atgtgccaaa gttgtttctg actgactaat aagtataatt tgtttctatt atgtataagt
     5161 taagctaatt acttatttta taatacaaca tgactgtttt taaagtacaa aataagttta
     5221 tttttgtaaa agagagaatg tttaaaagtt ttgttacttt atagaagaaa ttttgagttt
     5281 ttgttttttt ttaataaata aataaacata aataaattgt ttgttgaatt tattattagt
     5341 atgtaagtgt aaatataata aaacttaata tctattcaaa ttaataaata aacctcgata
     5401 tacagaccga taaaacacat gcgtcaattt tacgcatgat tatctttaac gtacgtcaca
     5461 atatgattat ctttctaggg ttaaataata gtttctaatt tttttattat tcagcctgct
     5521 gtcgtgaata ccgtatatct caacgctgtc tgtgagattg tcgtattcta gcctttttag
     5581 tttttcgctc atcgacttga tattgtccga cacattttcg tcgatttgcg ttttgatcaa
     5641 agacttgagc agagacacgt taatcaactg ttcaaattga tccatattaa cgatatcaac
     5701 ccgatgcgta tatggtgcgt aaaatatatt ttttaaccct cttatacttt gcactctgcg
     5761 ttaatacgcg ttcgtgtaca gacgtaatca tgttttcttt tttggataaa actcctactg
     5821 agtttgacct catattagac cctcacaagt tgcaaaacgt ggcatttttt accaatgaag
     5881 aatttaaagt tattttaaaa aatttcatca cagatttaaa gaagaaccaa aaattaaatt
     5941 atttcaacag tttaatcgac cagttaatca acgtgtacac agacgcgtcg gcaaaaaaca
     6001 cgcagcccga cgtgttggct aaaattatta aatcaacttg tgttatagtc acggatttgc
     6061 cgtccaacgt gttcctcaaa aagttgaaga ccaacaagtt tacggacact attaattatt
     6121 tgattttgcc ccacttcatt ttgtgggatc acaattttgt tatattttaa acaaagcttg
     6181 gcactggccg tcgttttaca acgtcgtgac tgggaaaacc ctggcgttac ccaacttaat
     6241 cgccttgcag cacatccccc tttcgccagc tggcgtaata gcgaagaggc ccgcaccgat
     6301 cgcccttccc aacagttgcg cagcctgaat ggcgaatggc gcctgatgcg gtattttctc
     6361 cttacgcatc tgtgcggtat ttcacaccgc atatggtgca ctctcagtac aatctgctct
     6421 gatgccgcat agttaagcca gccccgacac ccgccaacac ccgctgacgc gccctgacgg
     6481 gcttgtctgc tcccggcatc cgcttacaga caagctgtga ccgtctccgg gagctgcatg
     6541 tgtcagaggt tttcaccgtc atcaccgaaa cgcgcgagac gaaagggcct cgtgatacgc
     6601 ctatttttat aggttaatgt catgataata atggtttctt agacgtcagg tggcactttt
     6661 cggggaaatg tgcgcggaac ccctatttgt ttatttttct aaatacattc aaatatgtat
     6721 ccgctcatga gacaataacc ctgataaatg cttcaataat attgaaaaag gaagagtatg
     6781 agtattcaac atttccgtgt cgcccttatt cccttttttg cggcattttg ccttcctgtt
     6841 tttgctcacc cagaaacgct ggtgaaagta aaagatgctg aagatcagtt gggtgcacga
     6901 gtgggttaca tcgaactgga tctcaacagc ggtaagatcc ttgagagttt tcgccccgaa
     6961 gaacgttttc caatgatgag cacttttaaa gttctgctat gtggcgcggt attatcccgt
     7021 attgacgccg ggcaagagca actcggtcgc cgcatacact attctcagaa tgacttggtt
     7081 gagtactcac cagtcacaga aaagcatctt acggatggca tgacagtaag agaattatgc
     7141 agtgctgcca taaccatgag tgataacact gcggccaact tacttctgac aacgatcgga
     7201 ggaccgaagg agctaaccgc ttttttgcac aacatggggg atcatgtaac tcgccttgat
     7261 cgttgggaac cggagctgaa tgaagccata ccaaacgacg agcgtgacac cacgatgcct
     7321 gtagcaatgg caacaacgtt gcgcaaacta ttaactggcg aactacttac tctagcttcc
     7381 cggcaacaat taatagactg gatggaggcg gataaagttg caggaccact tctgcgctcg
     7441 gcccttccgg ctggctggtt tattgctgat aaatctggag ccggtgagcg tgggtctcgc
     7501 ggtatcattg cagcactggg gccagatggt aagccctccc gtatcgtagt tatctacacg
     7561 acggggagtc aggcaactat ggatgaacga aatagacaga tcgctgagat aggtgcctca
     7621 ctgattaagc attggtaact gtcagaccaa gtttactcat atatacttta gattgattta
     7681 aaacttcatt tttaatttaa aaggatctag gtgaagatcc tttttgataa tctcatgacc
     7741 aaaatccctt aacgtgagtt ttcgttccac tgagcgtcag accccgtaga aaagatcaaa
     7801 ggatcttctt gagatccttt ttttctgcgc gtaatctgct gcttgcaaac aaaaaaacca
     7861 ccgctaccag cggtggtttg tttgccggat caagagctac caactctttt tccgaaggta
     7921 actggcttca gcagagcgca gataccaaat actgtccttc tagtgtagcc gtagttaggc
     7981 caccacttca agaactctgt agcaccgcct acatacctcg ctctgctaat cctgttacca
     8041 gtggctgctg ccagtggcga taagtcgtgt cttaccgggt tggactcaag acgatagtta
     8101 ccggataagg cgcagcggtc gggctgaacg gggggttcgt gcacacagcc cagcttggag
     8161 cgaacgacct acaccgaact gagataccta cagcgtgagc attgagaaag cgccacgctt
     8221 cccgaaggga gaaaggcgga caggtatccg gtaagcggca gggtcggaac aggagagcgc
     8281 acgagggagc ttccaggggg aaacgcctgg tatctttata gtcctgtcgg gtttcgccac
     8341 ctctgacttg agcgtcgatt tttgtgatgc tcgtcagggg ggcggagcct atggaaaaac
     8401 gccagcaacg cggccttttt acggttcctg gccttttgct ggccttttgc tcacatgttc
     8461 tttcctgcgt tatcccctga ttctgtggat aaccgtatta ccgcctttga gtgagctgat
     8521 accgctcgcc gcagccgaac gaccgagcgc agcgagtcag tgagcgagga agcggaagag
     8581 cgcccaatac gcaaaccgcc tctccccgcg cgttggccga ttcattaatg cagctggcac
     8641 gacaggtttc ccgactggaa agcgggcagt gagcgcaacg caattaatgt gagttagctc
     8701 actcattagg caccccaggc tttacacttt atgcttccgg ctcgtatgtt gtgtggaatt
     8761 gtgagcggat aacaatttca cacaggaaac agctatgacc atgattacga attcgagctc
     8821 ggtacccggg gatcctctag agtcgacctg caggcatgca agcttgcatg cctgcaggtc
     8881 gacgctcgcg cgacttggtt tgccattctt tagcgcgcgt cgcgtcacac agcttggcca
     8941 caatgtggtt tttgtcaaac gaagattcta tgacgtgttt aaagtttagg tcgagtaaag
     9001 cgcaaatctt ttttaaccct agaaagatag tctgcgtaaa attgacgcat gcattcttga
     9061 aatattgctc tctctttcta aatagcgcga atccgtcgct gtgcatttag gacatctcag
     9121 tcgccgcttg gagctcccgt gaggcgtgct tgtcaatgcg gtaagtgtca ctgattttga
     9181 actataacga ccgcgtgagt caaaatgacg catgattatc ttttacgtga cttttaagat
     9241 ttaactcata cgataattat attgttattt catgttctac ttacgtgata acttattata
     9301 tatatatttt cttgttatag atatcgtgac taatatataa taaaatgggt agttctttag
     9361 acgatgagca tatcctctct gctcttctgc aaagcgatga cgagcttgtt ggtgaggatt
     9421 ctgacagtga aatatcagat cacgtaagtg aagatgacgt ccagagcgat acagaagaag
     9481 cgtttataga tgaggtacat gaagtgcagc caacgtcaag cggtagtgaa atattagacg
     9541 aacaaaatgt tattgaacaa ccaggttctt cattggcttc taacagaatc ttgaccttgc
     9601 cacagaggac tattagaggt aagaataaac attgttggtc aacttcaaag tccacgaggc
     9661 gtagccgagt ctctgcactg aacattgtca gatctggcta aatggtatgg caagaaaagg
     9721 tatgcaatat aataatcttt tattgggtat gcaacgaaaa tttgtttcgt caacgtatgc
     9781 aatatttttt attaaaagag ggtatgcaat gtattttatt aaaaacgggt atgcaatata
     9841 ataatctttt attgggtatg caacgaaaat ttgtttcgtc aaagtatgca atatttttta
     9901 ttaaaagagg gtatgcaatg tattttatta aaaacgggta tgcaataaaa aattatttgg
     9961 tttctctaaa aagtatgcag cacttatttt ttgataaggt atgcaacaaa attttacttt
    10021 gccgaaaata tgcaatgttt ttgcgaatag ggtaccggta ggccggccga attcgtgccc
    10081 caactggggt aacctttgag ttctctcagt tgggggcgta gggtcaattc gaatggccat
    10141 gggacgtcga cctgaggtaa ttataacccg ggccctatat atggatccaa ttgcaatgat
    10201 catcatgaca gatctgcgcg cgatcgatat cagcgcttta aatttgcgca tgctagctat
    10261 agttctagag gtaccggttg ttaacgttag ccggctacgt atactccgga atattaatag
    10321 gcctaggatg catatgacaa gtttgtgatc cgggtcgagt cgaaaatatc ataaaaacat
    10381 aatcacaatc atgaaagcta tgcttttgta cccttttctt tcgcttgtta tattcaaggg
    10441 tatgacaagt ttgtgatccg ggtcgagtcg aaaatatcat aaaaacataa tcacaatcat
    10501 gaaagctatg cttttgtacc cttttctttc gcttgttata ttcaagggac cattattaaa
    10561 aacactttct attttgatct ttaaataacg gttgtttagt gagcagttgg tcaaaaacgt
    10621 tgcttaaagt tattgctacg tgagagataa ttgtactgtg atcaactgaa gactgaaaga
    10681 gaaacataat aaaatggtaa ctaaattcac caaaaatgaa tgtgagagat ttaaaaaaat
    10741 attttgatag tcatttatac tggcatacaa gggcgtgcct tgaaggggtt tctactggac
    10801 acactggtac tgggaatttt aataactttg aagctaaaat actcccattt tcatttgtag
    10861 cttttcgtca aagtaacaat atatatatat ttcaaataat gtatcaaaaa ttttccatat
    10921 aagcatattt tgaaaagatt ttagtcagac gggaacgtgt taaaaattag tttttcaaat
    10981 tgcataactt atccaaggat cagtaaccaa ctataatatt taaagtgtga atggaaattc
    11041 acagtatctt cgactaaaga actgcagttg gatccgatag taaattgaga agcggcaaaa
    11101 ccttaagtaa agtccaaaac ttttttgttc taaatacata caaatgtacg tttcaaatac
    11161 ttcttttgaa tttctatctt gcatcaattt tctatctaac ccaatttttg gttattgatt
    11221 taagttttta ggacatttca taccagtagg agcaggtaat aagatactaa cggcgtatac
    11281 gtaattaaat cggtagataa tttaaaagat ggactataag gaccacgacg gagactacaa
    11341 ggatcatgat attgattaca aagacgatga cgataagatg gccccaaaga agaagcggaa
    11401 ggtcggtatc cacggagtcc cagcagccga caagaagtac agcatcggcc tggacatcgg
    11461 caccaactct gtgggctggg ccgtgatcac cgacgagtac aaggtgccca gcaagaaatt
    11521 caaggtgctg ggcaacaccg accggcacag catcaagaag aacctgatcg gagccctgct
    11581 gttcgacagc ggcgaaacag ccgaggccac ccggctgaag agaaccgcca gaagaagata
    11641 caccagacgg aagaaccgga tctgctatct gcaagagatc ttcagcaacg agatggccaa
    11701 ggtggacgac agcttcttcc acagactgga agagtccttc ctggtggaag aggataagaa
    11761 gcacgagcgg caccccatct tcggcaacat cgtggacgag gtggcctacc acgagaagta
    11821 ccccaccatc taccacctga gaaagaaact ggtggacagc accgacaagg ccgacctgcg
    11881 gctgatctat ctggccctgg cccacatgat caagttccgg ggccacttcc tgatcgaggg
    11941 cgacctgaac cccgacaaca gcgacgtgga caagctgttc atccagctgg tgcagaccta
    12001 caaccagctg ttcgaggaaa accccatcaa cgccagcggc gtggacgcca aggccatcct
    12061 gtctgccaga ctgagcaaga gcagacggct ggaaaatctg atcgcccagc tgcccggcga
    12121 gaagaagaat ggcctgttcg gaaacctgat tgccctgagc ctgggcctga cccccaactt
    12181 caagagcaac ttcgacctgg ccgaggatgc caaactgcag ctgagcaagg acacctacga
    12241 cgacgacctg gacaacctgc tggcccagat cggcgaccag tacgccgacc tgtttctggc
    12301 cgccaagaac ctgtccgacg ccatcctgct gagcgacatc ctgagagtga acaccgagat
    12361 caccaaggcc cccctgagcg cctctatgat caagagatac gacgagcacc accaggacct
    12421 gaccctgctg aaagctctcg tgcggcagca gctgcctgag aagtacaaag agattttctt
    12481 cgaccagagc aagaacggct acgccggcta cattgacggc ggagccagcc aggaagagtt
    12541 ctacaagttc atcaagccca tcctggaaaa gatggacggc accgaggaac tgctcgtgaa
    12601 gctgaacaga gaggacctgc tgcggaagca gcggaccttc gacaacggca gcatccccca
    12661 ccagatccac ctgggagagc tgcacgccat tctgcggcgg caggaagatt tttacccatt
    12721 cctgaaggac aaccgggaaa agatcgagaa gatcctgacc ttccgcatcc cctactacgt
    12781 gggccctctg gccaggggaa acagcagatt cgcctggatg accagaaaga gcgaggaaac
    12841 catcaccccc tggaacttcg aggaagtggt ggacaagggc gcttccgccc agagcttcat
    12901 cgagcggatg accaacttcg ataagaacct gcccaacgag aaggtgctgc ccaagcacag
    12961 cctgctgtac gagtacttca ccgtgtataa cgagctgacc aaagtgaaat acgtgaccga
    13021 gggaatgaga aagcccgcct tcctgagcgg cgagcagaaa aaggccatcg tggacctgct
    13081 gttcaagacc aaccggaaag tgaccgtgaa gcagctgaaa gaggactact tcaagaaaat
    13141 cgagtgcttc gactccgtgg aaatctccgg cgtggaagat cggttcaacg cctccctggg
    13201 cacataccac gatctgctga aaattatcaa ggacaaggac ttcctggaca atgaggaaaa
    13261 cgaggacatt ctggaagata tcgtgctgac cctgacactg tttgaggaca gagagatgat
    13321 cgaggaacgg ctgaaaacct atgcccacct gttcgacgac aaagtgatga agcagctgaa
    13381 gcggcggaga tacaccggct ggggcaggct gagccggaag ctgatcaacg gcatccggga
    13441 caagcagtcc ggcaagacaa tcctggattt cctgaagtcc gacggcttcg ccaacagaaa
    13501 cttcatgcag ctgatccacg acgacagcct gacctttaaa gaggacatcc agaaagccca
    13561 ggtgtccggc cagggcgata gcctgcacga gcacattgcc aatctggccg gcagccccgc
    13621 cattaagaag ggcatcctgc agacagtgaa ggtggtggac gagctcgtga aagtgatggg
    13681 ccggcacaag cccgagaaca tcgtgatcga aatggccaga gagaaccaga ccacccagaa
    13741 gggacagaag aacagccgcg agagaatgaa gcggatcgaa gagggcatca aagagctggg
    13801 cagccagatc ctgaaagaac accccgtgga aaacacccag ctgcagaacg agaagctgta
    13861 cctgtactac ctgcagaatg ggcgggatat gtacgtggac caggaactgg acatcaaccg
    13921 gctgtccgac tacgatgtgg accatatcgt gcctcagagc tttctgaagg acgactccat
    13981 cgacaacaag gtgctgacca gaagcgacaa gaaccggggc aagagcgaca acgtgccctc
    14041 cgaagaggtc gtgaagaaga tgaagaacta ctggcggcag ctgctgaacg ccaagctgat
    14101 tacccagaga aagttcgaca atctgaccaa ggccgagaga ggcggcctga gcgaactgga
    14161 taaggccggc ttcatcaaga gacagctggt ggaaacccgg cagatcacaa agcacgtggc
    14221 acagatcctg gactcccgga tgaacactaa gtacgacgag aatgacaagc tgatccggga
    14281 agtgaaagtg atcaccctga agtccaagct ggtgtccgat ttccggaagg atttccagtt
    14341 ttacaaagtg cgcgagatca acaactacca ccacgcccac gacgcctacc tgaacgccgt
    14401 cgtgggaacc gccctgatca aaaagtaccc taagctggaa agcgagttcg tgtacggcga
    14461 ctacaaggtg tacgacgtgc ggaagatgat cgccaagagc gagcaggaaa tcggcaaggc
    14521 taccgccaag tacttcttct acagcaacat catgaacttt ttcaagaccg agattaccct
    14581 ggccaacggc gagatccgga agcggcctct gatcgagaca aacggcgaaa ccggggagat
    14641 cgtgtgggat aagggccggg attttgccac cgtgcggaaa gtgctgagca tgccccaagt
    14701 gaatatcgtg aaaaagaccg aggtgcagac aggcggcttc agcaaagagt ctatcctgcc
    14761 caagaggaac agcgataagc tgatcgccag aaagaaggac tgggacccta agaagtacgg
    14821 cggcttcgac agccccaccg tggcctattc tgtgctggtg gtggccaaag tggaaaaggg
    14881 caagtccaag aaactgaaga gtgtgaaaga gctgctgggg atcaccatca tggaaagaag
    14941 cagcttcgag aagaatccca tcgactttct ggaagccaag ggctacaaag aagtgaaaaa
    15001 ggacctgatc atcaagctgc ctaagtactc cctgttcgag ctggaaaacg gccggaagag
    15061 aatgctggcc tctgccggcg aactgcagaa gggaaacgaa ctggccctgc cctccaaata
    15121 tgtgaacttc ctgtacctgg ccagccacta tgagaagctg aagggctccc ccgaggataa
    15181 tgagcagaaa cagctgtttg tggaacagca caagcactac ctggacgaga tcatcgagca
    15241 gatcagcgag ttctccaaga gagtgatcct ggccgacgct aatctggaca aagtgctgtc
    15301 cgcctacaac aagcaccggg ataagcccat cagagagcag gccgagaata tcatccacct
    15361 gtttaccctg accaatctgg gagcccctgc cgccttcaag tactttgaca ccaccatcga
    15421 ccggaagagg tacaccagca ccaaagaggt gctggacgcc accctgatcc accagagcat
    15481 caccggcctg tacgagacac ggatcgacct gtctcagctg ggaggcgaca aaaggccggc
    15541 ggccacgaaa aaggccggcc aggcaaaaaa gaaaaagtaa cagttcttgg ttttggagat
    15601 ggtaatagga aaaaatctct atatctttac ttaattaata ttattatgcg ctcctcacaa
    15661 ttgtaaaatc caattgtagc tttttgttca cttctcagca agtattttgt attatgtact
    15721 atttgctttt cttgtgcgca agtatacgct tttagtaaaa tttatttttc atgacttttt
    15781 tttaacaatt tgtgcataga aacaatctaa ttatacagaa ttatgtccag atcactttta
    15841 caaaatttta taattttttt ttcaaatatt cgttttaagt acgttagaca catacccggg
    15901 ttcccgcgtg ggatccctat ttattaatag tctgtggctt ttttattcaa ggcagaattg
    15961 accacttttc tagtttgaag ggtgtgcggg cgatgatttc tttctaaagt ctccacattt
    16021 ttgtttatat caatcaatac atttgatcac tcttgtgtct ttctctctca aagaaagata
    16081 tttactgccc tgcaagaatg ggctgatggg ctcaccaata cactcacacg acttcgggca
    16141 gcactaacac atatgcacat tttttggttt atctttctct tctgagtaaa tacaaattga
    16201 tgaagaatgc agttgaatgg accgcggtta attaaatata gttctcccta cgatgaccta
    16261 tcgatttttg aactgatctg aaatcggatt ttagcaggcc aaaacaacca aaattttggg
    16321 taaaattcga ctattttatt taacacgccg ccatattgta aattttttat ttttttatcg
    16381 taagtcattg tacagtcaat attaactagt agagaatttt tttttacaga tttcatccac
    16441 ggagaaggcc ggaatcacgg cagcagtgaa ggaccatttt tctcgcgcat ataaacgcat
    16501 gtatttcaca acaataataa agcaaccatt gttgcttgtt tgcttgctca cactttgcca
    16561 accctcagca tacgtataat tcggaactca ctacgatttc gtttatcaca ttgtgctgtc
    16621 tgcaattcac agatgctttt tcggcaattg gctgctataa atactttgtg tttttaatgt
    16681 g
//
LOCUS       PiggyBac_Cas9.w        16681 bp    DNA     circular UNA 20-APR-2020
DEFINITION  Golden Gate ligation product.
ACCESSION   urn.local...16-btjjdpw
VERSION     urn.local...16-btjjdpw
KEYWORDS    .
SOURCE      
  ORGANISM  .
FEATURES             Location/Qualifiers
     misc_feature    5..24
                     /standard_name="sgRNA-Cas9.white"
     regulatory      25..104
                     /standard_name="Scaffold-sgRNA"
     terminator      104..108
     misc_feature    complement(135..506)
                     /standard_name="gipsy BstXI/FseI"
     promoter        507..2550
     CDS             2551..3492
                     /standard_name="DsRed"
     polyA_signal    3251..3491
     misc_feature    3493..5480
                     /note="Geneious type: transposon"
                     /standard_name="3'pBac"
     misc_feature    5098..5127
                     /note="Geneious type: primer"
                     /standard_name="PRR"
     misc_feature    5393..5422
                     /note="Geneious type: primer"
                     /standard_name="PRF"
     misc_feature    5481..5484
                     /standard_name="TTAA"
     unsure          6778..7638
     misc_feature    9013..9695
                     /note="Geneious type: transposon"
                     /standard_name="5'pBac"
     misc_feature    9013..9016
                     /note="Geneious type: primer"
                     /standard_name="TTAA"
     misc_feature    9590..9619
                     /note="Geneious type: primer"
                     /standard_name="PLF"
     misc_feature    complement(9696..10056)
                     /standard_name="gipsy AscI/BglII"
     misc_recomb     10070..10129
                     /standard_name="attP 52bp"
     promoter        10441..10924
     5'UTR           10925..11308
                     /standard_name="b2t 5' UTR"
     sig_peptide     11309..11377
                     /standard_name="3xFLAG"
     sig_peptide     11378..11428
                     /standard_name="NLS"
     CDS             11429..15529
                     /standard_name="hCas9"
     misc_feature    15530..15577
                     /standard_name="NLS"
     misc_feature    15578..15580
                     /note="Geneious type: Editing History Insertion"
                     /standard_name
     misc_feature    15581..15764
                     /standard_name="3-UTR"
     promoter        16236..4
ORIGIN      
        1 atttcgggtg aagggtttat cggggtttta gagctagaaa tagcaagtta aaataaggct
       61 agtccgttat caacttgaaa aagtggcacc gagtcggtgc tttttttttt aattaaccgc
      121 ggccaaggcc ggcctagcta aatggtatgg caagaaaagg tatgcaatat aataatcttt
      181 tattgggtat gcaacgaaaa tttgtttcgt caacgtatgc aatatttttt attaaaagag
      241 ggtatgcaat gtattttatt aaaaacgggt atgcaatata ataatctttt attgggtatg
      301 caacgaaaat ttgtttcgtc aaagtatgca atatttttta ttaaaagagg gtatgcaatg
      361 tattttatta aaaacgggta tgcaataaaa aattatttgg tttctctaaa aagtatgcag
      421 cacttatttt ttgataaggt atgcaacaaa attttacttt gccgaaaata tgcaatgttt
      481 ttgcgaatag ggtaccccag ccggccgatc tcgagctcaa gcttcgaatt ctgcagtcga
      541 cggtacccga tcttgtcgcc ggaacgcagc gacagagatt ccaatgtgtc cgtatctttc
      601 aggcttttgc ccttcagttc cagacgaagc gactggcgat tcgcgtgtgg ggtctgcttc
      661 agggtcttgt gaattagggc gcgcagatcg ccgatgggcg tggcgccgga gggcaccttc
      721 accttgccgt acggcttgct gttcttcgcg ttcaaaatct ccagctccat tttgctttcg
      781 gtgcgcttgc aatcagtact gtccaaaatc gaaaatcgcc gaaccgtagt gtgaccgtgc
      841 ggggctctgc gaaaataaac ttttttaggt atatggccac acacggggaa agcacagtgg
      901 attatatgtt ttaatattat aatatgcagg ttttcattac ttatccagat gtaagcccac
      961 ttaaagcgat ttaacaatta tttgccgaaa gagtaaaaac aaatttcact taaaaatgga
     1021 ttaagaaaag cttgtgtaag attatgcgca gcgttgccag atagctccat ttaaaacact
     1081 tcaaaaacaa taagttttga aaatatatac ataaatagca gtcgttgccg caacgctcaa
     1141 cacatcacac ttttaaaaca ccctttacct acacagaatt actttttaaa tttccagtca
     1201 agctgcgagt ttcaaaatta tagccggtag agaagacagt gctatttcaa aagcaaacta
     1261 aataaacacc aatcctaaca agccttggac ttttgtaagt ttagatcaaa ggtggcattg
     1321 cattcaatgt catggtaaga agtaggtcgt ctaggtagaa atcctcattc agccggtcaa
     1381 gtcagtacga gaaaggtctc aatttgaaat tgtcttaaaa atattttatt gttttgtact
     1441 gtggtgagtt taaacgaaaa acacaaaaaa aaagtgatac acagaaatca taaaaaattt
     1501 taatacaagg tattcgtacg tatcaaaaac atttcggcac aatttttttt ctctgtacta
     1561 aagtgttacg aacactacgg tattttttag tgattttcaa cggacaccga aggtatataa
     1621 acagcgttcg cgaacggtcg ccttcaaaac caattgacat ttgcagcagc aagtacaagc
     1681 agaaagtaaa gcgcaatcag cgaaaaattt atacttaatt gttggtgatt aaagtacaat
     1741 taaaagaaca ttctcgaaag tcacaagaaa cgtaagtttt taactcgctg ttaccaatta
     1801 gtaataagag caacaagacg ttgagtaatt tcaagaaaaa ctgcatttca aggtctttgt
     1861 tcggccattt tttttttatt caacgctcta cgtaattaca aaataagaaa ttggcagcca
     1921 cgcatcttgt tttcccaatc aattggcatc aaaacgcaaa caaatctata aataaaactt
     1981 gcgtgttgat tttcgccaag atttattggc aaattgtgaa attcgcagtg acgcatttga
     2041 aaattcgaga aatcacgaac gcactcgagc atttgtgtgc atgttattag ttagttagtt
     2101 ctttgcttaa ttgaagtatt ttaccaacga aatccactta tttttagctg aaatagagta
     2161 ggttgcttga aacgaaagcc acgtctggaa aatttcttat tgcttagtag ttgtgacgtc
     2221 accatataca cacaaaataa tgtgtatgca tgcgtttcag ctgtgtatat atacatgcac
     2281 acactcgcat tatgaaaacg atgacgagca acggaacagg tttctcaact acctttgttc
     2341 ctgtttcttc gctttccttt gttccaatat tcgtagaggg ttaatagggg tttctcaaca
     2401 aagttggcgt cgataaataa gtttcccatt tttattcccc agccaggaag ttagtttcaa
     2461 tagttttgta atttcaacga aactcatttg atttcgtact aattttccac atctctattt
     2521 tgacccgcag aataatccaa aatgcagatc ggggatccac cggtcgccac catggtgcgc
     2581 tcctccaaga acgtcatcaa ggagttcatg cgcttcaagg tgcgcatgga gggcaccgtg
     2641 aacggccacg agttcgagat cgagggcgag ggcgagggcc gcccctacga gggccacaac
     2701 accgtgaagc tgaaggtgac caagggcggc cccctgccct tcgcctggga catcctgtcc
     2761 ccccagttcc agtacggctc caaggtgtac gtgaagcacc ccgccgacat ccccgactac
     2821 aagaagctgt ccttccccga gggcttcaag tgggagcgcg tgatgaactt cgaggacggc
     2881 ggcgtggtga ccgtgaccca agactcctcc ctgcaggacg gctgcttcat ctacaaggtg
     2941 aagttcatcg gcgtgaactt cccctccgac ggccccgtaa tgcagaagaa gaccatgggc
     3001 tgggaggcct ccaccgagcg cctgtacccc cgcgacggcg tgctgaaggg cgagatccac
     3061 aaggccctga agctgaagga cggcggccac tacctggtgg agttcaagtc catctacatg
     3121 gccaagaagc ccgtgcagct gcccggctac tactacgtgg actccaagct ggacatcacc
     3181 tcccacaacg aggactacac catcgtggag cagtacgagc gcaccgaggg ccgccaccac
     3241 ctgttcctgt agcggccgcg actctagatc ataatcagcc ataccacatt tgtagaggtt
     3301 ttacttgctt taaaaaacct cccacacctc cccctgaacc tgaaacataa aatgaatgca
     3361 attgttgttg ttaacttgtt tattgcagct tataatggtt acaaataaag caatagcatc
     3421 acaaatttca caaataaagc atttttttca ctgcattcta gttgtggttt gtccaaactc
     3481 atcaatgtat cttaaggcgt aaattgtaag cgttaatatt ttgttaaaat tcgcgttaaa
     3541 tttttgttaa atcagctcat tttttaacca ataggccgaa atcggcaaaa tcccttataa
     3601 atcaaaagaa tagaccgaga tagggttgag tgttgttcca gtttggaaca agagtccact
     3661 attaaagaac gtggactcca acgtcaaagg gcgaaaaacc gtctatcagg gcgatggccc
     3721 actacgtgaa ccatcaccct aatcaagttt tttggggtcg aggtgccgta aagcactaaa
     3781 tcggaaccct aaagggagcc cccgatttag agcttgacgg ggaaagccgg cgaacgtggc
     3841 gagaaaggaa gggaagaaag cgaaaggagc gggcgctagg gcgctggcaa gtgtagcggt
     3901 cacgctgcgc gtaaccacca cacccgccgc gcttaatgcg ccgctacagg gcgcgtcagg
     3961 tggcactttt cggggaaatg tgcgcggaac ccctatttgt ttatttttct aaatacattc
     4021 aaatatgtat ccgctcatga gacaataacc ctgataaatg cttcaataat attgaaaaag
     4081 gaagagtcct gaggcggaaa gaaccagctg tggaatgtgt gtcagttagg gtgtggaaag
     4141 tccccaggct ccccagcagg cagaagtatg caaagcatgc atctcaatta gtcagcaacc
     4201 aggtgtggaa agtccccagg ctccccagca ggcagaagta tgcaaagcat gcatctcaat
     4261 tagtcagcaa ccatagtccc gcccctaact ccgcccatcc cgcccctaac tccgcccagt
     4321 tccgcccatt ctccgcccca tggctgacta atttttttta tttatgcaga ggccgaggcc
     4381 gcctcggcct ctgagctatt ccagaagtag tgaggaggct tttttggagg aaccattgtg
     4441 ggaaccgtgc gatcaaacaa acgcgagata ccggaagtac tgaaaaacag tcgctccagg
     4501 ccagtgggaa catcgatgtt ttgttttgac ggacccctta ctctcgtctc atataaaccg
     4561 aagccagcta agatggtata cttattatca tcttgtgatg aggatgcttc tatcaacgaa
     4621 agtaccggta aaccgcaaat ggttatgtat tataatcaaa ctaaaggcgg agtggacacg
     4681 ctagaccaaa tgtgttctgt gatgacctgc agtaggaaga cgaataggtg gcctatggca
     4741 ttattgtacg gaatgataaa cattgcctgc ataaattctt ttattatata cagccataat
     4801 gtcagtagca agggagaaaa ggtccaaagt cgcaaaaaat ttatgagaaa cctttacatg
     4861 agcctgacgt catcgtttat gcgtaagcgt ttagaagctc ctactttgaa gagatatttg
     4921 cgcgataata tctctaatat tttgccaaat gaagtgcctg gtacatcaga tgacagtact
     4981 gaagagccag taatgaaaaa acgtacttac tgtacttact gcccctctaa aataaggcga
     5041 aaggcaaatg catcgtgcaa aaaatgcaaa aaagttattt gtcgagagca taatattgat
     5101 atgtgccaaa gttgtttctg actgactaat aagtataatt tgtttctatt atgtataagt
     5161 taagctaatt acttatttta taatacaaca tgactgtttt taaagtacaa aataagttta
     5221 tttttgtaaa agagagaatg tttaaaagtt ttgttacttt atagaagaaa ttttgagttt
     5281 ttgttttttt ttaataaata aataaacata aataaattgt ttgttgaatt tattattagt
     5341 atgtaagtgt aaatataata aaacttaata tctattcaaa ttaataaata aacctcgata
     5401 tacagaccga taaaacacat gcgtcaattt tacgcatgat tatctttaac gtacgtcaca
     5461 atatgattat ctttctaggg ttaaataata gtttctaatt tttttattat tcagcctgct
     5521 gtcgtgaata ccgtatatct caacgctgtc tgtgagattg tcgtattcta gcctttttag
     5581 tttttcgctc atcgacttga tattgtccga cacattttcg tcgatttgcg ttttgatcaa
     5641 agacttgagc agagacacgt taatcaactg ttcaaattga tccatattaa cgatatcaac
     5701 ccgatgcgta tatggtgcgt aaaatatatt ttttaaccct cttatacttt gcactctgcg
     5761 ttaatacgcg ttcgtgtaca gacgtaatca tgttttcttt tttggataaa actcctactg
     5821 agtttgacct catattagac cctcacaagt tgcaaaacgt ggcatttttt accaatgaag
     5881 aatttaaagt tattttaaaa aatttcatca cagatttaaa gaagaaccaa aaattaaatt
     5941 atttcaacag tttaatcgac cagttaatca acgtgtacac agacgcgtcg gcaaaaaaca
     6001 cgcagcccga cgtgttggct aaaattatta aatcaacttg tgttatagtc acggatttgc
     6061 cgtccaacgt gttcctcaaa aagttgaaga ccaacaagtt tacggacact attaattatt
     6121 tgattttgcc ccacttcatt ttgtgggatc acaattttgt tatattttaa acaaagcttg
     6181 gcactggccg tcgttttaca acgtcgtgac tgggaaaacc ctggcgttac ccaacttaat
     6241 cgccttgcag cacatccccc tttcgccagc tggcgtaata gcgaagaggc ccgcaccgat
     6301 cgcccttccc aacagttgcg cagcctgaat ggcgaatggc gcctgatgcg gtattttctc
     6361 cttacgcatc tgtgcggtat ttcacaccgc atatggtgca ctctcagtac aatctgctct
     6421 gatgccgcat agttaagcca gccccgacac ccgccaacac ccgctgacgc gccctgacgg
     6481 gcttgtctgc tcccggcatc cgcttacaga caagctgtga ccgtctccgg gagctgcatg
     6541 tgtcagaggt tttcaccgtc atcaccgaaa cgcgcgagac gaaagggcct cgtgatacgc
     6601 ctatttttat aggttaatgt catgataata atggtttctt agacgtcagg tggcactttt
     6661 cggggaaatg tgcgcggaac ccctatttgt ttatttttct aaatacattc aaatatgtat
     6721 ccgctcatga gacaataacc ctgataaatg cttcaataat attgaaaaag gaagagtatg
     6781 agtattcaac atttccgtgt cgcccttatt cccttttttg cggcattttg ccttcctgtt
     6841 tttgctcacc cagaaacgct ggtgaaagta aaagatgctg aagatcagtt gggtgcacga
     6901 gtgggttaca tcgaactgga tctcaacagc ggtaagatcc ttgagagttt tcgccccgaa
     6961 gaacgttttc caatgatgag cacttttaaa gttctgctat gtggcgcggt attatcccgt
     7021 attgacgccg ggcaagagca actcggtcgc cgcatacact attctcagaa tgacttggtt
     7081 gagtactcac cagtcacaga aaagcatctt acggatggca tgacagtaag agaattatgc
     7141 agtgctgcca taaccatgag tgataacact gcggccaact tacttctgac aacgatcgga
     7201 ggaccgaagg agctaaccgc ttttttgcac aacatggggg atcatgtaac tcgccttgat
     7261 cgttgggaac cggagctgaa tgaagccata ccaaacgacg agcgtgacac cacgatgcct
     7321 gtagcaatgg caacaacgtt gcgcaaacta ttaactggcg aactacttac tctagcttcc
     7381 cggcaacaat taatagactg gatggaggcg gataaagttg caggaccact tctgcgctcg
     7441 gcccttccgg ctggctggtt tattgctgat aaatctggag ccggtgagcg tgggtctcgc
     7501 ggtatcattg cagcactggg gccagatggt aagccctccc gtatcgtagt tatctacacg
     7561 acggggagtc aggcaactat ggatgaacga aatagacaga tcgctgagat aggtgcctca
     7621 ctgattaagc attggtaact gtcagaccaa gtttactcat atatacttta gattgattta
     7681 aaacttcatt tttaatttaa aaggatctag gtgaagatcc tttttgataa tctcatgacc
     7741 aaaatccctt aacgtgagtt ttcgttccac tgagcgtcag accccgtaga aaagatcaaa
     7801 ggatcttctt gagatccttt ttttctgcgc gtaatctgct gcttgcaaac aaaaaaacca
     7861 ccgctaccag cggtggtttg tttgccggat caagagctac caactctttt tccgaaggta
     7921 actggcttca gcagagcgca gataccaaat actgtccttc tagtgtagcc gtagttaggc
     7981 caccacttca agaactctgt agcaccgcct acatacctcg ctctgctaat cctgttacca
     8041 gtggctgctg ccagtggcga taagtcgtgt cttaccgggt tggactcaag acgatagtta
     8101 ccggataagg cgcagcggtc gggctgaacg gggggttcgt gcacacagcc cagcttggag
     8161 cgaacgacct acaccgaact gagataccta cagcgtgagc attgagaaag cgccacgctt
     8221 cccgaaggga gaaaggcgga caggtatccg gtaagcggca gggtcggaac aggagagcgc
     8281 acgagggagc ttccaggggg aaacgcctgg tatctttata gtcctgtcgg gtttcgccac
     8341 ctctgacttg agcgtcgatt tttgtgatgc tcgtcagggg ggcggagcct atggaaaaac
     8401 gccagcaacg cggccttttt acggttcctg gccttttgct ggccttttgc tcacatgttc
     8461 tttcctgcgt tatcccctga ttctgtggat aaccgtatta ccgcctttga gtgagctgat
     8521 accgctcgcc gcagccgaac gaccgagcgc agcgagtcag tgagcgagga agcggaagag
     8581 cgcccaatac gcaaaccgcc tctccccgcg cgttggccga ttcattaatg cagctggcac
     8641 gacaggtttc ccgactggaa agcgggcagt gagcgcaacg caattaatgt gagttagctc
     8701 actcattagg caccccaggc tttacacttt atgcttccgg ctcgtatgtt gtgtggaatt
     8761 gtgagcggat aacaatttca cacaggaaac agctatgacc atgattacga attcgagctc
     8821 ggtacccggg gatcctctag agtcgacctg caggcatgca agcttgcatg cctgcaggtc
     8881 gacgctcgcg cgacttggtt tgccattctt tagcgcgcgt cgcgtcacac agcttggcca
     8941 caatgtggtt tttgtcaaac gaagattcta tgacgtgttt aaagtttagg tcgagtaaag
     9001 cgcaaatctt ttttaaccct agaaagatag tctgcgtaaa attgacgcat gcattcttga
     9061 aatattgctc tctctttcta aatagcgcga atccgtcgct gtgcatttag gacatctcag
     9121 tcgccgcttg gagctcccgt gaggcgtgct tgtcaatgcg gtaagtgtca ctgattttga
     9181 actataacga ccgcgtgagt caaaatgacg catgattatc ttttacgtga cttttaagat
     9241 ttaactcata cgataattat attgttattt catgttctac ttacgtgata acttattata
     9301 tatatatttt cttgttatag atatcgtgac taatatataa taaaatgggt agttctttag
     9361 acgatgagca tatcctctct gctcttctgc aaagcgatga cgagcttgtt ggtgaggatt
     9421 ctgacagtga aatatcagat cacgtaagtg aagatgacgt ccagagcgat acagaagaag
     9481 cgtttataga tgaggtacat gaagtgcagc caacgtcaag cggtagtgaa atattagacg
     9541 aacaaaatgt tattgaacaa ccaggttctt cattggcttc taacagaatc ttgaccttgc
     9601 cacagaggac tattagaggt aagaataaac attgttggtc aacttcaaag tccacgaggc
     9661 gtagccgagt ctctgcactg aacattgtca gatctggcta aatggtatgg caagaaaagg
     9721 tatgcaatat aataatcttt tattgggtat gcaacgaaaa tttgtttcgt caacgtatgc
     9781 aatatttttt attaaaagag ggtatgcaat gtattttatt aaaaacgggt atgcaatata
     9841 ataatctttt attgggtatg caacgaaaat ttgtttcgtc aaagtatgca atatttttta
     9901 ttaaaagagg gtatgcaatg tattttatta aaaacgggta tgcaataaaa aattatttgg
     9961 tttctctaaa aagtatgcag cacttatttt ttgataaggt atgcaacaaa attttacttt
    10021 gccgaaaata tgcaatgttt ttgcgaatag ggtaccggta ggccggccga attcgtgccc
    10081 caactggggt aacctttgag ttctctcagt tgggggcgta gggtcaattc gaatggccat
    10141 gggacgtcga cctgaggtaa ttataacccg ggccctatat atggatccaa ttgcaatgat
    10201 catcatgaca gatctgcgcg cgatcgatat cagcgcttta aatttgcgca tgctagctat
    10261 agttctagag gtaccggttg ttaacgttag ccggctacgt atactccgga atattaatag
    10321 gcctaggatg catatgacaa gtttgtgatc cgggtcgagt cgaaaatatc ataaaaacat
    10381 aatcacaatc atgaaagcta tgcttttgta cccttttctt tcgcttgtta tattcaaggg
    10441 tatgacaagt ttgtgatccg ggtcgagtcg aaaatatcat aaaaacataa tcacaatcat
    10501 gaaagctatg cttttgtacc cttttctttc gcttgttata ttcaagggac cattattaaa
    10561 aacactttct attttgatct ttaaataacg gttgtttagt gagcagttgg tcaaaaacgt
    10621 tgcttaaagt tattgctacg tgagagataa ttgtactgtg atcaactgaa gactgaaaga
    10681 gaaacataat aaaatggtaa ctaaattcac caaaaatgaa tgtgagagat ttaaaaaaat
    10741 attttgatag tcatttatac tggcatacaa gggcgtgcct tgaaggggtt tctactggac
    10801 acactggtac tgggaatttt aataactttg aagctaaaat actcccattt tcatttgtag
    10861 cttttcgtca aagtaacaat atatatatat ttcaaataat gtatcaaaaa ttttccatat
    10921 aagcatattt tgaaaagatt ttagtcagac gggaacgtgt taaaaattag tttttcaaat
    10981 tgcataactt atccaaggat cagtaaccaa ctataatatt taaagtgtga atggaaattc
    11041 acagtatctt cgactaaaga actgcagttg gatccgatag taaattgaga agcggcaaaa
    11101 ccttaagtaa agtccaaaac ttttttgttc taaatacata caaatgtacg tttcaaatac
    11161 ttcttttgaa tttctatctt gcatcaattt tctatctaac ccaatttttg gttattgatt
    11221 taagttttta ggacatttca taccagtagg agcaggtaat aagatactaa cggcgtatac
    11281 gtaattaaat cggtagataa tttaaaagat ggactataag gaccacgacg gagactacaa
    11341 ggatcatgat attgattaca aagacgatga cgataagatg gccccaaaga agaagcggaa
    11401 ggtcggtatc cacggagtcc cagcagccga caagaagtac agcatcggcc tggacatcgg
    11461 caccaactct gtgggctggg ccgtgatcac cgacgagtac aaggtgccca gcaagaaatt
    11521 caaggtgctg ggcaacaccg accggcacag catcaagaag aacctgatcg gagccctgct
    11581 gttcgacagc ggcgaaacag ccgaggccac ccggctgaag agaaccgcca gaagaagata
    11641 caccagacgg aagaaccgga tctgctatct gcaagagatc ttcagcaacg agatggccaa
    11701 ggtggacgac agcttcttcc acagactgga agagtccttc ctggtggaag aggataagaa
    11761 gcacgagcgg caccccatct tcggcaacat cgtggacgag gtggcctacc acgagaagta
    11821 ccccaccatc taccacctga gaaagaaact ggtggacagc accgacaagg ccgacctgcg
    11881 gctgatctat ctggccctgg cccacatgat caagttccgg ggccacttcc tgatcgaggg
    11941 cgacctgaac cccgacaaca gcgacgtgga caagctgttc atccagctgg tgcagaccta
    12001 caaccagctg ttcgaggaaa accccatcaa cgccagcggc gtggacgcca aggccatcct
    12061 gtctgccaga ctgagcaaga gcagacggct ggaaaatctg atcgcccagc tgcccggcga
    12121 gaagaagaat ggcctgttcg gaaacctgat tgccctgagc ctgggcctga cccccaactt
    12181 caagagcaac ttcgacctgg ccgaggatgc caaactgcag ctgagcaagg acacctacga
    12241 cgacgacctg gacaacctgc tggcccagat cggcgaccag tacgccgacc tgtttctggc
    12301 cgccaagaac ctgtccgacg ccatcctgct gagcgacatc ctgagagtga acaccgagat
    12361 caccaaggcc cccctgagcg cctctatgat caagagatac gacgagcacc accaggacct
    12421 gaccctgctg aaagctctcg tgcggcagca gctgcctgag aagtacaaag agattttctt
    12481 cgaccagagc aagaacggct acgccggcta cattgacggc ggagccagcc aggaagagtt
    12541 ctacaagttc atcaagccca tcctggaaaa gatggacggc accgaggaac tgctcgtgaa
    12601 gctgaacaga gaggacctgc tgcggaagca gcggaccttc gacaacggca gcatccccca
    12661 ccagatccac ctgggagagc tgcacgccat tctgcggcgg caggaagatt tttacccatt
    12721 cctgaaggac aaccgggaaa agatcgagaa gatcctgacc ttccgcatcc cctactacgt
    12781 gggccctctg gccaggggaa acagcagatt cgcctggatg accagaaaga gcgaggaaac
    12841 catcaccccc tggaacttcg aggaagtggt ggacaagggc gcttccgccc agagcttcat
    12901 cgagcggatg accaacttcg ataagaacct gcccaacgag aaggtgctgc ccaagcacag
    12961 cctgctgtac gagtacttca ccgtgtataa cgagctgacc aaagtgaaat acgtgaccga
    13021 gggaatgaga aagcccgcct tcctgagcgg cgagcagaaa aaggccatcg tggacctgct
    13081 gttcaagacc aaccggaaag tgaccgtgaa gcagctgaaa gaggactact tcaagaaaat
    13141 cgagtgcttc gactccgtgg aaatctccgg cgtggaagat cggttcaacg cctccctggg
    13201 cacataccac gatctgctga aaattatcaa ggacaaggac ttcctggaca atgaggaaaa
    13261 cgaggacatt ctggaagata tcgtgctgac cctgacactg tttgaggaca gagagatgat
    13321 cgaggaacgg ctgaaaacct atgcccacct gttcgacgac aaagtgatga agcagctgaa
    13381 gcggcggaga tacaccggct ggggcaggct gagccggaag ctgatcaacg gcatccggga
    13441 caagcagtcc ggcaagacaa tcctggattt cctgaagtcc gacggcttcg ccaacagaaa
    13501 cttcatgcag ctgatccacg acgacagcct gacctttaaa gaggacatcc agaaagccca
    13561 ggtgtccggc cagggcgata gcctgcacga gcacattgcc aatctggccg gcagccccgc
    13621 cattaagaag ggcatcctgc agacagtgaa ggtggtggac gagctcgtga aagtgatggg
    13681 ccggcacaag cccgagaaca tcgtgatcga aatggccaga gagaaccaga ccacccagaa
    13741 gggacagaag aacagccgcg agagaatgaa gcggatcgaa gagggcatca aagagctggg
    13801 cagccagatc ctgaaagaac accccgtgga aaacacccag ctgcagaacg agaagctgta
    13861 cctgtactac ctgcagaatg ggcgggatat gtacgtggac caggaactgg acatcaaccg
    13921 gctgtccgac tacgatgtgg accatatcgt gcctcagagc tttctgaagg acgactccat
    13981 cgacaacaag gtgctgacca gaagcgacaa gaaccggggc aagagcgaca acgtgccctc
    14041 cgaagaggtc gtgaagaaga tgaagaacta ctggcggcag ctgctgaacg ccaagctgat
    14101 tacccagaga aagttcgaca atctgaccaa ggccgagaga ggcggcctga gcgaactgga
    14161 taaggccggc ttcatcaaga gacagctggt ggaaacccgg cagatcacaa agcacgtggc
    14221 acagatcctg gactcccgga tgaacactaa gtacgacgag aatgacaagc tgatccggga
    14281 agtgaaagtg atcaccctga agtccaagct ggtgtccgat ttccggaagg atttccagtt
    14341 ttacaaagtg cgcgagatca acaactacca ccacgcccac gacgcctacc tgaacgccgt
    14401 cgtgggaacc gccctgatca aaaagtaccc taagctggaa agcgagttcg tgtacggcga
    14461 ctacaaggtg tacgacgtgc ggaagatgat cgccaagagc gagcaggaaa tcggcaaggc
    14521 taccgccaag tacttcttct acagcaacat catgaacttt ttcaagaccg agattaccct
    14581 ggccaacggc gagatccgga agcggcctct gatcgagaca aacggcgaaa ccggggagat
    14641 cgtgtgggat aagggccggg attttgccac cgtgcggaaa gtgctgagca tgccccaagt
    14701 gaatatcgtg aaaaagaccg aggtgcagac aggcggcttc agcaaagagt ctatcctgcc
    14761 caagaggaac agcgataagc tgatcgccag aaagaaggac tgggacccta agaagtacgg
    14821 cggcttcgac agccccaccg tggcctattc tgtgctggtg gtggccaaag tggaaaaggg
    14881 caagtccaag aaactgaaga gtgtgaaaga gctgctgggg atcaccatca tggaaagaag
    14941 cagcttcgag aagaatccca tcgactttct ggaagccaag ggctacaaag aagtgaaaaa
    15001 ggacctgatc atcaagctgc ctaagtactc cctgttcgag ctggaaaacg gccggaagag
    15061 aatgctggcc tctgccggcg aactgcagaa gggaaacgaa ctggccctgc cctccaaata
    15121 tgtgaacttc ctgtacctgg ccagccacta tgagaagctg aagggctccc ccgaggataa
    15181 tgagcagaaa cagctgtttg tggaacagca caagcactac ctggacgaga tcatcgagca
    15241 gatcagcgag ttctccaaga gagtgatcct ggccgacgct aatctggaca aagtgctgtc
    15301 cgcctacaac aagcaccggg ataagcccat cagagagcag gccgagaata tcatccacct
    15361 gtttaccctg accaatctgg gagcccctgc cgccttcaag tactttgaca ccaccatcga
    15421 ccggaagagg tacaccagca ccaaagaggt gctggacgcc accctgatcc accagagcat
    15481 caccggcctg tacgagacac ggatcgacct gtctcagctg ggaggcgaca aaaggccggc
    15541 ggccacgaaa aaggccggcc aggcaaaaaa gaaaaagtaa cagttcttgg ttttggagat
    15601 ggtaatagga aaaaatctct atatctttac ttaattaata ttattatgcg ctcctcacaa
    15661 ttgtaaaatc caattgtagc tttttgttca cttctcagca agtattttgt attatgtact
    15721 atttgctttt cttgtgcgca agtatacgct tttagtaaaa tttatttttc atgacttttt
    15781 tttaacaatt tgtgcataga aacaatctaa ttatacagaa ttatgtccag atcactttta
    15841 caaaatttta taattttttt ttcaaatatt cgttttaagt acgttagaca catacccggg
    15901 ttcccgcgtg ggatccctat ttattaatag tctgtggctt ttttattcaa ggcagaattg
    15961 accacttttc tagtttgaag ggtgtgcggg cgatgatttc tttctaaagt ctccacattt
    16021 ttgtttatat caatcaatac atttgatcac tcttgtgtct ttctctctca aagaaagata
    16081 tttactgccc tgcaagaatg ggctgatggg ctcaccaata cactcacacg acttcgggca
    16141 gcactaacac atatgcacat tttttggttt atctttctct tctgagtaaa tacaaattga
    16201 tgaagaatgc agttgaatgg accgcggtta attaaatata gttctcccta cgatgaccta
    16261 tcgatttttg aactgatctg aaatcggatt ttagcaggcc aaaacaacca aaattttggg
    16321 taaaattcga ctattttatt taacacgccg ccatattgta aattttttat ttttttatcg
    16381 taagtcattg tacagtcaat attaactagt agagaatttt tttttacaga tttcatccac
    16441 ggagaaggcc ggaatcacgg cagcagtgaa ggaccatttt tctcgcgcat ataaacgcat
    16501 gtatttcaca acaataataa agcaaccatt gttgcttgtt tgcttgctca cactttgcca
    16561 accctcagca tacgtataat tcggaactca ctacgatttc gtttatcaca ttgtgctgtc
    16621 tgcaattcac agatgctttt tcggcaattg gctgctataa atactttgtg tttttaatgt
    16681 g
//
LOCUS       PiggyBac_Cas12a.m       16257 bp    DNA     circular UNA 20-APR-2020
DEFINITION  Gibson Assembly ligation product.
ACCESSION   urn.local...m-btjifzk
VERSION     urn.local...m-btjifzk
KEYWORDS    .
SOURCE      
  ORGANISM  .
FEATURES             Location/Qualifiers
     promoter        16244..436
     regulatory      437..457
                     /standard_name="G+Scaffold-sgRNA"
     misc_feature    458..477
                     /standard_name="sgRNA-Cas12a.1"
     misc_feature    478..497
                     /note="Geneious type: regulatory"
                     /standard_name="Scaffold-sgRNA"
     misc_feature    498..517
                     /standard_name="sgRNA-Cas12a.2"
     misc_feature    518..537
                     /note="Geneious type: regulatory"
                     /standard_name="Scaffold-sgRNA"
     misc_feature    538..557
                     /standard_name="sgRNA-Cas12a.white"
     terminator      558..567
     misc_feature    complement(602..973)
                     /standard_name="gipsy BstXI/FseI"
     promoter        974..3017
     CDS             3018..3959
                     /standard_name="DsRed"
     polyA_signal    3718..3958
     misc_feature    3960..5947
                     /note="Geneious type: transposon"
                     /standard_name="3'pBac"
     misc_feature    5565..5594
                     /note="Geneious type: primer"
                     /standard_name="PRR"
     misc_feature    5860..5889
                     /note="Geneious type: primer"
                     /standard_name="PRF"
     misc_feature    5948..5951
                     /standard_name="TTAA"
     unsure          7245..8105
     misc_feature    9480..10162
                     /note="Geneious type: transposon"
                     /standard_name="5'pBac"
     misc_feature    9480..9483
                     /note="Geneious type: primer"
                     /standard_name="TTAA"
     misc_feature    10057..10086
                     /note="Geneious type: primer"
                     /standard_name="PLF"
     misc_feature    complement(10163..10523)
                     /standard_name="gipsy AscI/BglII"
     misc_feature    <10526..10530
                     /note="Geneious type: Editing History Replacement"
                     /standard_name="CC"
     misc_recomb     10532..10591
                     /standard_name="attP 52bp"
     promoter        10903..11386
     5'UTR           11387..11770
                     /standard_name="b2t 5' UTR"
     5'UTR           <11767..11770
                     /standard_name="b2t 5' UTR"
     CDS             11771..15454
                     /codon_start=1
                     /product="CRISPR-associated protein from Lachnospiraceae 
                     bacterium ND2006 (Zetsche et al., 2015)"
                     /translation="MSKLEKFTNCYSLSKTLRFKAIPVGKTQENIDNKRLLVEDEKRA
                     EDYKGVKKLLDRYYLSFINDVLHSIKLKNLNNYISLFRKKTRTEKENKELENLEINLR
                     KEIAKAFKGNEGYKSLFKKDIIETILPEFLDDKDEIALVNSFNGFTTAFTGFFDNREN
                     MFSEEAKSTSIAFRCINENLTRYISNMDIFEKVDAIFDKHEVQEIKEKILNSDYDVED
                     FFEGEFFNFVLTQEGIDVYNAIIGGFVTESGEKIKGLNEYINLYNQKTKQKLPKFKPL
                     YKQVLSDRESLSFYGEGYTSDEEVLEVFRNTLNKNSEIFSSIKKLEKLFKNFDEYSSA
                     GIFVKNGPAISTISKDIFGEWNVIRDKWNAEYDDIHLKKKAVVTEKYEDDRRKSFKKI
                     GSFSLEQLQEYADADLSVVEKLKEIIIQKVDEIYKVYGSSEKLFDADFVLEKSLKKND
                     AVVAIMKDLLDSVKSFENYIKAFFGEGKETNRDESFYGDFVLAYDILLKVDHIYDAIR
                     NYVTQKPYSKDKFKLYFQNPQFMGGWDKDKETDYRATILRYGSKYYLAIMDKKYAKCL
                     QKIDKDDVNGNYEKINYKLLPGPNKMLPKVFFSKKWMAYYNPSEDIQKIYKNGTFKKG
                     DMFNLNDCHKLIDFFKDSISRYPKWSNAYDFNFSETEKYKDIAGFYREVEEQGYKVSF
                     ESASKKEVDKLVEEGKLYMFQIYNKDFSDKSHGTPNLHTMYFKLLFDENNHGQIRLSG
                     GAELFMRRASLKKEELVVHPANSPIANKNPDNPKKTTTLSYDVYKDKRFSEDQYELHI
                     PIAINKCPKNIFKINTEVRVLLKHDDNPYVIGIDRGERNLLYIVVVDGKGNIVEQYSL
                     NEIINNFNGIRIKTDYHSLLDKKEKERFEARQNWTSIENIKELKAGYISQVVHKICEL
                     VEKYDAVIALEDLNSGFKNSRVKVEKQVYQKFEKMLIDKLNYMVDKKSNPCATGGALK
                     GYQITNKFESFKSMSTQNGFIFYIPAWLTSKIDPSTGFVNLLKTKYTSIADSKKFISS
                     FDRIMYVPEEDLFEFALDYKNFSRTDADYIKKWKLYSYGNRIRIFRNPKKNNVFDWEE
                     VCLTSAYKELFNKYGINYQQGDIRALLCEQSDKAFYSSFMALMSLMLQMRNSITGRTD
                     VDFLISPVKNSDGIFYDSRNYEAQENAILPKNADANGAYNIARKVLWAIGQFKKAEDE
                     KLDKVKIAISNKEWLEYAQTSVKH"
                     /standard_name="LbCas12a"
     CDS             15455..15502
                     /codon_start=1
                     /product="bipartite nuclear localization signal from 
                     nucleoplasmin"
                     /translation="KRPAATKKAGQAKKKK"
                     /standard_name="nucleoplasmin NLS"
     CDS             15509..15589
                     /codon_start=1
                     /product="three tandem HA epitope tags"
                     /translation="YPYDVPDYAYPYDVPDYAYPYDVPDYA"
                     /standard_name="3xHA"
     misc_feature    15593..15776
                     /standard_name="3-UTR"
ORIGIN      
        1 acgatgacct atcgattttt gaactgatct gaaatcggat tttagcaggc caaaacaacc
       61 aaaattttgg gtaaaattcg actattttat ttaacacgcc gccatattgt aaatttttta
      121 tttttttatc gtaagtcatt gtacagtcaa tattaactag tagagaattt ttttttacag
      181 atttcatcca cggagaaggc cggaatcacg gcagcagtga aggaccattt ttctcgcgca
      241 tataaacgca tgtatttcac aacaataata aagcaaccat tgttgcttgt ttgcttgctc
      301 acactttgcc aaccctcagc atacgtataa ttcggaactc actacgattt cgtttatcac
      361 attgtgctgt ctgcaattca cagatgcttt ttcggcaatt ggctgctata aatactttgt
      421 gtttttaatg tgatttgaat ttctactaag tgtagataat tgaatttgaa ttgaattaat
      481 ttctactaag tgtagatctg aaaattcata atattagaat ttctactaag tgtagatatt
      541 ggttcgctca ccgcacgttt tttttttccg cgggcggtct gcagacgcgc caaggccggc
      601 ctagctaaat ggtatggcaa gaaaaggtat gcaatataat aatcttttat tgggtatgca
      661 acgaaaattt gtttcgtcaa cgtatgcaat attttttatt aaaagagggt atgcaatgta
      721 ttttattaaa aacgggtatg caatataata atcttttatt gggtatgcaa cgaaaatttg
      781 tttcgtcaaa gtatgcaata ttttttatta aaagagggta tgcaatgtat tttattaaaa
      841 acgggtatgc aataaaaaat tatttggttt ctctaaaaag tatgcagcac ttattttttg
      901 ataaggtatg caacaaaatt ttactttgcc gaaaatatgc aatgtttttg cgaatagggt
      961 accccagccg gccgatctcg agctcaagct tcgaattctg cagtcgacgg tacccgatct
     1021 tgtcgccgga acgcagcgac agagattcca atgtgtccgt atctttcagg cttttgccct
     1081 tcagttccag acgaagcgac tggcgattcg cgtgtggggt ctgcttcagg gtcttgtgaa
     1141 ttagggcgcg cagatcgccg atgggcgtgg cgccggaggg caccttcacc ttgccgtacg
     1201 gcttgctgtt cttcgcgttc aaaatctcca gctccatttt gctttcggtg cgcttgcaat
     1261 cagtactgtc caaaatcgaa aatcgccgaa ccgtagtgtg accgtgcggg gctctgcgaa
     1321 aataaacttt tttaggtata tggccacaca cggggaaagc acagtggatt atatgtttta
     1381 atattataat atgcaggttt tcattactta tccagatgta agcccactta aagcgattta
     1441 acaattattt gccgaaagag taaaaacaaa tttcacttaa aaatggatta agaaaagctt
     1501 gtgtaagatt atgcgcagcg ttgccagata gctccattta aaacacttca aaaacaataa
     1561 gttttgaaaa tatatacata aatagcagtc gttgccgcaa cgctcaacac atcacacttt
     1621 taaaacaccc tttacctaca cagaattact ttttaaattt ccagtcaagc tgcgagtttc
     1681 aaaattatag ccggtagaga agacagtgct atttcaaaag caaactaaat aaacaccaat
     1741 cctaacaagc cttggacttt tgtaagttta gatcaaaggt ggcattgcat tcaatgtcat
     1801 ggtaagaagt aggtcgtcta ggtagaaatc ctcattcagc cggtcaagtc agtacgagaa
     1861 aggtctcaat ttgaaattgt cttaaaaata ttttattgtt ttgtactgtg gtgagtttaa
     1921 acgaaaaaca caaaaaaaaa gtgatacaca gaaatcataa aaaattttaa tacaaggtat
     1981 tcgtacgtat caaaaacatt tcggcacaat tttttttctc tgtactaaag tgttacgaac
     2041 actacggtat tttttagtga ttttcaacgg acaccgaagg tatataaaca gcgttcgcga
     2101 acggtcgcct tcaaaaccaa ttgacatttg cagcagcaag tacaagcaga aagtaaagcg
     2161 caatcagcga aaaatttata cttaattgtt ggtgattaaa gtacaattaa aagaacattc
     2221 tcgaaagtca caagaaacgt aagtttttaa ctcgctgtta ccaattagta ataagagcaa
     2281 caagacgttg agtaatttca agaaaaactg catttcaagg tctttgttcg gccatttttt
     2341 ttttattcaa cgctctacgt aattacaaaa taagaaattg gcagccacgc atcttgtttt
     2401 cccaatcaat tggcatcaaa acgcaaacaa atctataaat aaaacttgcg tgttgatttt
     2461 cgccaagatt tattggcaaa ttgtgaaatt cgcagtgacg catttgaaaa ttcgagaaat
     2521 cacgaacgca ctcgagcatt tgtgtgcatg ttattagtta gttagttctt tgcttaattg
     2581 aagtatttta ccaacgaaat ccacttattt ttagctgaaa tagagtaggt tgcttgaaac
     2641 gaaagccacg tctggaaaat ttcttattgc ttagtagttg tgacgtcacc atatacacac
     2701 aaaataatgt gtatgcatgc gtttcagctg tgtatatata catgcacaca ctcgcattat
     2761 gaaaacgatg acgagcaacg gaacaggttt ctcaactacc tttgttcctg tttcttcgct
     2821 ttcctttgtt ccaatattcg tagagggtta ataggggttt ctcaacaaag ttggcgtcga
     2881 taaataagtt tcccattttt attccccagc caggaagtta gtttcaatag ttttgtaatt
     2941 tcaacgaaac tcatttgatt tcgtactaat tttccacatc tctattttga cccgcagaat
     3001 aatccaaaat gcagatcggg gatccaccgg tcgccaccat ggtgcgctcc tccaagaacg
     3061 tcatcaagga gttcatgcgc ttcaaggtgc gcatggaggg caccgtgaac ggccacgagt
     3121 tcgagatcga gggcgagggc gagggccgcc cctacgaggg ccacaacacc gtgaagctga
     3181 aggtgaccaa gggcggcccc ctgcccttcg cctgggacat cctgtccccc cagttccagt
     3241 acggctccaa ggtgtacgtg aagcaccccg ccgacatccc cgactacaag aagctgtcct
     3301 tccccgaggg cttcaagtgg gagcgcgtga tgaacttcga ggacggcggc gtggtgaccg
     3361 tgacccaaga ctcctccctg caggacggct gcttcatcta caaggtgaag ttcatcggcg
     3421 tgaacttccc ctccgacggc cccgtaatgc agaagaagac catgggctgg gaggcctcca
     3481 ccgagcgcct gtacccccgc gacggcgtgc tgaagggcga gatccacaag gccctgaagc
     3541 tgaaggacgg cggccactac ctggtggagt tcaagtccat ctacatggcc aagaagcccg
     3601 tgcagctgcc cggctactac tacgtggact ccaagctgga catcacctcc cacaacgagg
     3661 actacaccat cgtggagcag tacgagcgca ccgagggccg ccaccacctg ttcctgtagc
     3721 ggccgcgact ctagatcata atcagccata ccacatttgt agaggtttta cttgctttaa
     3781 aaaacctccc acacctcccc ctgaacctga aacataaaat gaatgcaatt gttgttgtta
     3841 acttgtttat tgcagcttat aatggttaca aataaagcaa tagcatcaca aatttcacaa
     3901 ataaagcatt tttttcactg cattctagtt gtggtttgtc caaactcatc aatgtatctt
     3961 aaggcgtaaa ttgtaagcgt taatattttg ttaaaattcg cgttaaattt ttgttaaatc
     4021 agctcatttt ttaaccaata ggccgaaatc ggcaaaatcc cttataaatc aaaagaatag
     4081 accgagatag ggttgagtgt tgttccagtt tggaacaaga gtccactatt aaagaacgtg
     4141 gactccaacg tcaaagggcg aaaaaccgtc tatcagggcg atggcccact acgtgaacca
     4201 tcaccctaat caagtttttt ggggtcgagg tgccgtaaag cactaaatcg gaaccctaaa
     4261 gggagccccc gatttagagc ttgacgggga aagccggcga acgtggcgag aaaggaaggg
     4321 aagaaagcga aaggagcggg cgctagggcg ctggcaagtg tagcggtcac gctgcgcgta
     4381 accaccacac ccgccgcgct taatgcgccg ctacagggcg cgtcaggtgg cacttttcgg
     4441 ggaaatgtgc gcggaacccc tatttgttta tttttctaaa tacattcaaa tatgtatccg
     4501 ctcatgagac aataaccctg ataaatgctt caataatatt gaaaaaggaa gagtcctgag
     4561 gcggaaagaa ccagctgtgg aatgtgtgtc agttagggtg tggaaagtcc ccaggctccc
     4621 cagcaggcag aagtatgcaa agcatgcatc tcaattagtc agcaaccagg tgtggaaagt
     4681 ccccaggctc cccagcaggc agaagtatgc aaagcatgca tctcaattag tcagcaacca
     4741 tagtcccgcc cctaactccg cccatcccgc ccctaactcc gcccagttcc gcccattctc
     4801 cgccccatgg ctgactaatt ttttttattt atgcagaggc cgaggccgcc tcggcctctg
     4861 agctattcca gaagtagtga ggaggctttt ttggaggaac cattgtggga accgtgcgat
     4921 caaacaaacg cgagataccg gaagtactga aaaacagtcg ctccaggcca gtgggaacat
     4981 cgatgttttg ttttgacgga ccccttactc tcgtctcata taaaccgaag ccagctaaga
     5041 tggtatactt attatcatct tgtgatgagg atgcttctat caacgaaagt accggtaaac
     5101 cgcaaatggt tatgtattat aatcaaacta aaggcggagt ggacacgcta gaccaaatgt
     5161 gttctgtgat gacctgcagt aggaagacga ataggtggcc tatggcatta ttgtacggaa
     5221 tgataaacat tgcctgcata aattctttta ttatatacag ccataatgtc agtagcaagg
     5281 gagaaaaggt ccaaagtcgc aaaaaattta tgagaaacct ttacatgagc ctgacgtcat
     5341 cgtttatgcg taagcgttta gaagctccta ctttgaagag atatttgcgc gataatatct
     5401 ctaatatttt gccaaatgaa gtgcctggta catcagatga cagtactgaa gagccagtaa
     5461 tgaaaaaacg tacttactgt acttactgcc cctctaaaat aaggcgaaag gcaaatgcat
     5521 cgtgcaaaaa atgcaaaaaa gttatttgtc gagagcataa tattgatatg tgccaaagtt
     5581 gtttctgact gactaataag tataatttgt ttctattatg tataagttaa gctaattact
     5641 tattttataa tacaacatga ctgtttttaa agtacaaaat aagtttattt ttgtaaaaga
     5701 gagaatgttt aaaagttttg ttactttata gaagaaattt tgagtttttg ttttttttta
     5761 ataaataaat aaacataaat aaattgtttg ttgaatttat tattagtatg taagtgtaaa
     5821 tataataaaa cttaatatct attcaaatta ataaataaac ctcgatatac agaccgataa
     5881 aacacatgcg tcaattttac gcatgattat ctttaacgta cgtcacaata tgattatctt
     5941 tctagggtta aataatagtt tctaattttt ttattattca gcctgctgtc gtgaataccg
     6001 tatatctcaa cgctgtctgt gagattgtcg tattctagcc tttttagttt ttcgctcatc
     6061 gacttgatat tgtccgacac attttcgtcg atttgcgttt tgatcaaaga cttgagcaga
     6121 gacacgttaa tcaactgttc aaattgatcc atattaacga tatcaacccg atgcgtatat
     6181 ggtgcgtaaa atatattttt taaccctctt atactttgca ctctgcgtta atacgcgttc
     6241 gtgtacagac gtaatcatgt tttctttttt ggataaaact cctactgagt ttgacctcat
     6301 attagaccct cacaagttgc aaaacgtggc attttttacc aatgaagaat ttaaagttat
     6361 tttaaaaaat ttcatcacag atttaaagaa gaaccaaaaa ttaaattatt tcaacagttt
     6421 aatcgaccag ttaatcaacg tgtacacaga cgcgtcggca aaaaacacgc agcccgacgt
     6481 gttggctaaa attattaaat caacttgtgt tatagtcacg gatttgccgt ccaacgtgtt
     6541 cctcaaaaag ttgaagacca acaagtttac ggacactatt aattatttga ttttgcccca
     6601 cttcattttg tgggatcaca attttgttat attttaaaca aagcttggca ctggccgtcg
     6661 ttttacaacg tcgtgactgg gaaaaccctg gcgttaccca acttaatcgc cttgcagcac
     6721 atcccccttt cgccagctgg cgtaatagcg aagaggcccg caccgatcgc ccttcccaac
     6781 agttgcgcag cctgaatggc gaatggcgcc tgatgcggta ttttctcctt acgcatctgt
     6841 gcggtatttc acaccgcata tggtgcactc tcagtacaat ctgctctgat gccgcatagt
     6901 taagccagcc ccgacacccg ccaacacccg ctgacgcgcc ctgacgggct tgtctgctcc
     6961 cggcatccgc ttacagacaa gctgtgaccg tctccgggag ctgcatgtgt cagaggtttt
     7021 caccgtcatc accgaaacgc gcgagacgaa agggcctcgt gatacgccta tttttatagg
     7081 ttaatgtcat gataataatg gtttcttaga cgtcaggtgg cacttttcgg ggaaatgtgc
     7141 gcggaacccc tatttgttta tttttctaaa tacattcaaa tatgtatccg ctcatgagac
     7201 aataaccctg ataaatgctt caataatatt gaaaaaggaa gagtatgagt attcaacatt
     7261 tccgtgtcgc ccttattccc ttttttgcgg cattttgcct tcctgttttt gctcacccag
     7321 aaacgctggt gaaagtaaaa gatgctgaag atcagttggg tgcacgagtg ggttacatcg
     7381 aactggatct caacagcggt aagatccttg agagttttcg ccccgaagaa cgttttccaa
     7441 tgatgagcac ttttaaagtt ctgctatgtg gcgcggtatt atcccgtatt gacgccgggc
     7501 aagagcaact cggtcgccgc atacactatt ctcagaatga cttggttgag tactcaccag
     7561 tcacagaaaa gcatcttacg gatggcatga cagtaagaga attatgcagt gctgccataa
     7621 ccatgagtga taacactgcg gccaacttac ttctgacaac gatcggagga ccgaaggagc
     7681 taaccgcttt tttgcacaac atgggggatc atgtaactcg ccttgatcgt tgggaaccgg
     7741 agctgaatga agccatacca aacgacgagc gtgacaccac gatgcctgta gcaatggcaa
     7801 caacgttgcg caaactatta actggcgaac tacttactct agcttcccgg caacaattaa
     7861 tagactggat ggaggcggat aaagttgcag gaccacttct gcgctcggcc cttccggctg
     7921 gctggtttat tgctgataaa tctggagccg gtgagcgtgg gtctcgcggt atcattgcag
     7981 cactggggcc agatggtaag ccctcccgta tcgtagttat ctacacgacg gggagtcagg
     8041 caactatgga tgaacgaaat agacagatcg ctgagatagg tgcctcactg attaagcatt
     8101 ggtaactgtc agaccaagtt tactcatata tactttagat tgatttaaaa cttcattttt
     8161 aatttaaaag gatctaggtg aagatccttt ttgataatct catgaccaaa atcccttaac
     8221 gtgagttttc gttccactga gcgtcagacc ccgtagaaaa gatcaaagga tcttcttgag
     8281 atcctttttt tctgcgcgta atctgctgct tgcaaacaaa aaaaccaccg ctaccagcgg
     8341 tggtttgttt gccggatcaa gagctaccaa ctctttttcc gaaggtaact ggcttcagca
     8401 gagcgcagat accaaatact gtccttctag tgtagccgta gttaggccac cacttcaaga
     8461 actctgtagc accgcctaca tacctcgctc tgctaatcct gttaccagtg gctgctgcca
     8521 gtggcgataa gtcgtgtctt accgggttgg actcaagacg atagttaccg gataaggcgc
     8581 agcggtcggg ctgaacgggg ggttcgtgca cacagcccag cttggagcga acgacctaca
     8641 ccgaactgag atacctacag cgtgagcatt gagaaagcgc cacgcttccc gaagggagaa
     8701 aggcggacag gtatccggta agcggcaggg tcggaacagg agagcgcacg agggagcttc
     8761 cagggggaaa cgcctggtat ctttatagtc ctgtcgggtt tcgccacctc tgacttgagc
     8821 gtcgattttt gtgatgctcg tcaggggggc ggagcctatg gaaaaacgcc agcaacgcgg
     8881 cctttttacg gttcctggcc ttttgctggc cttttgctca catgttcttt cctgcgttat
     8941 cccctgattc tgtggataac cgtattaccg cctttgagtg agctgatacc gctcgccgca
     9001 gccgaacgac cgagcgcagc gagtcagtga gcgaggaagc ggaagagcgc ccaatacgca
     9061 aaccgcctct ccccgcgcgt tggccgattc attaatgcag ctggcacgac aggtttcccg
     9121 actggaaagc gggcagtgag cgcaacgcaa ttaatgtgag ttagctcact cattaggcac
     9181 cccaggcttt acactttatg cttccggctc gtatgttgtg tggaattgtg agcggataac
     9241 aatttcacac aggaaacagc tatgaccatg attacgaatt cgagctcggt acccggggat
     9301 cctctagagt cgacctgcag gcatgcaagc ttgcatgcct gcaggtcgac gctcgcgcga
     9361 cttggtttgc cattctttag cgcgcgtcgc gtcacacagc ttggccacaa tgtggttttt
     9421 gtcaaacgaa gattctatga cgtgtttaaa gtttaggtcg agtaaagcgc aaatcttttt
     9481 taaccctaga aagatagtct gcgtaaaatt gacgcatgca ttcttgaaat attgctctct
     9541 ctttctaaat agcgcgaatc cgtcgctgtg catttaggac atctcagtcg ccgcttggag
     9601 ctcccgtgag gcgtgcttgt caatgcggta agtgtcactg attttgaact ataacgaccg
     9661 cgtgagtcaa aatgacgcat gattatcttt tacgtgactt ttaagattta actcatacga
     9721 taattatatt gttatttcat gttctactta cgtgataact tattatatat atattttctt
     9781 gttatagata tcgtgactaa tatataataa aatgggtagt tctttagacg atgagcatat
     9841 cctctctgct cttctgcaaa gcgatgacga gcttgttggt gaggattctg acagtgaaat
     9901 atcagatcac gtaagtgaag atgacgtcca gagcgataca gaagaagcgt ttatagatga
     9961 ggtacatgaa gtgcagccaa cgtcaagcgg tagtgaaata ttagacgaac aaaatgttat
    10021 tgaacaacca ggttcttcat tggcttctaa cagaatcttg accttgccac agaggactat
    10081 tagaggtaag aataaacatt gttggtcaac ttcaaagtcc acgaggcgta gccgagtctc
    10141 tgcactgaac attgtcagat ctggctaaat ggtatggcaa gaaaaggtat gcaatataat
    10201 aatcttttat tgggtatgca acgaaaattt gtttcgtcaa cgtatgcaat attttttatt
    10261 aaaagagggt atgcaatgta ttttattaaa aacgggtatg caatataata atcttttatt
    10321 gggtatgcaa cgaaaatttg tttcgtcaaa gtatgcaata ttttttatta aaagagggta
    10381 tgcaatgtat tttattaaaa acgggtatgc aataaaaaat tatttggttt ctctaaaaag
    10441 tatgcagcac ttattttttg ataaggtatg caacaaaatt ttactttgcc gaaaatatgc
    10501 aatgtttttg cgaatagggt accggcgcgt gaattcgtgc cccaactggg gtaacctttg
    10561 agttctctca gttgggggcg tagggtcaat tcgaatggcc atgggacgtc gacctgaggt
    10621 aattataacc cgggccctat atatggatcc aattgcaatg atcatcatga cagatctgcg
    10681 cgcgatcgat atcagcgctt taaatttgcg catgctagct atagttctag aggtaccggt
    10741 tgttaacgtt agccggctac gtatactccg gaatattaat aggcctagga tgcatatgac
    10801 aagtttgtga tccgggtcga gtcgaaaata tcataaaaac ataatcacaa tcatgaaagc
    10861 tatgcttttg tacccttttc tttcgcttgt tatattcaag ggtatgacaa gtttgtgatc
    10921 cgggtcgagt cgaaaatatc ataaaaacat aatcacaatc atgaaagcta tgcttttgta
    10981 cccttttctt tcgcttgtta tattcaaggg accattatta aaaacacttt ctattttgat
    11041 ctttaaataa cggttgttta gtgagcagtt ggtcaaaaac gttgcttaaa gttattgcta
    11101 cgtgagagat aattgtactg tgatcaactg aagactgaaa gagaaacata ataaaatggt
    11161 aactaaattc accaaaaatg aatgtgagag atttaaaaaa atattttgat agtcatttat
    11221 actggcatac aagggcgtgc cttgaagggg tttctactgg acacactggt actgggaatt
    11281 ttaataactt tgaagctaaa atactcccat tttcatttgt agcttttcgt caaagtaaca
    11341 atatatatat atttcaaata atgtatcaaa aattttccat ataagcatat tttgaaaaga
    11401 ttttagtcag acgggaacgt gttaaaaatt agtttttcaa attgcataac ttatccaagg
    11461 atcagtaacc aactataata tttaaagtgt gaatggaaat tcacagtatc ttcgactaaa
    11521 gaactgcagt tggatccgat agtaaattga gaagcggcaa aaccttaagt aaagtccaaa
    11581 acttttttgt tctaaataca tacaaatgta cgtttcaaat acttcttttg aatttctatc
    11641 ttgcatcaat tttctatcta acccaatttt tggttattga tttaagtttt taggacattt
    11701 cataccagta ggagcaggta ataagatact aacggcgtat acgtaattaa atcggtagat
    11761 aatttaaaag atgagcaagc tggagaagtt tacaaactgc tactccctgt ctaagaccct
    11821 gaggttcaag gccatccctg tgggcaagac ccaggagaac atcgacaata agcggctgct
    11881 ggtggaggac gagaagagag ccgaggatta taagggcgtg aagaagctgc tggatcgcta
    11941 ctatctgtct tttatcaacg acgtgctgca cagcatcaag ctgaagaatc tgaacaatta
    12001 catcagcctg ttccggaaga aaaccagaac cgagaaggag aataaggagc tggagaacct
    12061 ggagatcaat ctgcggaagg agatcgccaa ggccttcaag ggcaacgagg gctacaagtc
    12121 cctgtttaag aaggatatca tcgagacaat cctgccagag ttcctggacg ataaggacga
    12181 gatcgccctg gtgaacagct tcaatggctt taccacagcc ttcaccggct tctttgataa
    12241 cagagagaat atgttttccg aggaggccaa gagcacatcc atcgccttca ggtgtatcaa
    12301 cgagaatctg acccgctaca tctctaatat ggacatcttc gagaaggtgg acgccatctt
    12361 tgataagcac gaggtgcagg agatcaagga gaagatcctg aacagcgact atgatgtgga
    12421 ggatttcttt gagggcgagt tctttaactt tgtgctgaca caggagggca tcgacgtgta
    12481 taacgccatc atcggcggct tcgtgaccga gagcggcgag aagatcaagg gcctgaacga
    12541 gtacatcaac ctgtataatc agaaaaccaa gcagaagctg cctaagttta agccactgta
    12601 taagcaggtg ctgagcgatc gggagtctct gagcttctac ggcgagggct atacatccga
    12661 tgaggaggtg ctggaggtgt ttagaaacac cctgaacaag aacagcgaga tcttcagctc
    12721 catcaagaag ctggagaagc tgttcaagaa ttttgacgag tactctagcg ccggcatctt
    12781 tgtgaagaac ggccccgcca tcagcacaat ctccaaggat atcttcggcg agtggaacgt
    12841 gatccgggac aagtggaatg ccgagtatga cgatatccac ctgaagaaga aggccgtggt
    12901 gaccgagaag tacgaggacg atcggagaaa gtccttcaag aagatcggct ccttttctct
    12961 ggagcagctg caggagtacg ccgacgccga tctgtctgtg gtggagaagc tgaaggagat
    13021 catcatccag aaggtggatg agatctacaa ggtgtatggc tcctctgaga agctgttcga
    13081 cgccgatttt gtgctggaga agagcctgaa gaagaacgac gccgtggtgg ccatcatgaa
    13141 ggacctgctg gattctgtga agagcttcga gaattacatc aaggccttct ttggcgaggg
    13201 caaggagaca aacagggacg agtccttcta tggcgatttt gtgctggcct acgacatcct
    13261 gctgaaggtg gaccacatct acgatgccat ccgcaattat gtgacccaga agccctactc
    13321 taaggataag ttcaagctgt attttcagaa ccctcagttc atgggcggct gggacaagga
    13381 taaggagaca gactatcggg ccaccatcct gagatacggc tccaagtact atctggccat
    13441 catggataag aagtacgcca agtgcctgca gaagatcgac aaggacgatg tgaacggcaa
    13501 ttacgagaag atcaactata agctgctgcc cggccctaat aagatgctgc caaaggtgtt
    13561 cttttctaag aagtggatgg cctactataa ccccagcgag gacatccaga agatctacaa
    13621 gaatggcaca ttcaagaagg gcgatatgtt taacctgaat gactgtcaca agctgatcga
    13681 cttctttaag gatagcatct cccggtatcc aaagtggtcc aatgcctacg atttcaactt
    13741 ttctgagaca gagaagtata aggacatcgc cggcttttac agagaggtgg aggagcaggg
    13801 ctataaggtg agcttcgagt ctgccagcaa gaaggaggtg gataagctgg tggaggaggg
    13861 caagctgtat atgttccaga tctataacaa ggacttttcc gataagtctc acggcacacc
    13921 caatctgcac accatgtact tcaagctgct gtttgacgag aacaatcacg gacagatcag
    13981 gctgagcgga ggagcagagc tgttcatgag gcgcgcctcc ctgaagaagg aggagctggt
    14041 ggtgcaccca gccaactccc ctatcgccaa caagaatcca gataatccca agaaaaccac
    14101 aaccctgtcc tacgacgtgt ataaggataa gaggttttct gaggaccagt acgagctgca
    14161 catcccaatc gccatcaata agtgccccaa gaacatcttc aagatcaata cagaggtgcg
    14221 cgtgctgctg aagcacgacg ataaccccta tgtgatcggc atcgataggg gcgagcgcaa
    14281 tctgctgtat atcgtggtgg tggacggcaa gggcaacatc gtggagcagt attccctgaa
    14341 cgagatcatc aacaacttca acggcatcag gatcaagaca gattaccact ctctgctgga
    14401 caagaaggag aaggagaggt tcgaggcccg ccagaactgg acctccatcg agaatatcaa
    14461 ggagctgaag gccggctata tctctcaggt ggtgcacaag atctgcgagc tggtggagaa
    14521 gtacgatgcc gtgatcgccc tggaggacct gaactctggc tttaagaata gccgcgtgaa
    14581 ggtggagaag caggtgtatc agaagttcga gaagatgctg atcgataagc tgaactacat
    14641 ggtggacaag aagtctaatc cttgtgcaac aggcggcgcc ctgaagggct atcagatcac
    14701 caataagttc gagagcttta agtccatgtc tacccagaac ggcttcatct tttacatccc
    14761 tgcctggctg acatccaaga tcgatccatc taccggcttt gtgaacctgc tgaaaaccaa
    14821 gtataccagc atcgccgatt ccaagaagtt catcagctcc tttgacagga tcatgtacgt
    14881 gcccgaggag gatctgttcg agtttgccct ggactataag aacttctctc gcacagacgc
    14941 cgattacatc aagaagtgga agctgtactc ctacggcaac cggatcagaa tcttccggaa
    15001 tcctaagaag aacaacgtgt tcgactggga ggaggtgtgc ctgaccagcg cctataagga
    15061 gctgttcaac aagtacggca tcaattatca gcagggcgat atcagagccc tgctgtgcga
    15121 gcagtccgac aaggccttct actctagctt tatggccctg atgagcctga tgctgcagat
    15181 gcggaacagc atcacaggcc gcaccgacgt ggattttctg atcagccctg tgaagaactc
    15241 cgacggcatc ttctacgata gccggaacta tgaggcccag gagaatgcca tcctgccaaa
    15301 gaacgccgac gccaatggcg cctataacat cgccagaaag gtgctgtggg ccatcggcca
    15361 gttcaagaag gccgaggacg agaagctgga taaggtgaag atcgccatct ctaacaagga
    15421 gtggctggag tacgcccaga ccagcgtgaa gcacaaaagg ccggcggcca cgaaaaaggc
    15481 cggccaggca aaaaagaaaa agggatccta cccatacgat gttccagatt acgcttatcc
    15541 ctacgacgtg cctgattatg catacccata tgatgtcccc gactatgcct aacagttctt
    15601 ggttttggag atggtaatag gaaaaaatct ctatatcttt acttaattaa tattattatg
    15661 cgctcctcac aattgtaaaa tccaattgta gctttttgtt cacttctcag caagtatttt
    15721 gtattatgta ctatttgctt ttcttgtgcg caagtatacg cttttagtaa aatttatttt
    15781 tcatgacttt tttttaacaa tttgtgcata gaaacaatct aattatacag aattatgtcc
    15841 agatcacttt tacaaaattt tataattttt ttttcaaata ttcgttttaa gtacgttaga
    15901 cacatacccg ggttcccgcg tgggatccct atttattaat agtctgtggc ttttttattc
    15961 aaggcagaat tgaccacttt tctagtttga agggtgtgcg ggcgatgatt tctttctaaa
    16021 gtctccacat ttttgtttat atcaatcaat acatttgatc actcttgtgt ctttctctct
    16081 caaagaaaga tatttactgc cctgcaagaa tgggctgatg ggctcaccaa tacactcaca
    16141 cgacttcggg cagcactaac acatatgcac attttttggt ttatctttct cttctgagta
    16201 aatacaaatt gatgaagaat gcagttgaat ggaccgcccg cggatatagt tctccct
//
LOCUS       PiggyBac_Cas12a.w       16177 bp    DNA     circular UNA 20-APR-2020
DEFINITION  Gibson Assembly ligation product.
ACCESSION   urn.local...l-btjifzj
VERSION     urn.local...l-btjifzj
KEYWORDS    .
SOURCE      
  ORGANISM  .
FEATURES             Location/Qualifiers
     unsure          201..1061
     misc_feature    2436..3118
                     /note="Geneious type: transposon"
                     /standard_name="5'pBac"
     misc_feature    2436..2439
                     /note="Geneious type: primer"
                     /standard_name="TTAA"
     misc_feature    3013..3042
                     /note="Geneious type: primer"
                     /standard_name="PLF"
     misc_feature    complement(3119..3479)
                     /standard_name="gipsy AscI/BglII"
     misc_feature    <3482..3486
                     /note="Geneious type: Editing History Replacement"
                     /standard_name="CC"
     misc_feature    <3482..3489
                     /note="Geneious type: ligation"
                     /standard_name="Ligation"
     misc_recomb     3488..3547
                     /standard_name="attP 52bp"
     promoter        3859..4342
     5'UTR           4343..4726
                     /standard_name="b2t 5' UTR"
     CDS             4727..8410
                     /codon_start=1
                     /product="CRISPR-associated protein from Lachnospiraceae 
                     bacterium ND2006 (Zetsche et al., 2015)"
                     /translation="MSKLEKFTNCYSLSKTLRFKAIPVGKTQENIDNKRLLVEDEKRA
                     EDYKGVKKLLDRYYLSFINDVLHSIKLKNLNNYISLFRKKTRTEKENKELENLEINLR
                     KEIAKAFKGNEGYKSLFKKDIIETILPEFLDDKDEIALVNSFNGFTTAFTGFFDNREN
                     MFSEEAKSTSIAFRCINENLTRYISNMDIFEKVDAIFDKHEVQEIKEKILNSDYDVED
                     FFEGEFFNFVLTQEGIDVYNAIIGGFVTESGEKIKGLNEYINLYNQKTKQKLPKFKPL
                     YKQVLSDRESLSFYGEGYTSDEEVLEVFRNTLNKNSEIFSSIKKLEKLFKNFDEYSSA
                     GIFVKNGPAISTISKDIFGEWNVIRDKWNAEYDDIHLKKKAVVTEKYEDDRRKSFKKI
                     GSFSLEQLQEYADADLSVVEKLKEIIIQKVDEIYKVYGSSEKLFDADFVLEKSLKKND
                     AVVAIMKDLLDSVKSFENYIKAFFGEGKETNRDESFYGDFVLAYDILLKVDHIYDAIR
                     NYVTQKPYSKDKFKLYFQNPQFMGGWDKDKETDYRATILRYGSKYYLAIMDKKYAKCL
                     QKIDKDDVNGNYEKINYKLLPGPNKMLPKVFFSKKWMAYYNPSEDIQKIYKNGTFKKG
                     DMFNLNDCHKLIDFFKDSISRYPKWSNAYDFNFSETEKYKDIAGFYREVEEQGYKVSF
                     ESASKKEVDKLVEEGKLYMFQIYNKDFSDKSHGTPNLHTMYFKLLFDENNHGQIRLSG
                     GAELFMRRASLKKEELVVHPANSPIANKNPDNPKKTTTLSYDVYKDKRFSEDQYELHI
                     PIAINKCPKNIFKINTEVRVLLKHDDNPYVIGIDRGERNLLYIVVVDGKGNIVEQYSL
                     NEIINNFNGIRIKTDYHSLLDKKEKERFEARQNWTSIENIKELKAGYISQVVHKICEL
                     VEKYDAVIALEDLNSGFKNSRVKVEKQVYQKFEKMLIDKLNYMVDKKSNPCATGGALK
                     GYQITNKFESFKSMSTQNGFIFYIPAWLTSKIDPSTGFVNLLKTKYTSIADSKKFISS
                     FDRIMYVPEEDLFEFALDYKNFSRTDADYIKKWKLYSYGNRIRIFRNPKKNNVFDWEE
                     VCLTSAYKELFNKYGINYQQGDIRALLCEQSDKAFYSSFMALMSLMLQMRNSITGRTD
                     VDFLISPVKNSDGIFYDSRNYEAQENAILPKNADANGAYNIARKVLWAIGQFKKAEDE
                     KLDKVKIAISNKEWLEYAQTSVKH"
                     /standard_name="Cas12a"
     CDS             8411..8458
                     /codon_start=1
                     /product="bipartite nuclear localization signal from 
                     nucleoplasmin"
                     /translation="KRPAATKKAGQAKKKK"
                     /standard_name="nucleoplasmin NLS"
     CDS             8465..8545
                     /codon_start=1
                     /product="three tandem HA epitope tags"
                     /translation="YPYDVPDYAYPYDVPDYAYPYDVPDYA"
                     /standard_name="3xHA"
     misc_feature    8549..8732
                     /standard_name="3-UTR"
     promoter        9200..9649
     regulatory      9650..9670
                     /standard_name="G+Scaffold-sgRNA"
     regulatory      9671..9690
                     /standard_name="SgRNA_Cas12a.white"
     terminator      9691..9700
     misc_feature    complement(9735..10106)
                     /standard_name="gipsy BstXI/FseI"
     promoter        10107..12150
     misc_feature    complement(10411..10429)
                     /note="Geneious type: primer"
                     /standard_name="REV_1"
     CDS             12151..13092
                     /standard_name="DsRed"
     polyA_signal    12851..13091
     misc_feature    13093..15080
                     /note="Geneious type: transposon"
                     /standard_name="3'pBac"
     misc_feature    14698..14727
                     /note="Geneious type: primer"
                     /standard_name="PRR"
     misc_feature    14993..15022
                     /note="Geneious type: primer"
                     /standard_name="PRF"
     misc_feature    15081..15084
                     /standard_name="TTAA"
ORIGIN      
        1 gacgaaaggg cctcgtgata cgcctatttt tataggttaa tgtcatgata ataatggttt
       61 cttagacgtc aggtggcact tttcggggaa atgtgcgcgg aacccctatt tgtttatttt
      121 tctaaataca ttcaaatatg tatccgctca tgagacaata accctgataa atgcttcaat
      181 aatattgaaa aaggaagagt atgagtattc aacatttccg tgtcgccctt attccctttt
      241 ttgcggcatt ttgccttcct gtttttgctc acccagaaac gctggtgaaa gtaaaagatg
      301 ctgaagatca gttgggtgca cgagtgggtt acatcgaact ggatctcaac agcggtaaga
      361 tccttgagag ttttcgcccc gaagaacgtt ttccaatgat gagcactttt aaagttctgc
      421 tatgtggcgc ggtattatcc cgtattgacg ccgggcaaga gcaactcggt cgccgcatac
      481 actattctca gaatgacttg gttgagtact caccagtcac agaaaagcat cttacggatg
      541 gcatgacagt aagagaatta tgcagtgctg ccataaccat gagtgataac actgcggcca
      601 acttacttct gacaacgatc ggaggaccga aggagctaac cgcttttttg cacaacatgg
      661 gggatcatgt aactcgcctt gatcgttggg aaccggagct gaatgaagcc ataccaaacg
      721 acgagcgtga caccacgatg cctgtagcaa tggcaacaac gttgcgcaaa ctattaactg
      781 gcgaactact tactctagct tcccggcaac aattaataga ctggatggag gcggataaag
      841 ttgcaggacc acttctgcgc tcggcccttc cggctggctg gtttattgct gataaatctg
      901 gagccggtga gcgtgggtct cgcggtatca ttgcagcact ggggccagat ggtaagccct
      961 cccgtatcgt agttatctac acgacgggga gtcaggcaac tatggatgaa cgaaatagac
     1021 agatcgctga gataggtgcc tcactgatta agcattggta actgtcagac caagtttact
     1081 catatatact ttagattgat ttaaaacttc atttttaatt taaaaggatc taggtgaaga
     1141 tcctttttga taatctcatg accaaaatcc cttaacgtga gttttcgttc cactgagcgt
     1201 cagaccccgt agaaaagatc aaaggatctt cttgagatcc tttttttctg cgcgtaatct
     1261 gctgcttgca aacaaaaaaa ccaccgctac cagcggtggt ttgtttgccg gatcaagagc
     1321 taccaactct ttttccgaag gtaactggct tcagcagagc gcagatacca aatactgtcc
     1381 ttctagtgta gccgtagtta ggccaccact tcaagaactc tgtagcaccg cctacatacc
     1441 tcgctctgct aatcctgtta ccagtggctg ctgccagtgg cgataagtcg tgtcttaccg
     1501 ggttggactc aagacgatag ttaccggata aggcgcagcg gtcgggctga acggggggtt
     1561 cgtgcacaca gcccagcttg gagcgaacga cctacaccga actgagatac ctacagcgtg
     1621 agcattgaga aagcgccacg cttcccgaag ggagaaaggc ggacaggtat ccggtaagcg
     1681 gcagggtcgg aacaggagag cgcacgaggg agcttccagg gggaaacgcc tggtatcttt
     1741 atagtcctgt cgggtttcgc cacctctgac ttgagcgtcg atttttgtga tgctcgtcag
     1801 gggggcggag cctatggaaa aacgccagca acgcggcctt tttacggttc ctggcctttt
     1861 gctggccttt tgctcacatg ttctttcctg cgttatcccc tgattctgtg gataaccgta
     1921 ttaccgcctt tgagtgagct gataccgctc gccgcagccg aacgaccgag cgcagcgagt
     1981 cagtgagcga ggaagcggaa gagcgcccaa tacgcaaacc gcctctcccc gcgcgttggc
     2041 cgattcatta atgcagctgg cacgacaggt ttcccgactg gaaagcgggc agtgagcgca
     2101 acgcaattaa tgtgagttag ctcactcatt aggcacccca ggctttacac tttatgcttc
     2161 cggctcgtat gttgtgtgga attgtgagcg gataacaatt tcacacagga aacagctatg
     2221 accatgatta cgaattcgag ctcggtaccc ggggatcctc tagagtcgac ctgcaggcat
     2281 gcaagcttgc atgcctgcag gtcgacgctc gcgcgacttg gtttgccatt ctttagcgcg
     2341 cgtcgcgtca cacagcttgg ccacaatgtg gtttttgtca aacgaagatt ctatgacgtg
     2401 tttaaagttt aggtcgagta aagcgcaaat cttttttaac cctagaaaga tagtctgcgt
     2461 aaaattgacg catgcattct tgaaatattg ctctctcttt ctaaatagcg cgaatccgtc
     2521 gctgtgcatt taggacatct cagtcgccgc ttggagctcc cgtgaggcgt gcttgtcaat
     2581 gcggtaagtg tcactgattt tgaactataa cgaccgcgtg agtcaaaatg acgcatgatt
     2641 atcttttacg tgacttttaa gatttaactc atacgataat tatattgtta tttcatgttc
     2701 tacttacgtg ataacttatt atatatatat tttcttgtta tagatatcgt gactaatata
     2761 taataaaatg ggtagttctt tagacgatga gcatatcctc tctgctcttc tgcaaagcga
     2821 tgacgagctt gttggtgagg attctgacag tgaaatatca gatcacgtaa gtgaagatga
     2881 cgtccagagc gatacagaag aagcgtttat agatgaggta catgaagtgc agccaacgtc
     2941 aagcggtagt gaaatattag acgaacaaaa tgttattgaa caaccaggtt cttcattggc
     3001 ttctaacaga atcttgacct tgccacagag gactattaga ggtaagaata aacattgttg
     3061 gtcaacttca aagtccacga ggcgtagccg agtctctgca ctgaacattg tcagatctgg
     3121 ctaaatggta tggcaagaaa aggtatgcaa tataataatc ttttattggg tatgcaacga
     3181 aaatttgttt cgtcaacgta tgcaatattt tttattaaaa gagggtatgc aatgtatttt
     3241 attaaaaacg ggtatgcaat ataataatct tttattgggt atgcaacgaa aatttgtttc
     3301 gtcaaagtat gcaatatttt ttattaaaag agggtatgca atgtatttta ttaaaaacgg
     3361 gtatgcaata aaaaattatt tggtttctct aaaaagtatg cagcacttat tttttgataa
     3421 ggtatgcaac aaaattttac tttgccgaaa atatgcaatg tttttgcgaa tagggtaccg
     3481 gcgcgtgaat tcgtgcccca actggggtaa cctttgagtt ctctcagttg ggggcgtagg
     3541 gtcaattcga atggccatgg gacgtcgacc tgaggtaatt ataacccggg ccctatatat
     3601 ggatccaatt gcaatgatca tcatgacaga tctgcgcgcg atcgatatca gcgctttaaa
     3661 tttgcgcatg ctagctatag ttctagaggt accggttgtt aacgttagcc ggctacgtat
     3721 actccggaat attaataggc ctaggatgca tatgacaagt ttgtgatccg ggtcgagtcg
     3781 aaaatatcat aaaaacataa tcacaatcat gaaagctatg cttttgtacc cttttctttc
     3841 gcttgttata ttcaagggta tgacaagttt gtgatccggg tcgagtcgaa aatatcataa
     3901 aaacataatc acaatcatga aagctatgct tttgtaccct tttctttcgc ttgttatatt
     3961 caagggacca ttattaaaaa cactttctat tttgatcttt aaataacggt tgtttagtga
     4021 gcagttggtc aaaaacgttg cttaaagtta ttgctacgtg agagataatt gtactgtgat
     4081 caactgaaga ctgaaagaga aacataataa aatggtaact aaattcacca aaaatgaatg
     4141 tgagagattt aaaaaaatat tttgatagtc atttatactg gcatacaagg gcgtgccttg
     4201 aaggggtttc tactggacac actggtactg ggaattttaa taactttgaa gctaaaatac
     4261 tcccattttc atttgtagct tttcgtcaaa gtaacaatat atatatattt caaataatgt
     4321 atcaaaaatt ttccatataa gcatattttg aaaagatttt agtcagacgg gaacgtgtta
     4381 aaaattagtt tttcaaattg cataacttat ccaaggatca gtaaccaact ataatattta
     4441 aagtgtgaat ggaaattcac agtatcttcg actaaagaac tgcagttgga tccgatagta
     4501 aattgagaag cggcaaaacc ttaagtaaag tccaaaactt ttttgttcta aatacataca
     4561 aatgtacgtt tcaaatactt cttttgaatt tctatcttgc atcaattttc tatctaaccc
     4621 aatttttggt tattgattta agtttttagg acatttcata ccagtaggag caggtaataa
     4681 gatactaacg gcgtatacgt aattaaatcg gtagataatt taaaagatga gcaagctgga
     4741 gaagtttaca aactgctact ccctgtctaa gaccctgagg ttcaaggcca tccctgtggg
     4801 caagacccag gagaacatcg acaataagcg gctgctggtg gaggacgaga agagagccga
     4861 ggattataag ggcgtgaaga agctgctgga tcgctactat ctgtctttta tcaacgacgt
     4921 gctgcacagc atcaagctga agaatctgaa caattacatc agcctgttcc ggaagaaaac
     4981 cagaaccgag aaggagaata aggagctgga gaacctggag atcaatctgc ggaaggagat
     5041 cgccaaggcc ttcaagggca acgagggcta caagtccctg tttaagaagg atatcatcga
     5101 gacaatcctg ccagagttcc tggacgataa ggacgagatc gccctggtga acagcttcaa
     5161 tggctttacc acagccttca ccggcttctt tgataacaga gagaatatgt tttccgagga
     5221 ggccaagagc acatccatcg ccttcaggtg tatcaacgag aatctgaccc gctacatctc
     5281 taatatggac atcttcgaga aggtggacgc catctttgat aagcacgagg tgcaggagat
     5341 caaggagaag atcctgaaca gcgactatga tgtggaggat ttctttgagg gcgagttctt
     5401 taactttgtg ctgacacagg agggcatcga cgtgtataac gccatcatcg gcggcttcgt
     5461 gaccgagagc ggcgagaaga tcaagggcct gaacgagtac atcaacctgt ataatcagaa
     5521 aaccaagcag aagctgccta agtttaagcc actgtataag caggtgctga gcgatcggga
     5581 gtctctgagc ttctacggcg agggctatac atccgatgag gaggtgctgg aggtgtttag
     5641 aaacaccctg aacaagaaca gcgagatctt cagctccatc aagaagctgg agaagctgtt
     5701 caagaatttt gacgagtact ctagcgccgg catctttgtg aagaacggcc ccgccatcag
     5761 cacaatctcc aaggatatct tcggcgagtg gaacgtgatc cgggacaagt ggaatgccga
     5821 gtatgacgat atccacctga agaagaaggc cgtggtgacc gagaagtacg aggacgatcg
     5881 gagaaagtcc ttcaagaaga tcggctcctt ttctctggag cagctgcagg agtacgccga
     5941 cgccgatctg tctgtggtgg agaagctgaa ggagatcatc atccagaagg tggatgagat
     6001 ctacaaggtg tatggctcct ctgagaagct gttcgacgcc gattttgtgc tggagaagag
     6061 cctgaagaag aacgacgccg tggtggccat catgaaggac ctgctggatt ctgtgaagag
     6121 cttcgagaat tacatcaagg ccttctttgg cgagggcaag gagacaaaca gggacgagtc
     6181 cttctatggc gattttgtgc tggcctacga catcctgctg aaggtggacc acatctacga
     6241 tgccatccgc aattatgtga cccagaagcc ctactctaag gataagttca agctgtattt
     6301 tcagaaccct cagttcatgg gcggctggga caaggataag gagacagact atcgggccac
     6361 catcctgaga tacggctcca agtactatct ggccatcatg gataagaagt acgccaagtg
     6421 cctgcagaag atcgacaagg acgatgtgaa cggcaattac gagaagatca actataagct
     6481 gctgcccggc cctaataaga tgctgccaaa ggtgttcttt tctaagaagt ggatggccta
     6541 ctataacccc agcgaggaca tccagaagat ctacaagaat ggcacattca agaagggcga
     6601 tatgtttaac ctgaatgact gtcacaagct gatcgacttc tttaaggata gcatctcccg
     6661 gtatccaaag tggtccaatg cctacgattt caacttttct gagacagaga agtataagga
     6721 catcgccggc ttttacagag aggtggagga gcagggctat aaggtgagct tcgagtctgc
     6781 cagcaagaag gaggtggata agctggtgga ggagggcaag ctgtatatgt tccagatcta
     6841 taacaaggac ttttccgata agtctcacgg cacacccaat ctgcacacca tgtacttcaa
     6901 gctgctgttt gacgagaaca atcacggaca gatcaggctg agcggaggag cagagctgtt
     6961 catgaggcgc gcctccctga agaaggagga gctggtggtg cacccagcca actcccctat
     7021 cgccaacaag aatccagata atcccaagaa aaccacaacc ctgtcctacg acgtgtataa
     7081 ggataagagg ttttctgagg accagtacga gctgcacatc ccaatcgcca tcaataagtg
     7141 ccccaagaac atcttcaaga tcaatacaga ggtgcgcgtg ctgctgaagc acgacgataa
     7201 cccctatgtg atcggcatcg ataggggcga gcgcaatctg ctgtatatcg tggtggtgga
     7261 cggcaagggc aacatcgtgg agcagtattc cctgaacgag atcatcaaca acttcaacgg
     7321 catcaggatc aagacagatt accactctct gctggacaag aaggagaagg agaggttcga
     7381 ggcccgccag aactggacct ccatcgagaa tatcaaggag ctgaaggccg gctatatctc
     7441 tcaggtggtg cacaagatct gcgagctggt ggagaagtac gatgccgtga tcgccctgga
     7501 ggacctgaac tctggcttta agaatagccg cgtgaaggtg gagaagcagg tgtatcagaa
     7561 gttcgagaag atgctgatcg ataagctgaa ctacatggtg gacaagaagt ctaatccttg
     7621 tgcaacaggc ggcgccctga agggctatca gatcaccaat aagttcgaga gctttaagtc
     7681 catgtctacc cagaacggct tcatctttta catccctgcc tggctgacat ccaagatcga
     7741 tccatctacc ggctttgtga acctgctgaa aaccaagtat accagcatcg ccgattccaa
     7801 gaagttcatc agctcctttg acaggatcat gtacgtgccc gaggaggatc tgttcgagtt
     7861 tgccctggac tataagaact tctctcgcac agacgccgat tacatcaaga agtggaagct
     7921 gtactcctac ggcaaccgga tcagaatctt ccggaatcct aagaagaaca acgtgttcga
     7981 ctgggaggag gtgtgcctga ccagcgccta taaggagctg ttcaacaagt acggcatcaa
     8041 ttatcagcag ggcgatatca gagccctgct gtgcgagcag tccgacaagg ccttctactc
     8101 tagctttatg gccctgatga gcctgatgct gcagatgcgg aacagcatca caggccgcac
     8161 cgacgtggat tttctgatca gccctgtgaa gaactccgac ggcatcttct acgatagccg
     8221 gaactatgag gcccaggaga atgccatcct gccaaagaac gccgacgcca atggcgccta
     8281 taacatcgcc agaaaggtgc tgtgggccat cggccagttc aagaaggccg aggacgagaa
     8341 gctggataag gtgaagatcg ccatctctaa caaggagtgg ctggagtacg cccagaccag
     8401 cgtgaagcac aaaaggccgg cggccacgaa aaaggccggc caggcaaaaa agaaaaaggg
     8461 atcctaccca tacgatgttc cagattacgc ttatccctac gacgtgcctg attatgcata
     8521 cccatatgat gtccccgact atgcctaaca gttcttggtt ttggagatgg taataggaaa
     8581 aaatctctat atctttactt aattaatatt attatgcgct cctcacaatt gtaaaatcca
     8641 attgtagctt tttgttcact tctcagcaag tattttgtat tatgtactat ttgcttttct
     8701 tgtgcgcaag tatacgcttt tagtaaaatt tatttttcat gacttttttt taacaatttg
     8761 tgcatagaaa caatctaatt atacagaatt atgtccagat cacttttaca aaattttata
     8821 attttttttt caaatattcg ttttaagtac gttagacaca tacccgggtt cccgcgtggg
     8881 atccctattt attaatagtc tgtggctttt ttattcaagg cagaattgac cacttttcta
     8941 gtttgaaggg tgtgcgggcg atgatttctt tctaaagtct ccacattttt gtttatatca
     9001 atcaatacat ttgatcactc ttgtgtcttt ctctctcaaa gaaagatatt tactgccctg
     9061 caagaatggg ctgatgggct caccaataca ctcacacgac ttcgggcagc actaacacat
     9121 atgcacattt tttggtttat ctttctcttc tgagtaaata caaattgatg aagaatgcag
     9181 ttgaatggac cgcccgcgga tatagttctc cctacgatga cctatcgatt tttgaactga
     9241 tctgaaatcg gattttagca ggccaaaaca accaaaattt tgggtaaaat tcgactattt
     9301 tatttaacac gccgccatat tgtaaatttt ttattttttt atcgtaagtc attgtacagt
     9361 caatattaac tagtagagaa ttttttttta cagatttcat ccacggagaa ggccggaatc
     9421 acggcagcag tgaaggacca tttttctcgc gcatataaac gcatgtattt cacaacaata
     9481 ataaagcaac cattgttgct tgtttgcttg ctcacacttt gccaaccctc agcatacgta
     9541 taattcggaa ctcactacga tttcgtttat cacattgtgc tgtctgcaat tcacagatgc
     9601 tttttcggca attggctgct ataaatactt tgtgttttta atgtgatttg aatttctact
     9661 aagtgtagat attggttcgc tcaccgcacg tttttttttt ccgcgggcgg tctgcagacg
     9721 cgccaaggcc ggcctagcta aatggtatgg caagaaaagg tatgcaatat aataatcttt
     9781 tattgggtat gcaacgaaaa tttgtttcgt caacgtatgc aatatttttt attaaaagag
     9841 ggtatgcaat gtattttatt aaaaacgggt atgcaatata ataatctttt attgggtatg
     9901 caacgaaaat ttgtttcgtc aaagtatgca atatttttta ttaaaagagg gtatgcaatg
     9961 tattttatta aaaacgggta tgcaataaaa aattatttgg tttctctaaa aagtatgcag
    10021 cacttatttt ttgataaggt atgcaacaaa attttacttt gccgaaaata tgcaatgttt
    10081 ttgcgaatag ggtaccccag ccggccgatc tcgagctcaa gcttcgaatt ctgcagtcga
    10141 cggtacccga tcttgtcgcc ggaacgcagc gacagagatt ccaatgtgtc cgtatctttc
    10201 aggcttttgc ccttcagttc cagacgaagc gactggcgat tcgcgtgtgg ggtctgcttc
    10261 agggtcttgt gaattagggc gcgcagatcg ccgatgggcg tggcgccgga gggcaccttc
    10321 accttgccgt acggcttgct gttcttcgcg ttcaaaatct ccagctccat tttgctttcg
    10381 gtgcgcttgc aatcagtact gtccaaaatc gaaaatcgcc gaaccgtagt gtgaccgtgc
    10441 ggggctctgc gaaaataaac ttttttaggt atatggccac acacggggaa agcacagtgg
    10501 attatatgtt ttaatattat aatatgcagg ttttcattac ttatccagat gtaagcccac
    10561 ttaaagcgat ttaacaatta tttgccgaaa gagtaaaaac aaatttcact taaaaatgga
    10621 ttaagaaaag cttgtgtaag attatgcgca gcgttgccag atagctccat ttaaaacact
    10681 tcaaaaacaa taagttttga aaatatatac ataaatagca gtcgttgccg caacgctcaa
    10741 cacatcacac ttttaaaaca ccctttacct acacagaatt actttttaaa tttccagtca
    10801 agctgcgagt ttcaaaatta tagccggtag agaagacagt gctatttcaa aagcaaacta
    10861 aataaacacc aatcctaaca agccttggac ttttgtaagt ttagatcaaa ggtggcattg
    10921 cattcaatgt catggtaaga agtaggtcgt ctaggtagaa atcctcattc agccggtcaa
    10981 gtcagtacga gaaaggtctc aatttgaaat tgtcttaaaa atattttatt gttttgtact
    11041 gtggtgagtt taaacgaaaa acacaaaaaa aaagtgatac acagaaatca taaaaaattt
    11101 taatacaagg tattcgtacg tatcaaaaac atttcggcac aatttttttt ctctgtacta
    11161 aagtgttacg aacactacgg tattttttag tgattttcaa cggacaccga aggtatataa
    11221 acagcgttcg cgaacggtcg ccttcaaaac caattgacat ttgcagcagc aagtacaagc
    11281 agaaagtaaa gcgcaatcag cgaaaaattt atacttaatt gttggtgatt aaagtacaat
    11341 taaaagaaca ttctcgaaag tcacaagaaa cgtaagtttt taactcgctg ttaccaatta
    11401 gtaataagag caacaagacg ttgagtaatt tcaagaaaaa ctgcatttca aggtctttgt
    11461 tcggccattt tttttttatt caacgctcta cgtaattaca aaataagaaa ttggcagcca
    11521 cgcatcttgt tttcccaatc aattggcatc aaaacgcaaa caaatctata aataaaactt
    11581 gcgtgttgat tttcgccaag atttattggc aaattgtgaa attcgcagtg acgcatttga
    11641 aaattcgaga aatcacgaac gcactcgagc atttgtgtgc atgttattag ttagttagtt
    11701 ctttgcttaa ttgaagtatt ttaccaacga aatccactta tttttagctg aaatagagta
    11761 ggttgcttga aacgaaagcc acgtctggaa aatttcttat tgcttagtag ttgtgacgtc
    11821 accatataca cacaaaataa tgtgtatgca tgcgtttcag ctgtgtatat atacatgcac
    11881 acactcgcat tatgaaaacg atgacgagca acggaacagg tttctcaact acctttgttc
    11941 ctgtttcttc gctttccttt gttccaatat tcgtagaggg ttaatagggg tttctcaaca
    12001 aagttggcgt cgataaataa gtttcccatt tttattcccc agccaggaag ttagtttcaa
    12061 tagttttgta atttcaacga aactcatttg atttcgtact aattttccac atctctattt
    12121 tgacccgcag aataatccaa aatgcagatc ggggatccac cggtcgccac catggtgcgc
    12181 tcctccaaga acgtcatcaa ggagttcatg cgcttcaagg tgcgcatgga gggcaccgtg
    12241 aacggccacg agttcgagat cgagggcgag ggcgagggcc gcccctacga gggccacaac
    12301 accgtgaagc tgaaggtgac caagggcggc cccctgccct tcgcctggga catcctgtcc
    12361 ccccagttcc agtacggctc caaggtgtac gtgaagcacc ccgccgacat ccccgactac
    12421 aagaagctgt ccttccccga gggcttcaag tgggagcgcg tgatgaactt cgaggacggc
    12481 ggcgtggtga ccgtgaccca agactcctcc ctgcaggacg gctgcttcat ctacaaggtg
    12541 aagttcatcg gcgtgaactt cccctccgac ggccccgtaa tgcagaagaa gaccatgggc
    12601 tgggaggcct ccaccgagcg cctgtacccc cgcgacggcg tgctgaaggg cgagatccac
    12661 aaggccctga agctgaagga cggcggccac tacctggtgg agttcaagtc catctacatg
    12721 gccaagaagc ccgtgcagct gcccggctac tactacgtgg actccaagct ggacatcacc
    12781 tcccacaacg aggactacac catcgtggag cagtacgagc gcaccgaggg ccgccaccac
    12841 ctgttcctgt agcggccgcg actctagatc ataatcagcc ataccacatt tgtagaggtt
    12901 ttacttgctt taaaaaacct cccacacctc cccctgaacc tgaaacataa aatgaatgca
    12961 attgttgttg ttaacttgtt tattgcagct tataatggtt acaaataaag caatagcatc
    13021 acaaatttca caaataaagc atttttttca ctgcattcta gttgtggttt gtccaaactc
    13081 atcaatgtat cttaaggcgt aaattgtaag cgttaatatt ttgttaaaat tcgcgttaaa
    13141 tttttgttaa atcagctcat tttttaacca ataggccgaa atcggcaaaa tcccttataa
    13201 atcaaaagaa tagaccgaga tagggttgag tgttgttcca gtttggaaca agagtccact
    13261 attaaagaac gtggactcca acgtcaaagg gcgaaaaacc gtctatcagg gcgatggccc
    13321 actacgtgaa ccatcaccct aatcaagttt tttggggtcg aggtgccgta aagcactaaa
    13381 tcggaaccct aaagggagcc cccgatttag agcttgacgg ggaaagccgg cgaacgtggc
    13441 gagaaaggaa gggaagaaag cgaaaggagc gggcgctagg gcgctggcaa gtgtagcggt
    13501 cacgctgcgc gtaaccacca cacccgccgc gcttaatgcg ccgctacagg gcgcgtcagg
    13561 tggcactttt cggggaaatg tgcgcggaac ccctatttgt ttatttttct aaatacattc
    13621 aaatatgtat ccgctcatga gacaataacc ctgataaatg cttcaataat attgaaaaag
    13681 gaagagtcct gaggcggaaa gaaccagctg tggaatgtgt gtcagttagg gtgtggaaag
    13741 tccccaggct ccccagcagg cagaagtatg caaagcatgc atctcaatta gtcagcaacc
    13801 aggtgtggaa agtccccagg ctccccagca ggcagaagta tgcaaagcat gcatctcaat
    13861 tagtcagcaa ccatagtccc gcccctaact ccgcccatcc cgcccctaac tccgcccagt
    13921 tccgcccatt ctccgcccca tggctgacta atttttttta tttatgcaga ggccgaggcc
    13981 gcctcggcct ctgagctatt ccagaagtag tgaggaggct tttttggagg aaccattgtg
    14041 ggaaccgtgc gatcaaacaa acgcgagata ccggaagtac tgaaaaacag tcgctccagg
    14101 ccagtgggaa catcgatgtt ttgttttgac ggacccctta ctctcgtctc atataaaccg
    14161 aagccagcta agatggtata cttattatca tcttgtgatg aggatgcttc tatcaacgaa
    14221 agtaccggta aaccgcaaat ggttatgtat tataatcaaa ctaaaggcgg agtggacacg
    14281 ctagaccaaa tgtgttctgt gatgacctgc agtaggaaga cgaataggtg gcctatggca
    14341 ttattgtacg gaatgataaa cattgcctgc ataaattctt ttattatata cagccataat
    14401 gtcagtagca agggagaaaa ggtccaaagt cgcaaaaaat ttatgagaaa cctttacatg
    14461 agcctgacgt catcgtttat gcgtaagcgt ttagaagctc ctactttgaa gagatatttg
    14521 cgcgataata tctctaatat tttgccaaat gaagtgcctg gtacatcaga tgacagtact
    14581 gaagagccag taatgaaaaa acgtacttac tgtacttact gcccctctaa aataaggcga
    14641 aaggcaaatg catcgtgcaa aaaatgcaaa aaagttattt gtcgagagca taatattgat
    14701 atgtgccaaa gttgtttctg actgactaat aagtataatt tgtttctatt atgtataagt
    14761 taagctaatt acttatttta taatacaaca tgactgtttt taaagtacaa aataagttta
    14821 tttttgtaaa agagagaatg tttaaaagtt ttgttacttt atagaagaaa ttttgagttt
    14881 ttgttttttt ttaataaata aataaacata aataaattgt ttgttgaatt tattattagt
    14941 atgtaagtgt aaatataata aaacttaata tctattcaaa ttaataaata aacctcgata
    15001 tacagaccga taaaacacat gcgtcaattt tacgcatgat tatctttaac gtacgtcaca
    15061 atatgattat ctttctaggg ttaaataata gtttctaatt tttttattat tcagcctgct
    15121 gtcgtgaata ccgtatatct caacgctgtc tgtgagattg tcgtattcta gcctttttag
    15181 tttttcgctc atcgacttga tattgtccga cacattttcg tcgatttgcg ttttgatcaa
    15241 agacttgagc agagacacgt taatcaactg ttcaaattga tccatattaa cgatatcaac
    15301 ccgatgcgta tatggtgcgt aaaatatatt ttttaaccct cttatacttt gcactctgcg
    15361 ttaatacgcg ttcgtgtaca gacgtaatca tgttttcttt tttggataaa actcctactg
    15421 agtttgacct catattagac cctcacaagt tgcaaaacgt ggcatttttt accaatgaag
    15481 aatttaaagt tattttaaaa aatttcatca cagatttaaa gaagaaccaa aaattaaatt
    15541 atttcaacag tttaatcgac cagttaatca acgtgtacac agacgcgtcg gcaaaaaaca
    15601 cgcagcccga cgtgttggct aaaattatta aatcaacttg tgttatagtc acggatttgc
    15661 cgtccaacgt gttcctcaaa aagttgaaga ccaacaagtt tacggacact attaattatt
    15721 tgattttgcc ccacttcatt ttgtgggatc acaattttgt tatattttaa acaaagcttg
    15781 gcactggccg tcgttttaca acgtcgtgac tgggaaaacc ctggcgttac ccaacttaat
    15841 cgccttgcag cacatccccc tttcgccagc tggcgtaata gcgaagaggc ccgcaccgat
    15901 cgcccttccc aacagttgcg cagcctgaat ggcgaatggc gcctgatgcg gtattttctc
    15961 cttacgcatc tgtgcggtat ttcacaccgc atatggtgca ctctcagtac aatctgctct
    16021 gatgccgcat agttaagcca gccccgacac ccgccaacac ccgctgacgc gccctgacgg
    16081 gcttgtctgc tcccggcatc cgcttacaga caagctgtga ccgtctccgg gagctgcatg
    16141 tgtcagaggt tttcaccgtc atcaccgaaa cgcgcga
//
