# Supplementary material for: Engineered sex ratio distortion by X-shredding in the global agricultural pest Ceratitis capitata
Source: BMC Biol. 2021 Apr 16;19:78. doi: 10.1186/s12915-021-01010-7 (PMC8051031; doi:10.1186/s12915-021-01010-7)
Supplement: Supplementary file 10 — Additional file 10: Table S5. Statistical analysis. [file 12915_2021_1010_MOESM10_ESM.xlsx]

## Sheet: Sheet1
dataset	model	factors	AIC	residual deviance
all Cas9.1	0	intercept only	734.49	328.92 on 55 degrees of freedom
all Cas9.1	1	sex of transgenic parent	585.78	178.21 on 54 degrees of freedom
all Cas9.1	2	sex of transgenic parent + experimental generation	564.12	150.55 on 51 degrees of freedom
all Cas9.1	3	sex of transgenic parent + experimental generation + strain	550.76	125.19 on 45 degrees of freedom
all Cas9.2	0	intercept only	1493.7	1253.2 on 31 degrees of freedom
all Cas9.2	1	sex of transgenic parent	443.94	201.36 on 30 degrees of freedom
all Cas9.2	2	sex of transgenic parent + experimental generation	410.16	161.59 on 27 degrees of freedom
all Cas9.2	3	sex of transgenic parent + experimental generation + strain	346.81	92.239 on 24 degrees of freedom
Cas9.1a	0	intercept only	110.4	49.542 on 7 degrees of freedom
Cas9.1a	1	sex of transgenic parent	73.7	10.846 on 6 degrees of freedom
Cas9.1a	2	sex of transgenic parent + experimental generation	70.07	1.2157 on 3 degrees of freedom
Cas9.1b	0	intercept only	106.42	47.346 on 7 degrees of freedom
Cas9.1b	1	sex of transgenic parent	79.413	18.337 on 6 degrees of freedom
Cas9.1b	2	sex of transgenic parent + experimental generation	69.113	2.0365 on 3 degrees of freedom
Cas9.1c	0	intercept only	103.45	44.182 on 7 degrees of freedom
Cas9.1c	1	sex of transgenic parent	68.534	7.2658 on 6 degrees of freedom
Cas9.1c	2	sex of transgenic parent + experimental generation	70.563	3.2953 on 3 degrees of freedom
Cas9.1d	0	intercept only	115.59	54.977 on 7 degrees of freedom
Cas9.1d	1	sex of transgenic parent	98.371	35.756 on 6 degrees of freedom
Cas9.1d	2	sex of transgenic parent + experimental generation	72.972	4.358 on 3 degrees of freedom
Cas9.1e	0	intercept only	113.09	53.816 on 7 degrees of freedom
Cas9.1e	1	sex of transgenic parent	100.8	39.532 on 6 degrees of freedom
Cas9.1e	2	sex of transgenic parent + experimental generation	98.535	31.265 on 3 degrees of freedom
Cas9.1f	0	intercept only	83.669	24.67 on 7 degrees of freedom
Cas9.1f	1	sex of transgenic parent	77.894	16.895 on 6 degrees of freedom
Cas9.1f	2	sex of transgenic parent + experimental generation	73.505	6.5057 on 3 degrees of freedom
Cas9.1g	0	intercept only	86.98	27.49 on 7 degrees of freedom
Cas9.1g	1	sex of transgenic parent	76.851	15.362 on 6 degrees of freedom
Cas9.1g	2	sex of transgenic parent + experimental generation	68.934	1.4439 on 3 degrees of freedom
Cas9.2a	0	intercept only	658.46	584.67 on 7 degrees of freedom
Cas9.2a	1	sex of transgenic parent	95.742	19.952 on 6 degrees of freedom
Cas9.2a	2	sex of transgenic parent + experimental generation	82.49	0.70006 on 3 degrees of freedom
Cas9.2b	0	intercept only	248.7	192.3 on 7 degrees of freedom
Cas9.2b	1	sex of transgenic parent	66.513	8.1104 on 6 degrees of freedom
Cas9.2b	2	sex of transgenic parent + experimental generation	69.543	5.1401 on 3 degrees of freedom
Cas9.2c	0	intercept only	306.2	246.37 on 7 degrees of freedom
Cas9.2c	1	sex of transgenic parent	106.04	44.198 on 6 degrees of freedom
Cas9.2c	2	sex of transgenic parent + experimental generation	89.677	21.839 on 3 degrees of freedom
Cas9.2d	0	intercept only	199.86	143.32 on 7 degrees of freedom
Cas9.2d	1	sex of transgenic parent	77.548	19.004 on 6 degrees of freedom
Cas9.2d	2	sex of transgenic parent + experimental generation	71.816	7.2723 on 3 degrees of freedom
Cas12a.m	0	intercept only	111.46	34.677 on 16 degrees of freedom
Cas12a.m	1	sex of transgenic parent	111.34	32.554 on 15 degrees of freedom
